# Supplementary material for: Understanding allosteric interactions in hMLKL protein that modulate necroptosis and its inhibition
Source: Sci Rep. 2019 Nov 14;9:16853. doi: 10.1038/s41598-019-53078-5 (PMC6856060; doi:10.1038/s41598-019-53078-5)
Supplement: Supplementary file 2 — Supplementary Dataset 1 [file 41598_2019_53078_MOESM2_ESM.xlsx]

## Sheet: Sheet1
Apo										Phospho										NSA
#Acceptor	DonorH	Donor	Frames	Frac	AvgDist	AvgAng				#Acceptor	DonorH	Donor	Frames	Frac	AvgDist	AvgAng				#Acceptor	DonorH	Donor	Frames	Frac	AvgDist	AvgAng
TYR_377@O	SER_398@HG	SER_398@OG	9266	0.9266	2.6823	163.174				GLU_395@OE2	TYR_390@HH	TYR_390@OH	9941	0.9941	2.6417	166.393				GLU_395@OE2	TYR_390@HH	TYR_390@OH	9600	0.96	2.6428	164.371
GLU_172@O	THR_176@HG1	THR_176@OG1	9120	0.912	2.725	163.527				LEU_339@O	LYS_347@H	LYS_347@N	9104	0.9104	2.8286	163.432				GLU_395@OE1	HIE_322@HE2	HIE_322@NE2	9392	0.9392	2.7967	164.661
LYS_250@O	THR_254@HG1	THR_254@OG1	8936	0.8936	2.7171	163.599				GLU_395@OE1	HIE_322@HE2	HIE_322@NE2	9086	0.9086	2.812	165.692				CNS_87@O	THR_91@HG1	THR_91@OG1	9380	0.938	2.7292	163.407
GLU_382@OE1	SER_379@HG	SER_379@OG	8841	0.8841	2.6848	166.243				TRP_110@O	SER_114@HG	SER_114@OG	9022	0.9022	2.7224	160.315				GLU_172@O	THR_176@HG1	THR_176@OG1	9278	0.9278	2.7281	163.977
GLU_382@OE1	ARG_354@HH21	ARG_354@NH2	8798	0.8798	2.7799	157.944				CYS_87@O	THR_91@HG1	THR_91@OG1	8876	0.8876	2.7449	162.479				GLU_395@OE1	HIE_330@H	HIE_330@N	8787	0.8787	2.8269	164.225
TRP_110@O	SER_114@HG	SER_114@OG	8626	0.8626	2.7117	161.007				GLU_172@O	THR_176@HG1	THR_176@OG1	8828	0.8828	2.7523	161.35				ARG_211@O	LEU_218@H	LEU_218@N	8670	0.867	2.8412	162.595
ILE_208@O	LYS_220@H	LYS_220@N	8568	0.8568	2.8362	159.312				LYS_347@O	LEU_339@H	LEU_339@N	8783	0.8783	2.8395	162.576				LEU_339@O	LYS_347@H	LYS_347@N	8565	0.8565	2.8351	162.875
GLU_382@OE2	ARG_354@HE	ARG_354@NE	8486	0.8486	2.805	159.303				PHE_338@O	LEU_292@H	LEU_292@N	8716	0.8716	2.8335	160.653				GLU_395@OE2	GLY_331@H	GLY_331@N	8558	0.8558	2.8339	162.498
TYR_219@O	ILE_230@H	ILE_230@N	8460	0.846	2.8373	159.081				SER_336@O	ATP_474@H2'	ATP_474@O2'	8703	0.8703	2.7267	162.403				ILE_208@O	LYS_220@H	LYS_220@N	8495	0.8495	2.8392	159.647
PHE_338@O	LEU_292@H	LEU_292@N	8372	0.8372	2.8385	161.632				GLU_395@OE2	GLY_331@H	GLY_331@N	8700	0.87	2.8331	163.749				TYR_219@O	ILE_230@H	ILE_230@N	8442	0.8442	2.8457	161.017
GLN_381@OE1	ARG_457@HH22	ARG_457@NH2	8202	0.8202	2.8288	160.695				LYS_250@O	THR_254@HG1	THR_254@OG1	8645	0.8645	2.7122	162.834				TRP_110@O	SER_114@HG	SER_114@OG	8375	0.8375	2.7234	160.832
LYS_347@O	LEU_339@H	LEU_339@N	8122	0.8122	2.8482	162.057				ILE_230@O	TYR_219@H	TYR_219@N	8514	0.8514	2.8488	161.719				LYS_6@O	THR_10@HG1	THR_10@OG1	8308	0.8308	2.7495	162.052
LEU_218@O	LEU_210@H	LEU_210@N	8013	0.8013	2.8472	156.229				TYR_377@O	SER_398@HG	SER_398@OG	8307	0.8307	2.7185	162.633				GLU_432@O	ARG_450@HH22	ARG_450@NH2	8298	0.8298	2.8179	152.814
ILE_243@O	THR_247@HG1	THR_247@OG1	7981	0.7981	2.7515	163.207				ASP_410@O	ARG_293@HH22	ARG_293@NH2	8301	0.8301	2.8066	154.585				ILE_282@O	LYS_231@H	LYS_231@N	8281	0.8281	2.8526	162.106
GLU_382@OE1	SER_379@H	SER_379@N	7968	0.7968	2.8404	161.825				ARG_211@O	LEU_218@H	LEU_218@N	8266	0.8266	2.8477	162.743				PHE_399@O	LEU_403@H	LEU_403@N	8263	0.8263	2.8441	158.911
GLY_268@O	VAL_283@H	VAL_283@N	7880	0.788	2.8534	161.242				PHE_399@O	LEU_403@H	LEU_403@N	8201	0.8201	2.8475	159.09				ARG_450@O	GLN_430@HE22	GLN_430@NE2	8149	0.8149	2.8371	163.372
LEU_339@O	LYS_347@H	LYS_347@N	7850	0.785	2.8526	161.316				GLN_381@OE1	ARG_457@HH22	ARG_457@NH2	8182	0.8182	2.8265	159.969				LEU_218@O	LEU_210@H	LEU_210@N	8114	0.8114	2.8502	157.357
ARG_211@O	LEU_218@H	LEU_218@N	7844	0.7844	2.8527	162.762				GLU_405@OE2	SER_335@HG	SER_335@OG	8147	0.8147	2.6865	163.909				GLN_381@OE1	ARG_457@HH22	ARG_457@NH2	8111	0.8111	2.8253	159.951
LYS_393@O	ARG_457@HH11	ARG_457@NH1	7839	0.7839	2.8404	158.894				TYR_219@O	ILE_230@H	ILE_230@N	8125	0.8125	2.8523	161.085				ILE_230@O	TYR_219@H	TYR_219@N	8071	0.8071	2.8539	161.988
PHE_399@O	LEU_403@H	LEU_403@N	7838	0.7838	2.8514	158.992				LEU_218@O	LEU_210@H	LEU_210@N	8106	0.8106	2.8521	157.676				GLY_268@O	VAL_283@H	VAL_283@N	8064	0.8064	2.8509	160.03
LYS_26@O	ARG_30@H	ARG_30@N	7752	0.7752	2.8518	162.797				TRP_110@O	SER_114@H	SER_114@N	8089	0.8089	2.8487	160.181				ASP_410@O	ARG_293@HH22	ARG_293@NH2	8002	0.8002	2.8155	154.589
ILE_269@O	ILE_197@H	ILE_197@N	7739	0.7739	2.8413	159.565				GLU_405@OE1	TYR_377@HH	TYR_377@OH	8082	0.8082	2.632	166.594				GLU_405@O	GLY_409@H	GLY_409@N	7978	0.7978	2.8244	151.426
ARG_450@O	GLN_430@HE21	GLN_430@NE2	7701	0.7701	2.8395	162.335				ILE_208@O	LYS_220@H	LYS_220@N	8075	0.8075	2.8517	160.157				LYS_393@O	ARG_457@HH11	ARG_457@NH1	7948	0.7948	2.8401	159.829
VAL_283@O	PHE_267@H	PHE_267@N	7700	0.77	2.8503	157.546				LEU_464@O	SER_468@HG	SER_468@OG	7982	0.7982	2.7185	161.243				LYS_26@O	ARG_30@H	ARG_30@N	7938	0.7938	2.8532	163.416
ILE_230@O	TYR_219@H	TYR_219@N	7672	0.7672	2.8648	161.616				LYS_6@O	THR_10@HG1	THR_10@OG1	7960	0.796	2.7529	162.203				ILE_269@O	ILE_197@H	ILE_197@N	7801	0.7801	2.8432	158.874
ASP_138@OD1	ARG_35@HH12	ARG_35@NH1	7608	0.7608	2.7821	160.48				HID_452@O	GLN_381@HE21	GLN_381@NE2	7925	0.7925	2.8394	160.028				ALA_451@O	ARG_457@HE	ARG_457@NE	7729	0.7729	2.8525	156.238
ALA_451@O	ARG_457@HE	ARG_457@NE	7547	0.7547	2.856	155.646				LYS_26@O	ARG_30@H	ARG_30@N	7890	0.789	2.8542	163.009				GLY_409@O	ARG_293@HH12	ARG_293@NH1	7685	0.7685	2.8289	157.518
HID_452@O	GLN_381@HE22	GLN_381@NE2	7547	0.7547	2.8452	160.429				GLU_432@O	ARG_450@HH22	ARG_450@NH2	7884	0.7884	2.8231	152.05				HID_452@O	GLN_381@HE21	GLN_381@NE2	7668	0.7668	2.8441	160.625
ASN_213@OD1	SER_216@HG	SER_216@OG	7459	0.7459	2.7578	158.776				LYS_393@O	ARG_457@HH11	ARG_457@NH1	7836	0.7836	2.84	159.773				ALA_229@O	MET_284@H	MET_284@N	7569	0.7569	2.8607	162.595
GLU_432@O	ARG_450@HH22	ARG_450@NH2	7430	0.743	2.8267	151.695				ILE_77@O	SER_81@HG	SER_81@OG	7829	0.7829	2.7248	163.682				ILE_77@O	SER_81@HG	SER_81@OG	7490	0.749	2.7144	163.739
ILE_282@O	LYS_231@H	LYS_231@N	7417	0.7417	2.8666	161.932				GLU_405@OE2	ARG_293@HH21	ARG_293@NH2	7817	0.7817	2.7726	160.066				VAL_232@O	THR_217@H	THR_217@N	7482	0.7482	2.8555	157.503
MET_284@O	ALA_229@H	ALA_229@N	7378	0.7378	2.8642	161.888				GLU_405@O	GLY_409@H	GLY_409@N	7740	0.774	2.8218	149.34				ILE_243@O	THR_247@HG1	THR_247@OG1	7422	0.7422	2.7409	163.365
TRP_404@O	THR_408@HG1	THR_408@OG1	7374	0.7374	2.7776	160.666				VAL_283@O	PHE_267@H	PHE_267@N	7734	0.7734	2.8354	154.846				TRP_404@O	THR_408@HG1	THR_408@OG1	7392	0.7392	2.7882	161.016
LYS_6@O	THR_10@HG1	THR_10@OG1	7343	0.7343	2.7473	161.755				ARG_450@O	GLN_430@HE22	GLN_430@NE2	7645	0.7645	2.8444	163.613				MET_63@O	LYS_67@H	LYS_67@N	7386	0.7386	2.8585	159.204
VAL_109@O	LEU_113@H	LEU_113@N	7336	0.7336	2.862	164.797				VAL_232@O	THR_217@H	THR_217@N	7593	0.7593	2.8557	156.657				TRP_110@O	SER_114@H	SER_114@N	7384	0.7384	2.8632	161.003
ATP_474@O1B	SER_336@HG	SER_336@OG	7322	0.7322	2.6278	165.721				ASP_101@O	LYS_105@H	LYS_105@N	7573	0.7573	2.8463	162.06				VAL_283@O	PHE_267@H	PHE_267@N	7355	0.7355	2.8281	153.137
GLN_150@OE1	ASN_262@HD22	ASN_262@ND2	7304	0.7304	2.8379	159.959				ALA_451@O	ARG_457@HE	ARG_457@NE	7521	0.7521	2.8547	155.665				HID_7@O	LEU_11@H	LEU_11@N	7282	0.7282	2.8532	160.207
VAL_232@O	THR_217@H	THR_217@N	7286	0.7286	2.8529	152.811				GLU_395@OE1	HIE_330@H	HIE_330@N	7521	0.7521	2.8607	164.714				ASP_95@O	ILE_97@H	ILE_97@N	7236	0.7236	2.8017	149.553
ALA_229@O	MET_284@H	MET_284@N	7280	0.728	2.8719	163.765				ALA_229@O	MET_284@H	MET_284@N	7520	0.752	2.8651	161.009				VAL_228@O	GLY_221@H	GLY_221@N	7216	0.7216	2.8638	160.558
LYS_199@O	SER_203@HG	SER_203@OG	7221	0.7221	2.7291	162.376				ASP_95@O	ILE_97@H	ILE_97@N	7456	0.7456	2.7986	149.93				VAL_244@O	PHE_248@H	PHE_248@N	7213	0.7213	2.8697	161.173
GLU_405@O	GLY_409@H	GLY_409@N	7199	0.7199	2.8266	150.701				GLY_409@O	ARG_293@HH12	ARG_293@NH1	7407	0.7407	2.8279	155.789				LEU_59@O	MET_63@H	MET_63@N	7114	0.7114	2.8544	156.657
ASP_138@OD2	ARG_35@HH22	ARG_35@NH2	7171	0.7171	2.7943	161.852				GLY_268@O	VAL_283@H	VAL_283@N	7403	0.7403	2.8603	159.867				GLN_430@OE1	GLN_430@H	GLN_430@N	7086	0.7086	2.8523	149.115
SER_56@O	THR_60@HG1	THR_60@OG1	7151	0.7151	2.7638	162.75				ATP_474@O2B	ARG_211@HH12	ARG_211@NH1	7365	0.7365	2.7808	157.85				PHE_338@O	LEU_292@H	LEU_292@N	7084	0.7084	2.8644	161.672
GLN_430@OE1	GLN_430@H	GLN_430@N	7146	0.7146	2.8464	148.318				MET_170@O	LYS_174@H	LYS_174@N	7347	0.7347	2.8613	163.124				VAL_346@O	ASN_262@HD21	ASN_262@ND2	7081	0.7081	2.8511	163.775
VAL_14@O	ARG_18@H	ARG_18@N	7113	0.7113	2.8581	160.076				GLN_430@OE1	GLN_430@H	GLN_430@N	7319	0.7319	2.8423	148.798				PHE_233@O	GLN_279@HE22	GLN_279@NE2	6966	0.6966	2.8313	161.855
MET_63@O	LYS_67@H	LYS_67@N	7097	0.7097	2.8663	160.115				ILE_243@O	THR_247@HG1	THR_247@OG1	7312	0.7312	2.7487	163.379				ASN_262@O	LEU_348@H	LEU_348@N	6898	0.6898	2.8636	161.522
TYR_319@O	HID_323@H	HID_323@N	7052	0.7052	2.8604	158.669				TRP_404@O	THR_408@HG1	THR_408@OG1	7299	0.7299	2.787	160.73				SER_56@O	THR_60@H	THR_60@N	6890	0.689	2.8493	158.403
ASN_262@OD1	ARG_316@HH11	ARG_316@NH1	6978	0.6978	2.8369	159.549				MET_63@O	LYS_67@H	LYS_67@N	7297	0.7297	2.8636	159.863				LEU_90@O	ARG_316@HH21	ARG_316@NH2	6887	0.6887	2.7983	156.991
VAL_228@O	GLY_221@H	GLY_221@N	6942	0.6942	2.8655	160.796				SER_56@O	THR_60@H	THR_60@N	7196	0.7196	2.8557	159.5				LEU_464@O	SER_468@HG	SER_468@OG	6856	0.6856	2.7364	161.105
VAL_102@O	LEU_106@H	LEU_106@N	6904	0.6904	2.8693	161.276				SER_56@O	THR_60@HG1	THR_60@OG1	7189	0.7189	2.769	162.009				MET_284@O	ALA_229@H	ALA_229@N	6798	0.6798	2.8683	161.567
GLY_409@O	ARG_293@HH12	ARG_293@NH1	6830	0.683	2.8284	157.765				GLU_57@O	THR_61@HG1	THR_61@OG1	7175	0.7175	2.7569	162.797				LEU_312@O	ARG_316@H	ARG_316@N	6792	0.6792	2.8643	159.451
VAL_215@O	LYS_234@H	LYS_234@N	6819	0.6819	2.866	163.126				VAL_215@O	LYS_234@H	LYS_234@N	7120	0.712	2.8623	163.112				GLN_94@O	LYS_96@H	LYS_96@N	6717	0.6717	2.7948	149.387
THR_10@O	VAL_14@H	VAL_14@N	6769	0.6769	2.8615	157.366				HID_7@O	LEU_11@H	LEU_11@N	7089	0.7089	2.8521	160.28				ARG_146@O	TYR_180@HH	TYR_180@OH	6636	0.6636	2.7298	163.96
ILE_173@O	LEU_177@H	LEU_177@N	6740	0.674	2.8679	160.396				ALA_315@O	TYR_319@H	TYR_319@N	7051	0.7051	2.8631	158.286				GLU_160@OE1	ARG_153@HH21	ARG_153@NH2	6604	0.6604	2.7797	154.616
LEU_59@O	MET_63@H	MET_63@N	6731	0.6731	2.8643	156.803				VAL_14@O	ARG_18@H	ARG_18@N	7049	0.7049	2.8612	160.47				VAL_102@O	LEU_106@H	LEU_106@N	6593	0.6593	2.8772	161.94
GLU_352@O	LYS_332@H	LYS_332@N	6562	0.6562	2.8487	157.955				VAL_228@O	GLY_221@H	GLY_221@N	6982	0.6982	2.8658	161.612				ALA_226@O	TYR_223@H	TYR_223@N	6582	0.6582	2.8777	162.454
ARG_30@O	HID_34@H	HID_34@N	6561	0.6561	2.8632	161.174				ILE_269@O	ILE_197@H	ILE_197@N	6868	0.6868	2.8502	158.774				VAL_109@O	LEU_113@H	LEU_113@N	6576	0.6576	2.8701	164.799
GLU_395@O	PHE_399@H	PHE_399@N	6544	0.6544	2.8695	156.284				LEU_59@O	MET_63@H	MET_63@N	6738	0.6738	2.8706	158.278				ILE_252@O	LYS_256@H	LYS_256@N	6574	0.6574	2.8591	160.829
LEU_115@O	VAL_119@H	VAL_119@N	6505	0.6505	2.8649	161.512				SEP_359@O	SER_418@HG	SER_418@OG	6689	0.6689	2.7154	162.498				THR_217@O	VAL_232@H	VAL_232@N	6550	0.655	2.8621	156.936
ASN_262@O	LEU_348@H	LEU_348@N	6484	0.6484	2.8738	161.157				ALA_226@O	TYR_223@H	TYR_223@N	6661	0.6661	2.8763	163.112				SER_56@O	THR_60@HG1	THR_60@OG1	6548	0.6548	2.7718	162.382
LYS_6@O	THR_10@H	THR_10@N	6483	0.6483	2.8696	158.952				ILE_86@O	LEU_90@H	LEU_90@N	6528	0.6528	2.8785	163.019				ALA_315@O	TYR_319@H	TYR_319@N	6531	0.6531	2.864	155.371
VAL_392@O	ILE_396@H	ILE_396@N	6425	0.6425	2.872	162.891				MET_284@O	ALA_229@H	ALA_229@N	6506	0.6506	2.8732	160.245				SER_418@O	ARG_422@H	ARG_422@N	6525	0.6525	2.8699	162.978
ILE_406@O	ARG_307@HH11	ARG_307@NH1	6321	0.6321	2.8295	158.351				ILE_282@O	LYS_231@H	LYS_231@N	6505	0.6505	2.8794	161.973				PHE_99@O	ASN_103@H	ASN_103@N	6437	0.6437	2.8713	161.225
ILE_86@O	LEU_90@H	LEU_90@N	6309	0.6309	2.8591	162.661				LEU_116@O	GLU_120@H	GLU_120@N	6478	0.6478	2.8425	159.038				GLU_160@OE2	ARG_164@HH11	ARG_164@NH1	6392	0.6392	2.7981	158.529
TRP_110@O	SER_114@H	SER_114@N	6294	0.6294	2.8743	159.716				LYS_79@O	ASN_85@HD21	ASN_85@ND2	6440	0.644	2.8487	161.476				GLU_462@O	LYS_466@H	LYS_466@N	6388	0.6388	2.8675	160.887
ALA_315@O	TYR_319@H	TYR_319@N	6266	0.6266	2.8719	156.941				LEU_295@O	GLU_299@H	GLU_299@N	6430	0.643	2.8631	161.332				VAL_14@O	ARG_18@H	ARG_18@N	6387	0.6387	2.8667	160.029
VAL_244@O	PHE_248@H	PHE_248@N	6252	0.6252	2.8784	162.56				LEU_70@O	ASN_74@H	ASN_74@N	6429	0.6429	2.8786	160.441				LEU_295@O	GLU_299@H	GLU_299@N	6352	0.6352	2.8666	161.762
GLU_57@O	THR_61@HG1	THR_61@OG1	6246	0.6246	2.7638	162.521				TYR_319@O	HID_323@H	HID_323@N	6379	0.6379	2.8677	155.373				ILE_396@O	GLY_400@H	GLY_400@N	6288	0.6288	2.8639	153.654
SER_56@O	THR_60@H	THR_60@N	6231	0.6231	2.8606	158.321				GLU_57@O	THR_61@H	THR_61@N	6378	0.6378	2.8605	156.752				LEU_70@O	ASN_74@H	ASN_74@N	6276	0.6276	2.8775	159.769
ILE_77@O	SER_81@HG	SER_81@OG	6196	0.6196	2.7297	163.614				ARG_30@O	HID_34@H	HID_34@N	6356	0.6356	2.8658	159.099				LYS_79@O	ASN_85@HD21	ASN_85@ND2	6231	0.6231	2.8459	161.354
ASP_410@O	ARG_293@HH22	ARG_293@NH2	6176	0.6176	2.8213	154.779				LEU_113@O	LEU_117@H	LEU_117@N	6345	0.6345	2.8741	159.851				PRO_127@O	SER_129@H	SER_129@N	6230	0.623	2.8136	148.255
LEU_304@O	MET_308@H	MET_308@N	6174	0.6174	2.87	158.037				LEU_32@O	VAL_36@H	VAL_36@N	6323	0.6323	2.8839	162.36				LEU_32@O	VAL_36@H	VAL_36@N	6223	0.6223	2.8781	160.197
ILE_401@O	GLU_405@H	GLU_405@N	6166	0.6166	2.8699	156.187				ILE_396@O	GLY_400@H	GLY_400@N	6292	0.6292	2.856	151.631				GLU_405@OE2	TYR_377@HH	TYR_377@OH	6212	0.6212	2.6671	162.826
LEU_312@O	ARG_316@H	ARG_316@N	6129	0.6129	2.8755	160.029				THR_10@O	VAL_14@H	VAL_14@N	6246	0.6246	2.868	157.223				GLU_405@OE1	ARG_293@HH21	ARG_293@NH2	6185	0.6185	2.7735	159.539
ALA_62@O	PHE_66@H	PHE_66@N	6117	0.6117	2.8689	154.691				ILE_173@O	LEU_177@H	LEU_177@N	6239	0.6239	2.8734	159.775				ASP_145@OD1	SER_93@HG	SER_93@OG	6180	0.618	2.6808	164.378
GLY_290@O	VAL_340@H	VAL_340@N	6117	0.6117	2.8705	156.614				THR_60@O	ASN_64@H	ASN_64@N	6200	0.62	2.8702	158.528				GLY_290@O	VAL_340@H	VAL_340@N	6109	0.6109	2.8644	154.791
GLN_279@O	ASP_272@H	ASP_272@N	6101	0.6101	2.8723	161.109				GLU_432@O	ARG_450@HH12	ARG_450@NH1	6128	0.6128	2.8396	149.745				LEU_304@O	MET_308@H	MET_308@N	6087	0.6087	2.8736	160.349
ASP_447@OD1	ARG_450@HH21	ARG_450@NH2	6068	0.6068	2.7464	156.91				SER_418@O	ARG_422@H	ARG_422@N	6111	0.6111	2.8772	162.173				GLN_246@O	LYS_250@H	LYS_250@N	6060	0.606	2.8693	159.186
GLU_432@O	ARG_450@HH12	ARG_450@NH1	6066	0.6066	2.842	150.044				ARG_245@O	ASN_249@H	ASN_249@N	6106	0.6106	2.8743	162.809				TYR_319@O	HID_323@H	HID_323@N	6005	0.6005	2.8689	154.273
LEU_32@O	VAL_36@H	VAL_36@N	6043	0.6043	2.8822	162.158				LEU_312@O	ARG_316@H	ARG_316@N	6094	0.6094	2.8692	160.214				ARG_88@O	ALA_92@H	ALA_92@N	5994	0.5994	2.8731	159.949
MET_308@O	LEU_312@H	LEU_312@N	6038	0.6038	2.8804	162.865				ARG_104@O	ASP_108@H	ASP_108@N	6066	0.6066	2.877	159.543				ILE_40@O	GLU_44@H	GLU_44@N	5979	0.5979	2.861	157.268
GLU_405@OE1	TYR_377@HH	TYR_377@OH	5954	0.5954	2.6768	164.036				VAL_392@O	ILE_396@H	ILE_396@N	6015	0.6015	2.8817	161.09				VAL_215@O	LYS_234@H	LYS_234@N	5971	0.5971	2.8756	160.569
LEU_70@O	ASN_74@H	ASN_74@N	5947	0.5947	2.881	159.269				ALA_242@O	GLN_246@H	GLN_246@N	6007	0.6007	2.8694	160.436				GLU_432@O	ARG_450@HH12	ARG_450@NH1	5970	0.597	2.8472	149.056
GLU_57@O	THR_61@H	THR_61@N	5942	0.5942	2.8616	157.236				ALA_349@O	HIE_330@HE2	HIE_330@NE2	5991	0.5991	2.857	159.707				GLU_405@OE2	SER_335@HG	SER_335@OG	5941	0.5941	2.7028	164.023
ALA_242@O	GLN_246@H	GLN_246@N	5927	0.5927	2.8712	160.324				LYS_67@O	GLU_71@H	GLU_71@N	5976	0.5976	2.8785	160.686				VAL_392@O	ILE_396@H	ILE_396@N	5930	0.593	2.8783	161.544
HID_7@O	LEU_11@H	LEU_11@N	5877	0.5877	2.8606	158.881				THR_217@O	VAL_232@H	VAL_232@N	5974	0.5974	2.8768	158.78				SER_281@O	CYS_270@H	CYS_270@N	5924	0.5924	2.8805	160.846
LEU_292@O	LEU_296@H	LEU_296@N	5868	0.5868	2.8822	160.53				PHE_99@O	ASN_103@HD21	ASN_103@ND2	5948	0.5948	2.8297	158.383				ILE_86@O	LEU_90@H	LEU_90@N	5887	0.5887	2.8878	163.662
ALA_226@O	TYR_223@H	TYR_223@N	5856	0.5856	2.8849	162.243				SER_133@O	GLU_137@H	GLU_137@N	5910	0.591	2.8642	161.921				ILE_445@O	CYS_449@H	CYS_449@N	5886	0.5886	2.8826	157.534
LEU_113@O	LEU_117@H	LEU_117@N	5819	0.5819	2.879	159.047				GLY_290@O	VAL_340@H	VAL_340@N	5879	0.5879	2.8745	158.28				LEU_113@O	LEU_117@H	LEU_117@N	5877	0.5877	2.877	158.254
LEU_295@O	GLU_299@H	GLU_299@N	5817	0.5817	2.8614	162.326				ILE_40@O	GLU_44@H	GLU_44@N	5820	0.582	2.8599	156.389				LYS_231@O	ILE_282@H	ILE_282@N	5873	0.5873	2.8807	158.524
VAL_311@O	ALA_315@H	ALA_315@N	5799	0.5799	2.882	162.628				SER_281@O	CYS_270@H	CYS_270@N	5780	0.578	2.8751	161.224				ALA_62@O	PHE_66@H	PHE_66@N	5842	0.5842	2.8715	155.057
LYS_67@O	GLU_71@H	GLU_71@N	5773	0.5773	2.8804	160.396				LEU_424@O	ARG_429@H	ARG_429@N	5725	0.5725	2.8633	156.909				LEU_116@O	GLU_120@H	GLU_120@N	5815	0.5815	2.8468	153.265
ALA_132@O	SER_107@HG	SER_107@OG	5766	0.5766	2.7268	162.383				LYS_195@O	ILE_269@H	ILE_269@N	5689	0.5689	2.8779	156.821				ASN_74@OD1	ARG_18@HH11	ARG_18@NH1	5779	0.5779	2.8325	157.923
ASP_297@OD1	ARG_293@HH11	ARG_293@NH1	5750	0.575	2.7681	154.588				ASP_272@OD2	THR_274@HG1	THR_274@OG1	5609	0.5609	2.6749	165.497				ARG_104@O	ASP_108@H	ASP_108@N	5771	0.5771	2.8732	159.645
GLU_405@OE2	SER_335@HG	SER_335@OG	5735	0.5735	2.6703	163.391				ASN_74@OD1	ARG_18@HH11	ARG_18@NH1	5551	0.5551	2.8357	158.884				SER_84@O	ARG_88@H	ARG_88@N	5751	0.5751	2.8736	160.083
ASP_101@O	LYS_105@H	LYS_105@N	5725	0.5725	2.8699	163.522				PHE_233@O	GLN_279@HE22	GLN_279@NE2	5534	0.5534	2.8355	161.875				GLU_57@O	THR_61@HG1	THR_61@OG1	5709	0.5709	2.7685	162.808
SER_398@OG	ARG_354@HH12	ARG_354@NH1	5705	0.5705	2.8623	151.106				VAL_346@O	ASN_262@HD21	ASN_262@ND2	5523	0.5523	2.8524	163.137				LYS_195@O	ILE_269@H	ILE_269@N	5692	0.5692	2.8788	156.501
ILE_15@O	CYS_19@H	CYS_19@N	5688	0.5688	2.8764	156.21				ASP_297@OD1	ARG_293@HH11	ARG_293@NH1	5505	0.5505	2.7452	158.141				ARG_30@O	HID_34@H	HID_34@N	5690	0.569	2.8702	158.093
CYS_29@O	GLY_33@H	GLY_33@N	5685	0.5685	2.8739	163.4				ASP_447@OD2	ARG_450@HH21	ARG_450@NH2	5492	0.5492	2.7444	155.592				LYS_199@O	SER_203@HG	SER_203@OG	5674	0.5674	2.7298	162.39
SER_281@O	CYS_270@H	CYS_270@N	5671	0.5671	2.8822	159.743				ILE_15@O	CYS_19@H	CYS_19@N	5484	0.5484	2.8759	156.193				THR_10@O	VAL_14@H	VAL_14@N	5637	0.5637	2.8716	157.329
THR_303@O	ARG_307@H	ARG_307@N	5611	0.5611	2.8782	159.328				LYS_6@O	THR_10@H	THR_10@N	5461	0.5461	2.8845	158.031				ALA_242@O	GLN_246@H	GLN_246@N	5633	0.5633	2.8747	160.071
MET_170@O	LYS_174@H	LYS_174@N	5605	0.5605	2.871	163.141				TPO_358@O1P	ARG_366@HH12	ARG_366@NH1	5408	0.5408	2.7833	155.873				GLU_144@O	ALA_148@H	ALA_148@N	5624	0.5624	2.8667	160.647
ASP_143@OD2	ARG_154@HH22	ARG_154@NH2	5579	0.5579	2.8025	157.797				LEU_11@O	ILE_15@H	ILE_15@N	5408	0.5408	2.887	161.588				GLN_279@O	ASP_272@H	ASP_272@N	5609	0.5609	2.8784	161.514
LEU_202@O	TRP_207@HE1	TRP_207@NE1	5528	0.5528	2.8635	160.395				GLN_279@O	ASP_272@H	ASP_272@N	5400	0.54	2.8739	160.69				LYS_6@O	THR_10@H	THR_10@N	5582	0.5582	2.8808	156.862
THR_341@O	TYR_344@H	TYR_344@N	5502	0.5502	2.8684	148.874				TPO_358@O3P	SER_374@HG	SER_374@OG	5362	0.5362	2.6258	166.573				LEU_321@O	GLU_328@H	GLU_328@N	5541	0.5541	2.8759	162.192
GLN_246@O	LYS_250@H	LYS_250@N	5498	0.5498	2.8715	158.422				ASP_391@OD2	SER_394@HG	SER_394@OG	5360	0.536	2.6546	166.569				ASP_101@O	LYS_105@H	LYS_105@N	5537	0.5537	2.8758	161.794
ARG_104@O	ASP_108@H	ASP_108@N	5486	0.5486	2.8813	161.58				LYS_231@O	ILE_282@H	ILE_282@N	5341	0.5341	2.8831	157.896				ASN_103@OD1	ARG_35@HH11	ARG_35@NH1	5521	0.5521	2.836	157.803
LEU_424@O	ARG_429@H	ARG_429@N	5467	0.5467	2.8703	155.14				ASN_213@OD1	VAL_215@H	VAL_215@N	5322	0.5322	2.8788	156.662				GLN_28@OE1	LEU_98@H	LEU_98@N	5507	0.5507	2.8581	159.958
ASP_370@OD2	ARG_334@HH12	ARG_334@NH1	5454	0.5454	2.8214	158.396				GLN_246@O	LYS_250@H	LYS_250@N	5318	0.5318	2.8714	159.394				GLN_237@O	SER_240@H	SER_240@N	5497	0.5497	2.8759	155.334
GLU_405@OE2	ARG_293@HH21	ARG_293@NH2	5416	0.5416	2.7872	158.741				GLU_395@O	PHE_399@H	PHE_399@N	5312	0.5312	2.8886	157.171				GLU_172@O	THR_176@H	THR_176@N	5496	0.5496	2.8727	154.737
PHE_99@O	ASN_103@H	ASN_103@N	5368	0.5368	2.8753	162.597				MET_308@O	LEU_312@H	LEU_312@N	5306	0.5306	2.8875	163.628				PHE_66@O	LEU_70@H	LEU_70@N	5466	0.5466	2.8796	154.879
LYS_368@O	SER_361@H	SER_361@N	5362	0.5362	2.8644	161.521				SER_216@O	ASN_213@H	ASN_213@N	5299	0.5299	2.885	159.186				LEU_115@O	VAL_119@H	VAL_119@N	5445	0.5445	2.8645	161.379
PHE_233@O	GLN_279@HE21	GLN_279@NE2	5352	0.5352	2.8356	161.93				VAL_244@O	PHE_248@H	PHE_248@N	5297	0.5297	2.8895	161.609				THR_60@O	ASN_64@H	ASN_64@N	5442	0.5442	2.871	156.327
LYS_195@O	ILE_269@H	ILE_269@N	5348	0.5348	2.8779	156.789				ASN_249@O	LYS_253@H	LYS_253@N	5276	0.5276	2.8739	162.392				LYS_67@O	GLU_71@H	GLU_71@N	5431	0.5431	2.882	160.528
GLN_13@O	LYS_17@H	LYS_17@N	5299	0.5299	2.8826	160.87				VAL_109@O	LEU_113@H	LEU_113@N	5275	0.5275	2.8811	164.364				LEU_424@O	ARG_429@H	ARG_429@N	5392	0.5392	2.8703	156.862
THR_217@O	VAL_232@H	VAL_232@N	5276	0.5276	2.8834	157.389				ASP_138@O	ALA_142@H	ALA_142@N	5270	0.527	2.8758	159.269				ASP_272@OD2	THR_274@HG1	THR_274@OG1	5376	0.5376	2.669	165.678
ASP_143@OD1	ARG_146@HH21	ARG_146@NH2	5271	0.5271	2.7876	153.693				VAL_311@O	ALA_315@H	ALA_315@N	5269	0.5269	2.8916	161.868				LYS_347@O	LEU_339@H	LEU_339@N	5327	0.5327	2.8796	160.21
ASP_461@OD1	SER_459@HG	SER_459@OG	5252	0.5252	2.6261	165.469				THR_369@O	ARG_371@HH11	ARG_371@NH1	5266	0.5266	2.8208	155.782				GLY_12@O	HID_16@H	HID_16@N	5308	0.5308	2.882	160.23
ILE_396@O	GLY_400@H	GLY_400@N	5242	0.5242	2.8727	151.294				LEU_304@O	MET_308@H	MET_308@N	5249	0.5249	2.8803	158.992				ILE_15@O	CYS_19@H	CYS_19@N	5291	0.5291	2.8793	155.799
GLU_157@OE2	GLU_157@H	GLU_157@N	5226	0.5226	2.8213	156.393				SER_84@O	ARG_88@H	ARG_88@N	5245	0.5245	2.8776	160.612				CYS_29@O	GLY_33@H	GLY_33@N	5238	0.5238	2.8725	162.673
ASP_461@O	LYS_465@H	LYS_465@N	5212	0.5212	2.8783	159.178				ILE_445@O	CYS_449@H	CYS_449@N	5244	0.5244	2.8859	157.318				LEU_202@O	TRP_207@HE1	TRP_207@NE1	5230	0.523	2.8615	160.712
PHE_66@O	LEU_70@H	LEU_70@N	5184	0.5184	2.885	155.918				ALA_62@O	PHE_66@H	PHE_66@N	5240	0.524	2.8812	155.167				THR_303@O	ARG_307@H	ARG_307@N	5229	0.5229	2.8837	160.568
LEU_116@O	GLU_120@H	GLU_120@N	5166	0.5166	2.8548	152.308				LEU_292@O	LEU_296@H	LEU_296@N	5210	0.521	2.8908	160.934				GLU_259@OE2	ARG_320@HE	ARG_320@NE	5216	0.5216	2.8062	155.585
ASP_272@OD2	THR_274@HG1	THR_274@OG1	5159	0.5159	2.6655	165.005				GLU_462@O	LYS_466@H	LYS_466@N	5193	0.5193	2.8792	162.13				GLU_395@O	PHE_399@H	PHE_399@N	5186	0.5186	2.8869	156.636
ASP_370@OD1	ARG_334@HH22	ARG_334@NH2	5155	0.5155	2.7984	158.449				ILE_401@O	GLU_405@H	GLU_405@N	5182	0.5182	2.8859	156.528				ILE_241@O	ARG_245@H	ARG_245@N	5176	0.5176	2.8831	162.953
LEU_106@O	TRP_110@H	TRP_110@N	5136	0.5136	2.8771	154.771				THR_61@O	ARG_65@H	ARG_65@N	5172	0.5172	2.8839	158.802				GLU_259@OE2	GLU_259@H	GLU_259@N	5163	0.5163	2.7707	151.212
GLU_251@O	MET_255@H	MET_255@N	5109	0.5109	2.8775	163.125				TPO_358@O2P	ARG_366@HH22	ARG_366@NH2	5169	0.5169	2.8113	162.976				ASP_447@OD1	ARG_450@HH21	ARG_450@NH2	5155	0.5155	2.7401	153.708
LEU_403@O	ALA_407@H	ALA_407@N	5072	0.5072	2.8828	156.334				ASP_138@OD1	ARG_35@HH22	ARG_35@NH2	5166	0.5166	2.7831	159.468				LEU_348@O	LEU_264@H	LEU_264@N	5135	0.5135	2.8806	160.525
SER_84@O	ARG_88@H	ARG_88@N	5066	0.5066	2.8785	159.699				ATP_474@O1A	ASN_213@HD21	ASN_213@ND2	5156	0.5156	2.7561	158.001				ILE_401@O	GLU_405@H	GLU_405@N	5129	0.5129	2.885	156.137
PHE_280@O	PHE_233@H	PHE_233@N	5024	0.5024	2.8876	163.174				ASP_138@OD2	ARG_35@HH12	ARG_35@NH1	5103	0.5103	2.8227	157.709				MET_308@O	LEU_312@H	LEU_312@N	5097	0.5097	2.8905	164.609
ILE_252@O	LYS_256@H	LYS_256@N	5005	0.5005	2.8745	158.787				VAL_102@O	LEU_106@H	LEU_106@N	5062	0.5062	2.8903	162.258				GLU_214@OE1	ARG_366@HH21	ARG_366@NH2	5096	0.5096	2.8072	158.26
GLU_419@O	LYS_423@H	LYS_423@N	4986	0.4986	2.8745	157.321				PHE_99@O	ASN_103@H	ASN_103@N	5051	0.5051	2.8883	162.448				GLU_157@OE1	ARG_154@H	ARG_154@N	5079	0.5079	2.8335	162.128
ARG_245@O	ASN_249@H	ASN_249@N	4948	0.4948	2.8863	163.198				ARG_31@O	ARG_35@H	ARG_35@N	5050	0.505	2.8734	158.495				ARG_422@O	ALA_426@H	ALA_426@N	5064	0.5064	2.8723	156.105
ILE_445@O	CYS_449@H	CYS_449@N	4946	0.4946	2.8871	156.229				ILE_252@O	LYS_256@H	LYS_256@N	5033	0.5033	2.8763	158.075				ASP_391@OD2	SER_394@HG	SER_394@OG	5013	0.5013	2.6577	166.754
THR_60@O	ASN_64@H	ASN_64@N	4945	0.4945	2.8781	157.462				ILE_406@O	ARG_307@HH11	ARG_307@NH1	5032	0.5032	2.8318	160.825				LEU_318@O	HIE_322@H	HIE_322@N	5002	0.5002	2.8732	164.596
GLY_350@O	GLU_352@H	GLU_352@N	4943	0.4943	2.8345	150.756				ALA_349@O	ASN_337@HD21	ASN_337@ND2	5032	0.5032	2.8697	163.008				LYS_465@O	THR_469@HG1	THR_469@OG1	4960	0.496	2.746	160.898
ILE_243@O	THR_247@H	THR_247@N	4920	0.492	2.8833	156.128				GLY_33@O	LEU_37@H	LEU_37@N	5022	0.5022	2.8848	161.504				VAL_402@O	ILE_406@H	ILE_406@N	4947	0.4947	2.8972	162.174
LEU_11@O	ILE_15@H	ILE_15@N	4904	0.4904	2.8911	161.184				GLN_28@OE1	LEU_98@H	LEU_98@N	5022	0.5022	2.8752	161.968				PRO_439@O	ARG_443@H	ARG_443@N	4935	0.4935	2.885	159.001
LEU_43@O	GLN_47@H	GLN_47@N	4880	0.488	2.8645	154.352				GLU_419@O	LYS_423@H	LYS_423@N	5016	0.5016	2.878	157.3				SER_216@O	ASN_213@H	ASN_213@N	4914	0.4914	2.876	153.136
LYS_231@O	ILE_282@H	ILE_282@N	4877	0.4877	2.8954	157.476				GLY_221@O	VAL_228@H	VAL_228@N	5006	0.5006	2.8836	160.732				HIE_330@O	GLU_352@H	GLU_352@N	4880	0.488	2.8721	162.33
ASN_74@OD1	ARG_18@HH11	ARG_18@NH1	4870	0.487	2.8303	157.798				VAL_460@O	LEU_464@H	LEU_464@N	4953	0.4953	2.8875	161.427				GLN_13@O	LYS_17@H	LYS_17@N	4877	0.4877	2.885	159.655
ALA_161@O	ARG_165@H	ARG_165@N	4848	0.4848	2.8657	155.058				LEU_43@O	GLN_47@H	GLN_47@N	4937	0.4937	2.8775	154.892				ASP_391@O	GLU_395@H	GLU_395@N	4864	0.4864	2.8983	158.637
ARG_83@O	CYS_87@H	CYS_87@N	4848	0.4848	2.8844	160.331				CYS_29@O	GLY_33@H	GLY_33@N	4934	0.4934	2.8835	164.388				GLU_57@O	THR_61@H	THR_61@N	4858	0.4858	2.8706	155.957
LYS_420@O	LEU_424@H	LEU_424@N	4839	0.4839	2.8814	160.589				ILE_421@O	VAL_425@H	VAL_425@N	4910	0.491	2.8896	160.473				LEU_442@O	ILE_446@H	ILE_446@N	4854	0.4854	2.8943	160.957
GLN_237@O	SER_240@H	SER_240@N	4831	0.4831	2.878	155.683				LEU_403@O	ALA_407@H	ALA_407@N	4868	0.4868	2.8914	157.43				ILE_421@O	VAL_425@H	VAL_425@N	4836	0.4836	2.8945	161.142
ASP_297@OD2	ARG_371@HH12	ARG_371@NH1	4830	0.483	2.7987	155.627				GLU_175@OE1	ARG_178@HH21	ARG_178@NH2	4832	0.4832	2.7812	159.731				LEU_117@O	MET_123@H	MET_123@N	4821	0.4821	2.8812	160.098
GLU_76@O	PHE_80@H	PHE_80@N	4818	0.4818	2.8833	162.172				GLU_251@O	MET_255@H	MET_255@N	4828	0.4828	2.8839	163.267				GLU_157@OE1	ASP_155@H	ASP_155@N	4809	0.4809	2.8296	161.748
ARG_422@O	ALA_426@H	ALA_426@N	4815	0.4815	2.8789	156.652				ILE_241@O	ARG_245@H	ARG_245@N	4723	0.4723	2.8786	163.164				GLY_221@O	VAL_228@H	VAL_228@N	4798	0.4798	2.8904	161.461
ILE_421@O	VAL_425@H	VAL_425@N	4718	0.4718	2.8933	160.864				ALA_161@O	ARG_165@H	ARG_165@N	4699	0.4699	2.8712	153.294				LEU_403@O	ALA_407@H	ALA_407@N	4792	0.4792	2.8872	157.233
ASN_103@OD1	ARG_35@HH11	ARG_35@NH1	4717	0.4717	2.8163	152.801				GLU_419@OE1	ARG_422@HH21	ARG_422@NH2	4692	0.4692	2.7952	154.766				LEU_5@O	ILE_9@H	ILE_9@N	4792	0.4792	2.8885	163.197
ILE_241@O	ARG_245@H	ARG_245@N	4717	0.4717	2.8833	163.072				PHE_280@O	PHE_233@H	PHE_233@N	4686	0.4686	2.8853	162.431				MET_170@O	LYS_174@H	LYS_174@N	4790	0.479	2.8786	162.887
THR_356@O	SER_374@HG	SER_374@OG	4701	0.4701	2.7084	162.747				LYS_220@O	ILE_208@H	ILE_208@N	4679	0.4679	2.8858	159.541				TYR_377@O	SER_398@HG	SER_398@OG	4781	0.4781	2.7032	161.561
LEU_117@O	MET_123@H	MET_123@N	4683	0.4683	2.8818	160.884				ASN_262@O	LEU_348@H	LEU_348@N	4671	0.4671	2.8881	160.114				ASP_391@OD1	SER_394@HG	SER_394@OG	4770	0.477	2.6567	166.682
ASP_143@O	ARG_147@HE	ARG_147@NE	4674	0.4674	2.823	159.292				ARG_422@O	ALA_426@H	ALA_426@N	4654	0.4654	2.8794	156.232				ASP_297@OD2	ARG_293@HH11	ARG_293@NH1	4765	0.4765	2.7607	155.413
ASN_249@O	LYS_253@H	LYS_253@N	4663	0.4663	2.8847	163.612				ASP_297@OD2	ARG_371@HH21	ARG_371@NH2	4638	0.4638	2.7759	152.133				ILE_173@O	LEU_177@H	LEU_177@N	4762	0.4762	2.8859	158.241
GLU_157@OE2	ARG_154@H	ARG_154@N	4642	0.4642	2.8351	160.535				GLN_13@O	LYS_17@H	LYS_17@N	4634	0.4634	2.8895	159.857				LYS_420@O	LEU_424@H	LEU_424@N	4736	0.4736	2.8851	160.995
GLU_259@OE2	ARG_320@HH21	ARG_320@NH2	4626	0.4626	2.7973	159.835				ASP_461@O	LYS_465@H	LYS_465@N	4621	0.4621	2.8803	155.432				LEU_292@O	LEU_296@H	LEU_296@N	4730	0.473	2.8905	161.53
SER_418@O	ARG_422@H	ARG_422@N	4609	0.4609	2.8861	162.131				ASP_370@OD2	ARG_211@HH21	ARG_211@NH2	4563	0.4563	2.8038	158.825				GLN_430@O	GLU_432@H	GLU_432@N	4727	0.4727	2.8688	145.696
ASN_213@OD1	VAL_215@H	VAL_215@N	4558	0.4558	2.8882	154.716				ASN_103@OD1	ARG_35@HH11	ARG_35@NH1	4561	0.4561	2.8466	155.644				ARG_245@O	ASN_249@H	ASN_249@N	4721	0.4721	2.8866	162.519
ALA_349@O	ASN_337@HD21	ASN_337@ND2	4527	0.4527	2.8575	164.451				GLU_175@OE2	ARG_178@HH21	ARG_178@NH2	4560	0.456	2.7825	159.496				ATP_474@O2A	ARG_366@HH11	ARG_366@NH1	4713	0.4713	2.7694	156.569
GLY_12@O	HID_16@H	HID_16@N	4519	0.4519	2.893	160.48				GLU_419@OE2	ARG_422@HH21	ARG_422@NH2	4536	0.4536	2.7949	154.731				ASP_461@O	LYS_465@H	LYS_465@N	4707	0.4707	2.8769	155.067
GLU_20@OE2	ARG_30@HH21	ARG_30@NH2	4501	0.4501	2.8066	158.83				LEU_106@O	TRP_110@H	TRP_110@N	4532	0.4532	2.8829	155.323				ASN_103@O	SER_107@H	SER_107@N	4707	0.4707	2.8836	156.038
CYS_87@O	THR_91@H	THR_91@N	4497	0.4497	2.8601	152.295				LEU_5@O	ILE_9@H	ILE_9@N	4526	0.4526	2.8934	163.667				HID_34@O	GLY_38@H	GLY_38@N	4691	0.4691	2.867	152.584
ASP_453@OD2	SER_455@HG	SER_455@OG	4491	0.4491	2.6783	164.932				LEU_321@O	GLU_328@H	GLU_328@N	4510	0.451	2.8873	162.004				ATP_474@O3G	ARG_366@HH12	ARG_366@NH1	4678	0.4678	2.793	157.525
GLU_20@OE1	ARG_30@HH21	ARG_30@NH2	4419	0.4419	2.8051	159.436				ASN_64@O	ALA_68@H	ALA_68@N	4496	0.4496	2.8884	160.34				LEU_467@O	ARG_165@HH11	ARG_165@NH1	4669	0.4669	2.8339	153.418
ASP_272@OD1	THR_274@HG1	THR_274@OG1	4384	0.4384	2.6713	165.512				PHE_66@O	LEU_70@H	LEU_70@N	4496	0.4496	2.8953	156.304				ASP_138@OD2	ARG_35@HH22	ARG_35@NH2	4660	0.466	2.8088	155.287
GLU_285@OE2	ARG_265@HH21	ARG_265@NH2	4382	0.4382	2.7792	158.291				ASP_391@OD1	SER_394@HG	SER_394@OG	4465	0.4465	2.6532	166.684				SER_459@O	ILE_463@H	ILE_463@N	4660	0.466	2.8898	155.738
CYS_87@O	THR_91@HG1	THR_91@OG1	4376	0.4376	2.7528	158.237				ASP_145@OD1	GLN_28@HE22	GLN_28@NE2	4448	0.4448	2.8192	162.068				GLU_3@O	HID_7@H	HID_7@N	4646	0.4646	2.8726	157.567
GLY_221@O	VAL_228@H	VAL_228@N	4353	0.4353	2.8935	161.887				LYS_420@O	LEU_424@H	LEU_424@N	4448	0.4448	2.8872	159.075				ASP_138@OD1	ARG_35@HH22	ARG_35@NH2	4623	0.4623	2.8125	155.563
ASP_155@OD2	ARG_154@HH21	ARG_154@NH2	4347	0.4347	2.7989	159.431				ASP_143@O	ARG_147@H	ARG_147@N	4442	0.4442	2.8708	157.485				GLY_33@O	LEU_37@H	LEU_37@N	4619	0.4619	2.8868	161.701
ASP_453@OD1	SER_455@HG	SER_455@OG	4345	0.4345	2.6789	164.779				CYS_25@O	CYS_29@H	CYS_29@N	4437	0.4437	2.8957	161.322				GLU_214@OE2	ARG_366@HH21	ARG_366@NH2	4612	0.4612	2.8106	157.518
SER_240@O	GLN_237@H	GLN_237@N	4302	0.4302	2.8887	162.42				PRO_412@O	GLY_415@H	GLY_415@N	4394	0.4394	2.883	158.186				SER_374@O	TYR_377@H	TYR_377@N	4598	0.4598	2.8732	154.995
ASN_103@O	SER_107@H	SER_107@N	4286	0.4286	2.8762	155.537				SER_107@O	LYS_111@H	LYS_111@N	4393	0.4393	2.8776	154.662				GLU_259@OE1	ARG_320@HH21	ARG_320@NH2	4596	0.4596	2.8042	154.04
GLU_259@OE1	ARG_320@HH21	ARG_320@NH2	4283	0.4283	2.8007	159.333				GLU_20@OE2	ARG_30@HH21	ARG_30@NH2	4344	0.4344	2.8087	157.551				LEU_11@O	ILE_15@H	ILE_15@N	4565	0.4565	2.8927	161.637
GLU_395@OE2	HID_330@H	HID_330@N	4277	0.4277	2.8431	157.684				ILE_243@O	THR_247@H	THR_247@N	4329	0.4329	2.8828	155.846				ILE_243@O	THR_247@H	THR_247@N	4539	0.4539	2.8875	156.972
PRO_439@O	ARG_443@H	ARG_443@N	4197	0.4197	2.8839	158.755				LYS_465@O	THR_469@HG1	THR_469@OG1	4300	0.43	2.7419	159.494				ASP_453@OD2	SER_455@HG	SER_455@OG	4536	0.4536	2.6794	164.902
GLU_157@OE1	ARG_154@H	ARG_154@N	4171	0.4171	2.8367	160.736				ASN_74@O	GLU_78@H	GLU_78@N	4279	0.4279	2.8812	156.362				GLU_160@O	ARG_164@H	ARG_164@N	4530	0.453	2.8776	163.86
LEU_464@O	SER_468@H	SER_468@N	4149	0.4149	2.881	161.149				GLU_172@O	THR_176@H	THR_176@N	4258	0.4258	2.8806	152.405				GLU_157@OE1	GLU_157@H	GLU_157@N	4515	0.4515	2.8293	152.991
ASP_391@OD1	SER_394@HG	SER_394@OG	4134	0.4134	2.6578	166.994				PRO_439@O	ARG_443@H	ARG_443@N	4245	0.4245	2.8874	160.129				ASP_297@OD1	ARG_293@HH11	ARG_293@NH1	4504	0.4504	2.7696	154.629
ALA_314@O	LEU_318@H	LEU_318@N	4089	0.4089	2.8955	164.553				ASP_138@OD2	ARG_35@HH22	ARG_35@NH2	4225	0.4225	2.7682	157.941				GLU_214@OE2	ARG_366@HE	ARG_366@NE	4494	0.4494	2.8188	160.593
GLU_175@OE2	ARG_178@HH21	ARG_178@NH2	4086	0.4086	2.7985	157.864				THR_303@O	ARG_307@H	ARG_307@N	4216	0.4216	2.8932	160.795				GLU_144@OE2	ARG_154@HH22	ARG_154@NH2	4475	0.4475	2.7962	160.321
LYS_423@O	VAL_427@H	VAL_427@N	4073	0.4073	2.8924	160.168				ASP_297@OD2	ARG_371@HE	ARG_371@NE	4213	0.4213	2.8191	151.186				LEU_106@O	TRP_110@H	TRP_110@N	4465	0.4465	2.8803	154.411
GLU_395@OE2	TYR_390@HH	TYR_390@OH	4067	0.4067	2.6614	163.547				GLN_430@O	GLU_432@H	GLU_432@N	4204	0.4204	2.8663	145.789				GLY_313@O	GLY_317@H	GLY_317@N	4452	0.4452	2.8906	157.9
SER_107@O	LYS_111@H	LYS_111@N	4059	0.4059	2.8781	157.578				ASN_213@OD1	SER_216@H	SER_216@N	4194	0.4194	2.8363	149.781				ASN_74@O	GLU_78@H	GLU_78@N	4450	0.445	2.8797	156.75
GLU_259@OE1	ARG_320@HE	ARG_320@NE	4058	0.4058	2.8264	160.63				ASP_297@OD2	ARG_293@HH11	ARG_293@NH1	4189	0.4189	2.7441	157.893				GLN_191@OE1	GLN_191@H	GLN_191@N	4446	0.4446	2.8484	147.287
GLU_172@O	THR_176@H	THR_176@N	4038	0.4038	2.8755	150.849				GLU_78@OE2	ARG_18@HH22	ARG_18@NH2	4178	0.4178	2.7808	158.123				ILE_463@O	LEU_467@H	LEU_467@N	4446	0.4446	2.8911	160.184
GLU_212@OE1	THR_217@HG1	THR_217@OG1	4038	0.4038	2.6821	161.803				GLU_160@O	ARG_164@H	ARG_164@N	4168	0.4168	2.8854	160.053				ASP_138@OD2	ARG_35@HH12	ARG_35@NH1	4440	0.444	2.7985	157.707
ALA_69@O	ALA_73@H	ALA_73@N	4032	0.4032	2.8902	156.568				ARG_147@O	MET_151@H	MET_151@N	4147	0.4147	2.8588	156.086				GLU_285@O	ATP_474@H60	ATP_474@N6	4439	0.4439	2.8297	156.801
GLU_395@OE1	HID_330@H	HID_330@N	4025	0.4025	2.8564	160.684				SER_374@O	TYR_377@H	TYR_377@N	4141	0.4141	2.887	156.241				GLY_50@O	SER_53@HG	SER_53@OG	4419	0.4419	2.6815	160.922
ASP_297@OD2	ARG_371@HH22	ARG_371@NH2	3996	0.3996	2.832	154.27				GLY_12@O	HID_16@H	HID_16@N	4127	0.4127	2.896	160.943				SER_335@O	ARG_293@H	ARG_293@N	4418	0.4418	2.874	150.605
GLU_288@OE2	GLU_288@H	GLU_288@N	3962	0.3962	2.8179	153.93				ARG_88@O	ALA_92@H	ALA_92@N	4113	0.4113	2.8791	158.543				ASP_453@OD1	SER_455@HG	SER_455@OG	4385	0.4385	2.6795	164.901
GLN_430@O	GLU_432@H	GLU_432@N	3960	0.396	2.8681	145.553				ASP_391@O	GLU_395@H	GLU_395@N	4100	0.41	2.9062	158.489				ASP_370@OD1	SER_336@HG	SER_336@OG	4381	0.4381	2.6993	162.104
SER_129@O	TRP_110@HE1	TRP_110@NE1	3959	0.3959	2.8382	157.271				SEP_359@OG	ARG_422@HH12	ARG_422@NH1	4097	0.4097	2.8508	158.64				ASN_103@O	SER_107@HG	SER_107@OG	4378	0.4378	2.7383	162.55
LYS_79@O	ASN_85@HD21	ASN_85@ND2	3936	0.3936	2.8446	160.132				ASP_143@OD1	ARG_146@HH21	ARG_146@NH2	4094	0.4094	2.8014	153.853				ALA_69@O	ALA_73@H	ALA_73@N	4362	0.4362	2.8858	156.309
GLU_20@OE2	ARG_30@HE	ARG_30@NE	3932	0.3932	2.8184	159.195				GLU_144@O	ALA_148@H	ALA_148@N	4090	0.409	2.8751	161.179				GLU_419@O	LYS_423@H	LYS_423@N	4362	0.4362	2.8802	157.202
THR_61@O	ARG_65@H	ARG_65@N	3929	0.3929	2.8922	159.684				LYS_171@O	GLU_175@H	GLU_175@N	4070	0.407	2.887	158.002				ILE_8@O	GLY_12@H	GLY_12@N	4346	0.4346	2.8901	157.522
GLU_72@O	GLU_76@H	GLU_76@N	3921	0.3921	2.8821	153.172				ALA_68@O	GLU_72@H	GLU_72@N	4062	0.4062	2.8829	152.304				PHE_280@O	PHE_233@H	PHE_233@N	4325	0.4325	2.8934	162.291
PRO_42@O	LEU_46@H	LEU_46@N	3921	0.3921	2.8785	153.093				GLU_172@OE2	THR_303@HG1	THR_303@OG1	4052	0.4052	2.6688	162.081				CNS_87@O	THR_91@H	THR_91@N	4282	0.4282	2.8759	150.448
PHE_470@O	CYS_25@H	CYS_25@N	3915	0.3915	2.8628	162.862				GLU_20@OE1	ARG_30@HH21	ARG_30@NH2	4015	0.4015	2.8082	157.088				LYS_220@O	ILE_208@H	ILE_208@N	4264	0.4264	2.8895	159.881
GLU_462@O	LYS_466@H	LYS_466@N	3904	0.3904	2.8745	153.936				LYS_27@O	ARG_31@H	ARG_31@N	4009	0.4009	2.8828	158.692				LYS_423@O	VAL_427@H	VAL_427@N	4211	0.4211	2.894	160.373
GLY_33@O	LEU_37@H	LEU_37@N	3879	0.3879	2.892	161.618				ILE_463@O	LEU_467@H	LEU_467@N	4007	0.4007	2.8969	161.998				ASP_272@OD1	THR_274@HG1	THR_274@OG1	4177	0.4177	2.6737	165.473
ILE_9@O	GLN_13@H	GLN_13@N	3879	0.3879	2.8953	157.48				THR_291@O	LEU_295@H	LEU_295@N	3991	0.3991	2.9009	159.327				GLU_172@OE1	THR_303@HG1	THR_303@OG1	4175	0.4175	2.671	163.967
ARG_334@O	ASN_337@H	ASN_337@N	3862	0.3862	2.8916	160.234				GLU_175@OE2	ARG_178@HE	ARG_178@NE	3987	0.3987	2.8353	159.437				ASN_4@O	ILE_8@H	ILE_8@N	4166	0.4166	2.8913	160.545
ASP_297@OD1	ARG_371@HH22	ARG_371@NH2	3857	0.3857	2.8414	155.844				GLN_237@O	SER_240@H	SER_240@N	3981	0.3981	2.879	155.396				GLU_367@O	ARG_211@HH12	ARG_211@NH1	4161	0.4161	2.8184	157.899
THR_247@O	GLU_251@H	GLU_251@N	3849	0.3849	2.8951	160.453				TPO_358@O	SER_361@HG	SER_361@OG	3981	0.3981	2.6938	161.347				THR_247@O	GLU_251@H	GLU_251@N	4156	0.4156	2.8877	155.996
GLU_20@OE1	ARG_30@HE	ARG_30@NE	3841	0.3841	2.8224	159.1				GLU_288@OE1	GLU_288@H	GLU_288@N	3973	0.3973	2.7995	153.27				ASP_138@OD1	ARG_35@HH12	ARG_35@NH1	4154	0.4154	2.8014	157.62
ILE_40@O	GLU_44@H	GLU_44@N	3831	0.3831	2.8795	155.356				VAL_402@O	ILE_406@H	ILE_406@N	3933	0.3933	2.9041	160.666				ATP_474@O2A	ARG_211@HH21	ARG_211@NH2	4146	0.4146	2.7984	161.674
ALA_73@O	ILE_77@H	ILE_77@N	3824	0.3824	2.8927	160.723				GLU_172@OE1	THR_303@HG1	THR_303@OG1	3929	0.3929	2.6661	162.729				GLU_160@OE2	ARG_153@H	ARG_153@N	4140	0.414	2.871	160.61
ASP_143@OD2	ARG_154@HH12	ARG_154@NH1	3822	0.3822	2.82	156.409				LYS_199@O	SER_203@HG	SER_203@OG	3923	0.3923	2.7379	162.244				GLU_144@OE1	ARG_154@HH12	ARG_154@NH1	4134	0.4134	2.801	160.774
GLU_405@OE1	SER_335@HG	SER_335@OG	3819	0.3819	2.6859	162.797				GLU_20@OE1	ARG_30@HE	ARG_30@NE	3916	0.3916	2.8199	158.038				VAL_311@O	ALA_315@H	ALA_315@N	4048	0.4048	2.8988	161.371
GLU_285@OE1	ARG_265@H	ARG_265@N	3795	0.3795	2.8637	162.57				ASP_272@OD1	THR_274@HG1	THR_274@OG1	3915	0.3915	2.6685	165.231				GLU_175@OE1	ARG_178@HH21	ARG_178@NH2	4036	0.4036	2.8018	157.206
GLU_367@OE1	THR_369@HG1	THR_369@OG1	3748	0.3748	2.6971	163.663				GLU_3@O	HID_7@H	HID_7@N	3914	0.3914	2.8772	156.177				GLU_157@OE2	ASP_155@H	ASP_155@N	4029	0.4029	2.8231	159.913
ARG_35@O	LEU_39@H	LEU_39@N	3734	0.3734	2.8837	154.458				ILE_8@O	GLY_12@H	GLY_12@N	3906	0.3906	2.8972	157.325				GLU_214@OE1	ARG_366@HE	ARG_366@NE	4005	0.4005	2.819	160.169
GLU_157@OE2	ASP_155@H	ASP_155@N	3727	0.3727	2.8466	155.585				PRO_433@O	TRP_404@HE1	TRP_404@NE1	3899	0.3899	2.878	156.84				GLN_345@O	THR_341@H	THR_341@N	3998	0.3998	2.8852	159.641
VAL_402@O	ILE_406@H	ILE_406@N	3720	0.372	2.9052	161.144				GLU_78@OE1	ARG_18@HH22	ARG_18@NH2	3892	0.3892	2.7841	158.314				ARG_293@O	ASP_297@H	ASP_297@N	3995	0.3995	2.876	152.666
ASN_169@O	ILE_173@H	ILE_173@N	3695	0.3695	2.8888	156.712				ASP_453@OD2	SER_455@HG	SER_455@OG	3889	0.3889	2.6843	164.786				GLU_259@OE2	ARG_320@HH21	ARG_320@NH2	3977	0.3977	2.8115	150.073
ILE_8@O	GLY_12@H	GLY_12@N	3694	0.3694	2.8973	157.891				LEU_202@O	TRP_207@HE1	TRP_207@NE1	3866	0.3866	2.863	160.454				ILE_159@O	SER_162@HG	SER_162@OG	3972	0.3972	2.7254	162.144
ARG_265@O	GLU_285@H	GLU_285@N	3691	0.3691	2.8947	159.518				ASN_337@OD1	ATP_474@H3'	ATP_474@O3'	3861	0.3861	2.7601	159.08				ALA_73@O	ILE_77@H	ILE_77@N	3968	0.3968	2.8939	160.683
GLU_175@OE1	ARG_178@HH21	ARG_178@NH2	3660	0.366	2.7994	156.741				GLN_345@O	THR_341@H	THR_341@N	3830	0.383	2.8982	160.366				SER_240@O	GLN_237@H	GLN_237@N	3961	0.3961	2.8925	162.696
LEU_310@O	ALA_314@H	ALA_314@N	3652	0.3652	2.8876	158.589				ASP_297@OD1	ARG_371@HH21	ARG_371@NH2	3818	0.3818	2.7801	152.539				GLU_78@OE2	ARG_18@HH22	ARG_18@NH2	3952	0.3952	2.7866	158.433
GLU_405@OE2	TYR_377@HH	TYR_377@OH	3641	0.3641	2.6764	163.365				GLU_285@OE1	ARG_265@H	ARG_265@N	3797	0.3797	2.8549	162.179				GLU_172@OE2	THR_303@HG1	THR_303@OG1	3949	0.3949	2.6707	164.047
ASP_391@OD2	SER_394@HG	SER_394@OG	3640	0.364	2.6629	166.617				ASN_337@O	ALA_349@H	ALA_349@N	3794	0.3794	2.8928	154.916				GLY_38@O	GLY_131@H	GLY_131@N	3947	0.3947	2.8521	158.325
LYS_250@O	THR_254@H	THR_254@N	3631	0.3631	2.8937	155.118				SER_240@O	GLN_237@H	GLN_237@N	3793	0.3793	2.8844	162.433				ASP_370@OD2	SER_336@HG	SER_336@OG	3937	0.3937	2.6948	161.991
LYS_220@O	ILE_208@H	ILE_208@N	3627	0.3627	2.8919	159.199				LEU_37@O	LYS_41@H	LYS_41@N	3791	0.3791	2.8729	156.05				SER_394@OG	TYR_388@HH	TYR_388@OH	3936	0.3936	2.7572	160.612
ATP_474@O2A	ASN_213@HD21	ASN_213@ND2	3608	0.3608	2.8001	154.801				ATP_474@O3G	ARG_366@HH21	ARG_366@NH2	3775	0.3775	2.808	159.632				GLU_175@OE2	ARG_178@HH21	ARG_178@NH2	3916	0.3916	2.8033	157.089
ASP_297@OD2	ARG_293@HH11	ARG_293@NH1	3594	0.3594	2.7679	155.518				ASN_4@O	ILE_8@H	ILE_8@N	3759	0.3759	2.89	159.694				GLU_78@OE1	ARG_18@HH22	ARG_18@NH2	3915	0.3915	2.7865	158.346
ARG_293@O	ASP_297@H	ASP_297@N	3586	0.3586	2.8892	151.148				ASP_143@OD2	ARG_146@HH21	ARG_146@NH2	3754	0.3754	2.8052	153.741				ARG_31@O	ARG_35@H	ARG_35@N	3915	0.3915	2.8895	157.788
GLU_367@OE2	THR_369@HG1	THR_369@OG1	3570	0.357	2.699	163.518				GLY_75@O	LYS_79@H	LYS_79@N	3751	0.3751	2.8873	154.375				ILE_9@O	GLN_13@H	GLN_13@N	3879	0.3879	2.8897	157.689
ARG_164@O	GLU_167@H	GLU_167@N	3566	0.3566	2.8867	146.675				ASP_453@OD1	SER_455@HG	SER_455@OG	3751	0.3751	2.6812	164.909				GLU_160@OE1	ARG_153@HE	ARG_153@NE	3809	0.3809	2.8481	148.579
GLN_345@OE1	GLN_150@HE22	GLN_150@NE2	3561	0.3561	2.8487	163.432				ARG_83@O	CYS_87@H	CYS_87@N	3739	0.3739	2.8935	160.657				ATP_474@O2B	ASN_213@HD21	ASN_213@ND2	3802	0.3802	2.8161	163.807
ASP_461@OD2	SER_459@HG	SER_459@OG	3559	0.3559	2.6313	164.811				GLU_175@OE1	ARG_178@HE	ARG_178@NE	3701	0.3701	2.8371	158.77				PHE_99@O	ASN_103@HD21	ASN_103@ND2	3770	0.377	2.8425	159.072
LEU_318@O	HID_322@H	HID_322@N	3557	0.3557	2.8883	163.889				GLU_294@OE2	ARG_371@HH22	ARG_371@NH2	3698	0.3698	2.7921	160.429				LYS_171@O	GLU_175@H	GLU_175@N	3746	0.3746	2.8857	158.695
ASP_155@OD1	ARG_154@HE	ARG_154@NE	3540	0.354	2.8474	160.655				GLU_76@O	PHE_80@H	PHE_80@N	3695	0.3695	2.8967	163.34				LEU_310@O	ALA_314@H	ALA_314@N	3739	0.3739	2.8978	160.66
GLU_212@OE2	THR_217@HG1	THR_217@OG1	3537	0.3537	2.6853	161.605				LEU_442@O	ILE_446@H	ILE_446@N	3691	0.3691	2.9006	160.983				GLU_405@OE1	SER_335@HG	SER_335@OG	3732	0.3732	2.7083	163.263
GLU_112@O	LEU_116@H	LEU_116@N	3529	0.3529	2.8951	163.802				ASP_461@OD2	ARG_88@HH21	ARG_88@NH2	3690	0.369	2.7998	155.868				ASP_447@OD2	ARG_450@HH21	ARG_450@NH2	3725	0.3725	2.7465	154.862
GLU_78@OE1	ARG_18@HH22	ARG_18@NH2	3498	0.3498	2.7906	157.426				GLU_251@OE2	ATP_474@H61	ATP_474@N6	3687	0.3687	2.8258	160.806				PRO_42@O	LEU_46@H	LEU_46@N	3718	0.3718	2.8812	151.844
GLU_175@OE1	ARG_178@HE	ARG_178@NE	3492	0.3492	2.8266	158.537				ARG_320@O	SER_324@HG	SER_324@OG	3661	0.3661	2.69	159.277				GLU_72@O	GLU_76@H	GLU_76@N	3710	0.371	2.8824	151.747
ATP_474@O2A	ATP_474@H3'	ATP_474@O3'	3491	0.3491	2.6274	165.403				ASN_103@O	SER_107@HG	SER_107@OG	3659	0.3659	2.7533	162.364				ARG_334@O	ASN_337@H	ASN_337@N	3702	0.3702	2.8947	152.108
ASP_95@O	ILE_97@H	ILE_97@N	3485	0.3485	2.8014	149.763				GLU_251@OE1	ATP_474@H61	ATP_474@N6	3637	0.3637	2.8289	161.073				ASP_141@OD2	ARG_31@HE	ARG_31@NE	3693	0.3693	2.7944	161.022
SER_359@O	ASP_370@H	ASP_370@N	3474	0.3474	2.8564	162.326				ASP_370@OD1	ARG_211@HH21	ARG_211@NH2	3628	0.3628	2.8113	157.336				ARG_165@O	GLU_167@H	GLU_167@N	3673	0.3673	2.8672	148.869
GLU_78@OE2	ARG_18@HH22	ARG_18@NH2	3456	0.3456	2.7871	157.593				GLU_382@OE1	ARG_354@HH22	ARG_354@NH2	3628	0.3628	2.7774	161.122				GLU_382@OE2	ARG_354@HE	ARG_354@NE	3654	0.3654	2.8085	159.356
LEU_348@O	LEU_264@H	LEU_264@N	3456	0.3456	2.8986	159.071				ARG_164@O	GLU_167@H	GLU_167@N	3580	0.358	2.8872	145.997				GLU_20@OE1	ARG_30@HH21	ARG_30@NH2	3651	0.3651	2.8061	158.309
ILE_159@O	ALA_161@H	ALA_161@N	3429	0.3429	2.8386	146.882				GLU_71@O	GLY_75@H	GLY_75@N	3574	0.3574	2.8834	151.538				PRO_412@O	GLY_415@H	GLY_415@N	3637	0.3637	2.8928	159.858
LYS_17@O	GLU_21@H	GLU_21@N	3423	0.3423	2.8852	159.013				GLU_294@OE1	ARG_371@HH22	ARG_371@NH2	3565	0.3565	2.7932	160.291				ATP_474@O2B	ASN_337@HD22	ASN_337@ND2	3629	0.3629	2.827	156.995
ALA_142@O	ARG_146@H	ARG_146@N	3418	0.3418	2.88	160.176				GLU_157@OE1	ARG_154@H	ARG_154@N	3559	0.3559	2.8358	161.751				VAL_460@O	LEU_464@H	LEU_464@N	3606	0.3606	2.8994	162.036
PRO_433@O	TRP_404@HE1	TRP_404@NE1	3406	0.3406	2.8752	156.011				LEU_310@O	ALA_314@H	ALA_314@N	3532	0.3532	2.8994	160.082				GLU_157@OE2	GLU_157@H	GLU_157@N	3602	0.3602	2.8208	156.162
GLY_305@O	VAL_309@H	VAL_309@N	3382	0.3382	2.9031	160.939				ASN_169@OD1	LYS_171@H	LYS_171@N	3530	0.353	2.8894	161.496				ASN_64@O	ALA_68@H	ALA_68@N	3577	0.3577	2.8951	159.548
ASP_370@OD1	SER_359@HG	SER_359@OG	3375	0.3375	2.651	164.487				ILE_168@O	ARG_164@HH11	ARG_164@NH1	3526	0.3526	2.8216	156.147				GLU_144@OE1	ARG_154@HH22	ARG_154@NH2	3568	0.3568	2.799	158.663
GLU_259@OE2	ARG_320@HE	ARG_320@NE	3364	0.3364	2.8296	161.255				ASP_447@OD1	ARG_450@HH21	ARG_450@NH2	3521	0.3521	2.739	156.078				LYS_250@O	THR_254@HG1	THR_254@OG1	3566	0.3566	2.7359	163.537
ASN_64@O	ALA_68@H	ALA_68@N	3356	0.3356	2.8975	161.013				ALA_69@O	ALA_73@H	ALA_73@N	3504	0.3504	2.8984	155.209				GLY_75@O	LYS_79@H	LYS_79@N	3564	0.3564	2.89	155.676
GLN_381@OE1	GLN_381@H	GLN_381@N	3352	0.3352	2.8698	144.706				GLU_72@O	GLU_76@H	GLU_76@N	3492	0.3492	2.8795	150.389				PRO_433@O	TRP_404@HE1	TRP_404@NE1	3558	0.3558	2.8796	156.45
ILE_446@O	ARG_450@H	ARG_450@N	3341	0.3341	2.8939	159.017				ATP_474@O3G	ARG_334@HH12	ARG_334@NH1	3491	0.3491	2.8117	155.363				GLU_157@OE2	ARG_154@H	ARG_154@N	3541	0.3541	2.842	159.432
LYS_100@O	ARG_104@H	ARG_104@N	3338	0.3338	2.8813	153.514				GLU_288@OE2	GLU_288@H	GLU_288@N	3482	0.3482	2.8003	153.451				SER_336@O	ATP_474@H3'	ATP_474@O3'	3516	0.3516	2.7138	162
GLU_405@OE1	ARG_293@HH21	ARG_293@NH2	3329	0.3329	2.7876	159.569				ASN_103@O	SER_107@H	SER_107@N	3480	0.348	2.8965	157.135				GLU_20@OE2	ARG_30@HH21	ARG_30@NH2	3510	0.351	2.8083	157.716
ASP_370@OD1	ARG_334@HH12	ARG_334@NH1	3321	0.3321	2.8262	152.573				HID_34@O	GLY_38@H	GLY_38@N	3477	0.3477	2.8844	153.125				ASN_85@O	PHE_89@H	PHE_89@N	3510	0.351	2.8994	160.53
GLU_157@OE1	GLU_157@H	GLU_157@N	3294	0.3294	2.8162	156.619				ALA_73@O	ILE_77@H	ILE_77@N	3477	0.3477	2.9024	160.401				ASP_141@OD1	ARG_31@HH21	ARG_31@NH2	3494	0.3494	2.8138	161.083
CYS_270@O	SER_281@H	SER_281@N	3272	0.3272	2.8513	148.234				GLU_160@OE2	ARG_153@HH21	ARG_153@NH2	3464	0.3464	2.8071	157.098				ASP_145@O	ARG_316@HH12	ARG_316@NH1	3472	0.3472	2.8562	155.305
LYS_373@O	ALA_376@H	ALA_376@N	3238	0.3238	2.9009	158.336				GLU_160@OE1	ARG_153@HH21	ARG_153@NH2	3458	0.3458	2.8073	155.91				LEU_43@O	GLN_47@H	GLN_47@N	3458	0.3458	2.8784	155.038
LYS_332@O	HID_330@HD1	HID_330@ND1	3213	0.3213	2.8323	147.073				SER_126@O	TRP_110@HE1	TRP_110@NE1	3455	0.3455	2.8618	155.658				LEU_464@O	SER_468@H	SER_468@N	3457	0.3457	2.8814	153.309
ASP_461@OD2	ARG_83@HE	ARG_83@NE	3212	0.3212	2.8336	159.164				GLU_20@OE2	ARG_30@HE	ARG_30@NE	3444	0.3444	2.8233	158.266				GLU_405@OE2	ARG_293@HH21	ARG_293@NH2	3407	0.3407	2.771	159.56
ASP_461@OD1	ARG_83@HH21	ARG_83@NH2	3207	0.3207	2.818	159.741				ASP_461@OD1	ARG_88@HH21	ARG_88@NH2	3433	0.3433	2.8025	156.425				GLU_76@O	PHE_80@H	PHE_80@N	3404	0.3404	2.8957	163.447
PRO_182@O	ARG_153@HE	ARG_153@NE	3207	0.3207	2.8083	156.301				ASP_108@OD1	ARG_104@HH11	ARG_104@NH1	3428	0.3428	2.7943	161.676				GLU_444@O	GLU_448@H	GLU_448@N	3393	0.3393	2.8895	155.795
ASP_155@OD1	ARG_154@HH21	ARG_154@NH2	3196	0.3196	2.804	158.344				ASP_145@OD2	GLN_28@HE22	GLN_28@NE2	3346	0.3346	2.8171	161.907				GLU_382@OE1	SER_379@HG	SER_379@OG	3390	0.339	2.7138	165.864
GLU_288@OE2	GLN_342@H	GLN_342@N	3196	0.3196	2.8504	158.933				LEU_464@O	SER_468@H	SER_468@N	3342	0.3342	2.8762	153.587				GLU_288@OE1	GLU_288@H	GLU_288@N	3387	0.3387	2.8231	153.704
PHE_99@O	ASN_103@HD21	ASN_103@ND2	3195	0.3195	2.8501	158.255				GLU_382@OE2	ARG_354@HH22	ARG_354@NH2	3319	0.3319	2.7781	161.24				ASN_169@O	ILE_173@H	ILE_173@N	3378	0.3378	2.875	156.516
ASN_337@OD1	ARG_334@H	ARG_334@N	3192	0.3192	2.8681	152.093				GLU_259@OE1	ARG_320@HH21	ARG_320@NH2	3288	0.3288	2.8023	159.915				ARG_320@O	SER_324@HG	SER_324@OG	3369	0.3369	2.7214	157.83
ALA_68@O	GLU_72@H	GLU_72@N	3189	0.3189	2.8931	153.489				SEP_359@O2P	ARG_422@HH22	ARG_422@NH2	3280	0.328	2.7789	159.88				ASN_249@O	LYS_253@H	LYS_253@N	3366	0.3366	2.8925	163.095
GLN_139@O	ASP_143@H	ASP_143@N	3172	0.3172	2.8625	156.589				ATP_474@O2B	ARG_211@HH22	ARG_211@NH2	3263	0.3263	2.8402	149.081				ALA_68@O	GLU_72@H	GLU_72@N	3350	0.335	2.8923	152.962
GLU_436@OE2	ARG_443@HH12	ARG_443@NH1	3165	0.3165	2.8076	159.417				ILE_9@O	GLN_13@H	GLN_13@N	3259	0.3259	2.8984	157.094				ARG_147@O	MET_151@H	MET_151@N	3340	0.334	2.8801	154.474
ASP_297@OD1	ARG_371@HH12	ARG_371@NH1	3154	0.3154	2.7964	155.999				THR_176@O	TYR_180@H	TYR_180@N	3257	0.3257	2.8691	158.289				GLU_20@OE2	ARG_30@HE	ARG_30@NE	3337	0.3337	2.8231	158.759
GLU_157@OE1	ARG_147@HH12	ARG_147@NH1	3109	0.3109	2.7815	155.125				LYS_423@O	VAL_427@H	VAL_427@N	3242	0.3242	2.8964	159.296				LEU_37@O	LYS_41@H	LYS_41@N	3327	0.3327	2.8867	158.724
ASP_272@O	GLN_279@H	GLN_279@N	3107	0.3107	2.8923	156.915				ASP_272@O	GLN_279@H	GLN_279@N	3233	0.3233	2.8856	157.149				SER_107@O	LYS_111@H	LYS_111@N	3297	0.3297	2.8862	155.735
VAL_346@O	ASN_262@HD21	ASN_262@ND2	3103	0.3103	2.8715	160.856				TPO_358@O1P	SER_374@HG	SER_374@OG	3210	0.321	2.633	165.721				GLY_305@O	VAL_309@H	VAL_309@N	3266	0.3266	2.8937	159.695
VAL_54@O	GLN_121@HE22	GLN_121@NE2	3098	0.3098	2.8485	157.039				VAL_125@O	GLN_118@HE22	GLN_118@NE2	3197	0.3197	2.8302	159.831				ASP_145@OD2	SER_93@HG	SER_93@OG	3256	0.3256	2.6886	164.279
GLU_436@OE1	ARG_443@HH12	ARG_443@NH1	3073	0.3073	2.8105	159.249				SER_394@OG	TYR_388@HH	TYR_388@OH	3195	0.3195	2.7551	159.51				CYS_185@O	ARG_146@HH11	ARG_146@NH1	3224	0.3224	2.8331	159.679
ASP_453@OD2	SER_455@H	SER_455@N	3065	0.3065	2.8659	154.674				GLU_160@OE2	GLU_160@H	GLU_160@N	3189	0.3189	2.8402	150.337				GLU_382@OE2	ARG_354@HH22	ARG_354@NH2	3223	0.3223	2.7799	160.225
SER_374@O	TYR_377@H	TYR_377@N	3064	0.3064	2.8914	151.507				VAL_425@O	LYS_428@H	LYS_428@N	3177	0.3177	2.8938	147.531				GLU_175@OE2	ARG_178@HE	ARG_178@NE	3200	0.32	2.8298	158.098
ASP_143@OD1	ARG_146@HE	ARG_146@NE	3051	0.3051	2.8543	148.792				ASP_141@O	ASP_145@H	ASP_145@N	3165	0.3165	2.8832	154.577				VAL_309@O	GLY_313@H	GLY_313@N	3194	0.3194	2.9023	154.941
GLN_49@O	ARG_52@H	ARG_52@N	3043	0.3043	2.8766	152.839				ASP_297@OD1	ARG_371@HE	ARG_371@NE	3157	0.3157	2.8196	150.82				ALA_314@O	LEU_318@H	LEU_318@N	3193	0.3193	2.9008	163.03
GLU_172@OE2	GLY_305@H	GLY_305@N	3028	0.3028	2.8485	160.456				ARG_65@O	ALA_69@H	ALA_69@N	3154	0.3154	2.8941	153.152				GLU_175@OE1	ARG_178@HE	ARG_178@NE	3184	0.3184	2.8297	157.599
VAL_460@O	LEU_464@H	LEU_464@N	3022	0.3022	2.8968	160.464				GLU_382@OE2	ARG_354@HH12	ARG_354@NH1	3152	0.3152	2.8129	160.337				GLU_405@OE1	TYR_377@HH	TYR_377@OH	3161	0.3161	2.6752	162.905
GLU_157@OE1	ASP_155@H	ASP_155@N	3020	0.302	2.8573	157.433				TPO_358@O1P	ARG_366@HH22	ARG_366@NH2	3150	0.315	2.8017	162.011				THR_61@O	ARG_65@H	ARG_65@N	3157	0.3157	2.8934	157.831
GLU_175@OE2	ARG_178@HE	ARG_178@NE	3018	0.3018	2.8305	158.583				GLU_382@OE1	ARG_354@HH12	ARG_354@NH1	3127	0.3127	2.81	160.451				GLU_294@O	ARG_298@H	ARG_298@N	3156	0.3156	2.8771	155.353
ARG_31@O	ARG_35@H	ARG_35@N	3004	0.3004	2.8929	157.001				ASP_141@OD1	ARG_31@HE	ARG_31@NE	3115	0.3115	2.7957	153.625				ASP_453@OD2	SER_455@H	SER_455@N	3136	0.3136	2.8679	154.857
GLY_50@O	SER_53@HG	SER_53@OG	3004	0.3004	2.697	161.128				CYS_270@O	SER_281@H	SER_281@N	3114	0.3114	2.8614	149.299				GLU_436@OE2	ARG_443@HH12	ARG_443@NH1	3127	0.3127	2.8041	159.71
GLY_75@O	LYS_79@H	LYS_79@N	2982	0.2982	2.8926	156.344				GLU_157@OE1	ASP_155@H	ASP_155@N	3084	0.3084	2.8058	159.764				ARG_307@O	VAL_311@H	VAL_311@N	3119	0.3119	2.8996	159.723
THR_176@O	TYR_180@H	TYR_180@N	2980	0.298	2.8763	162.043				SEP_359@O3P	ARG_422@HH22	ARG_422@NH2	3080	0.308	2.78	159.903				GLU_144@O	ARG_147@H	ARG_147@N	3104	0.3104	2.898	153.927
ARG_65@O	ALA_69@H	ALA_69@N	2977	0.2977	2.895	153.926				ARG_307@O	VAL_311@H	VAL_311@N	3066	0.3066	2.8985	158.359				GLN_130@OE1	SER_126@H	SER_126@N	3101	0.3101	2.8768	160.005
CYS_25@O	CYS_29@H	CYS_29@N	2958	0.2958	2.9056	162.604				ASN_213@OD1	SER_216@HG	SER_216@OG	3065	0.3065	2.7863	157.591				ARG_147@O	GLN_150@H	GLN_150@N	3092	0.3092	2.8925	153.536
GLU_436@OE1	ARG_443@HH22	ARG_443@NH2	2954	0.2954	2.8121	160.207				ASP_461@OD2	ARG_88@HE	ARG_88@NE	3062	0.3062	2.838	156.389				GLU_20@OE1	ARG_30@HE	ARG_30@NE	3061	0.3061	2.8208	158.32
VAL_309@O	GLY_313@H	GLY_313@N	2954	0.2954	2.8928	156.579				VAL_309@O	GLY_313@H	GLY_313@N	3055	0.3055	2.8987	156.606				GLU_436@OE1	ARG_443@HH12	ARG_443@NH1	3059	0.3059	2.8049	159.581
GLU_259@OE1	GLU_259@H	GLU_259@N	2941	0.2941	2.8131	148.329				GLU_367@O	THR_365@HG1	THR_365@OG1	3024	0.3024	2.7733	160.924				ATP_474@O3G	ARG_366@HH22	ARG_366@NH2	3035	0.3035	2.8093	154.606
ASP_155@OD2	ARG_154@HE	ARG_154@NE	2940	0.294	2.85	159.412				LYS_198@O	GLN_201@H	GLN_201@N	3020	0.302	2.8911	152.031				GLU_382@OE1	SER_379@H	SER_379@N	3023	0.3023	2.8609	162.958
ASP_453@OD1	SER_455@H	SER_455@N	2937	0.2937	2.8649	154.739				GLU_137@OE1	ARG_35@HH21	ARG_35@NH2	3007	0.3007	2.785	161.153				ILE_406@O	ARG_307@HH11	ARG_307@NH1	3016	0.3016	2.832	160.075
ASP_447@OD2	ARG_450@HH21	ARG_450@NH2	2910	0.291	2.7449	156.275				ASP_138@OD1	ARG_35@HH12	ARG_35@NH1	2998	0.2998	2.8397	156.281				ARG_83@O	CNS_87@H	CNS_87@N	3014	0.3014	2.8937	161.475
GLU_462@OE1	ARG_83@HH22	ARG_83@NH2	2906	0.2906	2.7883	156.292				SER_114@O	GLN_118@H	GLN_118@N	2996	0.2996	2.8918	156.489				GLU_285@OE1	ARG_265@H	ARG_265@N	3007	0.3007	2.8545	161.38
PRO_183@O	ARG_153@H	ARG_153@N	2903	0.2903	2.8602	161.616				GLU_285@OE2	ARG_265@H	ARG_265@N	2978	0.2978	2.8534	163.068				ASN_417@O	ILE_421@H	ILE_421@N	2948	0.2948	2.8988	159.129
ASN_417@O	ILE_421@H	ILE_421@N	2872	0.2872	2.8999	158.674				GLU_144@OE1	ARG_154@HH22	ARG_154@NH2	2975	0.2975	2.7922	158.212				ASP_447@O	GLN_431@HE22	GLN_431@NE2	2941	0.2941	2.8334	160.188
LEU_442@O	ILE_446@H	ILE_446@N	2849	0.2849	2.9034	159.658				GLU_419@OE1	ARG_422@HE	ARG_422@NE	2974	0.2974	2.8402	152.5				ASP_453@OD1	SER_455@H	SER_455@N	2934	0.2934	2.8634	154.465
GLU_273@OE2	GLU_273@H	GLU_273@N	2841	0.2841	2.8231	151.01				LEU_302@O	ARG_307@HE	ARG_307@NE	2969	0.2969	2.8424	153.226				GLU_382@OE1	ARG_354@HH12	ARG_354@NH1	2932	0.2932	2.8146	160.695
GLU_273@OE1	GLU_273@H	GLU_273@N	2832	0.2832	2.821	151.621				GLU_367@OE1	THR_369@HG1	THR_369@OG1	2949	0.2949	2.673	164.986				LYS_105@O	VAL_109@H	VAL_109@N	2921	0.2921	2.8913	160.091
GLU_214@OE1	SER_361@HG	SER_361@OG	2802	0.2802	2.6276	165.754				GLU_444@O	GLU_448@H	GLU_448@N	2925	0.2925	2.8897	155.686				GLU_71@O	GLY_75@H	GLY_75@N	2914	0.2914	2.8919	151.826
LYS_171@O	GLU_175@H	GLU_175@N	2792	0.2792	2.8924	158.739				GLU_294@O	ARG_298@H	ARG_298@N	2916	0.2916	2.8768	153.067				GLN_150@OE1	PHE_149@H	PHE_149@N	2891	0.2891	2.8722	151.786
TRP_404@O	THR_408@H	THR_408@N	2766	0.2766	2.8973	155.21				GLU_160@OE1	GLU_160@H	GLU_160@N	2910	0.291	2.8378	150.14				GLU_214@OE2	GLU_214@H	GLU_214@N	2886	0.2886	2.8536	149.064
GLN_28@OE1	GLN_28@H	GLN_28@N	2746	0.2746	2.8271	148.108				GLN_94@O	LYS_96@H	LYS_96@N	2902	0.2902	2.7991	148.501				GLN_121@OE1	SER_56@H	SER_56@N	2882	0.2882	2.8815	159.131
ASP_461@OD2	ARG_83@HH21	ARG_83@NH2	2740	0.274	2.8196	157.045				GLU_259@OE2	ARG_320@HE	ARG_320@NE	2895	0.2895	2.8103	158.886				SER_374@OG	ARG_334@HH22	ARG_334@NH2	2878	0.2878	2.8647	158.533
GLU_352@OE2	ASN_213@HD22	ASN_213@ND2	2730	0.273	2.8446	157.517				TPO_358@O3P	ARG_366@HH12	ARG_366@NH1	2894	0.2894	2.7836	159.92				SER_260@O	ILE_263@H	ILE_263@N	2875	0.2875	2.9008	154.043
GLU_436@OE2	ARG_443@HH22	ARG_443@NH2	2727	0.2727	2.8149	159.939				TRP_404@O	THR_408@H	THR_408@N	2882	0.2882	2.9017	156.601				ARG_320@O	ARG_320@HH11	ARG_320@NH1	2874	0.2874	2.8336	158.111
GLU_157@O	ILE_159@H	ILE_159@N	2726	0.2726	2.8543	147.994				GLU_419@OE2	ARG_422@HE	ARG_422@NE	2853	0.2853	2.8396	152.719				LYS_373@O	ALA_376@H	ALA_376@N	2845	0.2845	2.9114	164.67
ATP_474@O1A	ASN_213@HD21	ASN_213@ND2	2725	0.2725	2.8462	164.215				GLU_188@O	ARG_265@HH12	ARG_265@NH1	2846	0.2846	2.8246	156.25				GLU_112@O	LEU_116@H	LEU_116@N	2842	0.2842	2.9	162.449
ASN_74@O	GLU_78@H	GLU_78@N	2724	0.2724	2.8891	156.284				ASN_169@O	GLU_172@H	GLU_172@N	2809	0.2809	2.8847	147.635				GLU_251@O	THR_254@HG1	THR_254@OG1	2839	0.2839	2.7274	161.238
GLU_144@O	ARG_147@H	ARG_147@N	2714	0.2714	2.878	149.442				LYS_174@O	ARG_178@H	ARG_178@N	2801	0.2801	2.8807	150.745				GLU_157@OE2	ARG_154@HH11	ARG_154@NH1	2826	0.2826	2.7994	162.226
LEU_321@O	GLU_328@H	GLU_328@N	2711	0.2711	2.893	160.715				PRO_42@O	LEU_46@H	LEU_46@N	2796	0.2796	2.8916	153.764				ASP_370@OD1	ARG_334@HH11	ARG_334@NH1	2826	0.2826	2.8072	157.193
LEU_46@O	GLY_50@H	GLY_50@N	2704	0.2704	2.8589	152.933				SER_440@O	GLU_444@H	GLU_444@N	2793	0.2793	2.8921	158.595				SER_379@O	LEU_383@H	LEU_383@N	2811	0.2811	2.8982	157.53
GLU_419@OE1	ARG_422@HH21	ARG_422@NH2	2696	0.2696	2.7946	158.362				CYS_87@O	THR_91@H	THR_91@N	2785	0.2785	2.8821	150.488				CYS_270@O	SER_281@H	SER_281@N	2810	0.281	2.8593	147.765
VAL_425@O	LYS_428@H	LYS_428@N	2693	0.2693	2.9008	146.58				LYS_306@O	LEU_310@H	LEU_310@N	2778	0.2778	2.9012	156.216				LEU_46@O	GLY_50@H	GLY_50@N	2800	0.28	2.8396	154.787
SER_398@OG	ARG_354@HH22	ARG_354@NH2	2684	0.2684	2.8893	147.673				GLU_273@OE1	GLU_273@H	GLU_273@N	2767	0.2767	2.8159	150.746				PHE_89@O	SER_93@H	SER_93@N	2773	0.2773	2.8803	152.751
GLU_462@OE2	ARG_83@HH22	ARG_83@NH2	2683	0.2683	2.7856	156.377				GLU_288@OE1	THR_341@HG1	THR_341@OG1	2757	0.2757	2.6554	162.221				GLU_367@O	ARG_211@HH22	ARG_211@NH2	2768	0.2768	2.8174	155.606
ASN_169@OD1	LYS_171@H	LYS_171@N	2680	0.268	2.8875	157.325				GLU_137@OE2	ARG_35@HH21	ARG_35@NH2	2756	0.2756	2.7864	161.292				ASP_141@O	ASP_143@H	ASP_143@N	2760	0.276	2.8551	147.545
HID_34@O	GLY_38@H	GLY_38@N	2677	0.2677	2.8905	153.762				GLN_191@OE1	GLN_191@H	GLN_191@N	2745	0.2745	2.8552	144.884				ASN_213@OD1	ARG_211@HH21	ARG_211@NH2	2758	0.2758	2.816	152.767
SER_471@O	LYS_26@H	LYS_26@N	2673	0.2673	2.8758	159.985				GLY_331@O	ARG_354@HH11	ARG_354@NH1	2743	0.2743	2.8153	158.083				GLU_144@OE2	ARG_154@HH12	ARG_154@NH1	2747	0.2747	2.8022	160.436
SER_162@O	LEU_166@H	LEU_166@N	2668	0.2668	2.8811	154.018				ASP_143@OD1	ARG_146@HE	ARG_146@NE	2742	0.2742	2.8318	152.057				LYS_332@O	ASN_337@HD21	ASN_337@ND2	2742	0.2742	2.8382	160.435
GLU_419@OE2	ARG_422@HH21	ARG_422@NH2	2665	0.2665	2.7959	157.995				GLU_192@O	ARG_265@HH22	ARG_265@NH2	2742	0.2742	2.8261	157.16				GLN_49@O	ARG_52@H	ARG_52@N	2738	0.2738	2.8754	152.46
LEU_5@O	ILE_9@H	ILE_9@N	2665	0.2665	2.9021	163.221				THR_291@OG1	GLU_294@H	GLU_294@N	2731	0.2731	2.911	156.206				GLU_175@O	GLN_179@H	GLN_179@N	2736	0.2736	2.8769	159.279
GLU_160@OE1	ARG_164@HH21	ARG_164@NH2	2654	0.2654	2.7803	155.165				LYS_250@O	THR_254@H	THR_254@N	2727	0.2727	2.8978	154.903				ASP_143@OD1	ARG_146@HH21	ARG_146@NH2	2727	0.2727	2.7695	155.379
GLU_382@OE2	ARG_354@HH21	ARG_354@NH2	2650	0.265	2.8466	148.285				LYS_253@O	LYS_257@H	LYS_257@N	2725	0.2725	2.863	158.887				ASP_145@O	ARG_316@HH22	ARG_316@NH2	2727	0.2727	2.835	155.299
VAL_346@O	GLN_345@HE21	GLN_345@NE2	2634	0.2634	2.8609	162.264				GLU_273@OE2	GLU_273@H	GLU_273@N	2719	0.2719	2.8183	151.271				GLN_381@OE1	GLN_381@H	GLN_381@N	2726	0.2726	2.8663	144.038
GLU_294@O	ARG_298@H	ARG_298@N	2613	0.2613	2.8778	153.288				GLU_144@OE2	ARG_154@HH22	ARG_154@NH2	2717	0.2717	2.7947	158.638				GLU_382@OE1	ARG_354@HH21	ARG_354@NH2	2712	0.2712	2.8072	162.446
GLU_160@OE1	GLU_160@H	GLU_160@N	2611	0.2611	2.8353	151.273				LEU_46@O	GLY_50@H	GLY_50@N	2708	0.2708	2.8418	153.424				GLU_288@OE1	GLN_342@H	GLN_342@N	2709	0.2709	2.8557	160.169
PHE_149@O	SER_162@HG	SER_162@OG	2609	0.2609	2.7334	160.153				ALA_451@O	ARG_457@HH21	ARG_457@NH2	2694	0.2694	2.869	147.245				THR_469@O	ARG_165@HH12	ARG_165@NH1	2703	0.2703	2.787	153.805
ASP_391@O	GLU_395@H	GLU_395@N	2586	0.2586	2.9024	156.462				SEP_359@O1P	ARG_422@HH22	ARG_422@NH2	2692	0.2692	2.7777	158.267				VAL_425@O	LYS_428@H	LYS_428@N	2699	0.2699	2.9028	146.529
GLU_367@OE1	THR_369@H	THR_369@N	2584	0.2584	2.8666	157.706				ASP_447@O	GLN_431@HE22	GLN_431@NE2	2683	0.2683	2.8393	159.604				ARG_52@O	GLN_121@HE22	GLN_121@NE2	2685	0.2685	2.8299	149.901
GLY_313@O	GLY_317@H	GLY_317@N	2583	0.2583	2.8952	153.955				ASP_141@OD1	ARG_31@HH21	ARG_31@NH2	2678	0.2678	2.8002	150.011				ASP_145@O	GLN_150@HE21	GLN_150@NE2	2652	0.2652	2.8718	163.39
GLU_172@OE1	GLY_305@H	GLY_305@N	2554	0.2554	2.8506	160.352				GLU_144@OE2	ARG_154@HH12	ARG_154@NH1	2660	0.266	2.808	159.163				ASP_272@O	GLN_279@H	GLN_279@N	2644	0.2644	2.8878	157.308
ALA_451@O	ARG_457@HH21	ARG_457@NH2	2532	0.2532	2.874	146.808				SER_133@O	GLN_136@H	GLN_136@N	2651	0.2651	2.8927	153.471				GLN_431@OE1	GLN_431@H	GLN_431@N	2627	0.2627	2.8236	146.601
GLU_214@OE2	GLU_214@H	GLU_214@N	2526	0.2526	2.8265	150.355				LEU_289@O	ARG_298@HH22	ARG_298@NH2	2650	0.265	2.8304	154.446				TPO_358@O1P	TPO_358@H	TPO_358@N	2623	0.2623	2.8023	156.456
GLN_94@O	LYS_96@H	LYS_96@N	2509	0.2509	2.7896	149.514				GLU_382@O	GLN_357@HE21	GLN_357@NE2	2645	0.2645	2.8649	161.798				ASP_143@OD2	ARG_146@HH21	ARG_146@NH2	2622	0.2622	2.7668	156.339
GLN_345@O	THR_341@H	THR_341@N	2504	0.2504	2.9135	161.985				ATP_474@O2B	ASN_213@HD21	ASN_213@ND2	2633	0.2633	2.8251	162.672				ASP_297@OD1	ARG_371@HH12	ARG_371@NH1	2620	0.262	2.803	160.078
LYS_58@O	ALA_62@H	ALA_62@N	2503	0.2503	2.8976	158.744				GLN_381@O	ASP_385@H	ASP_385@N	2628	0.2628	2.89	158.807				ILE_446@O	ARG_450@HE	ARG_450@NE	2600	0.26	2.8685	155.452
ASP_447@O	GLN_431@HE22	GLN_431@NE2	2486	0.2486	2.8627	157.695				GLY_305@O	VAL_309@H	VAL_309@N	2602	0.2602	2.9062	159.858				LYS_41@O	MET_45@H	MET_45@N	2588	0.2588	2.8938	156.02
ASP_141@OD2	ARG_31@HH21	ARG_31@NH2	2477	0.2477	2.8007	157.657				LEU_117@O	GLN_121@H	GLN_121@N	2578	0.2578	2.8825	154.902				ASP_391@OD2	SER_394@H	SER_394@N	2583	0.2583	2.8449	149.278
HID_452@O	ARG_457@HH21	ARG_457@NH2	2477	0.2477	2.823	145.967				GLU_144@OE1	ARG_154@HH12	ARG_154@NH1	2573	0.2573	2.8046	158.753				ASP_297@OD2	ARG_371@HH22	ARG_371@NH2	2582	0.2582	2.802	160.881
LYS_27@O	ARG_31@H	ARG_31@N	2470	0.247	2.8907	157.694				ASP_391@OD2	SER_394@H	SER_394@N	2564	0.2564	2.8393	148.265				HID_452@O	ARG_457@HH21	ARG_457@NH2	2582	0.2582	2.8266	145.576
ARG_146@O	SER_93@HG	SER_93@OG	2465	0.2465	2.7128	160.445				PRO_227@O	GLN_187@HE21	GLN_187@NE2	2562	0.2562	2.8734	162.713				GLU_273@OE2	GLU_273@H	GLU_273@N	2581	0.2581	2.8238	150.603
ATP_474@O2G	ARG_211@HE	ARG_211@NE	2456	0.2456	2.7951	161.682				ASN_85@O	PHE_89@H	PHE_89@N	2562	0.2562	2.9049	161.038				SEP_359@O1P	SER_374@HG	SER_374@OG	2581	0.2581	2.6461	164.791
GLU_259@OE2	GLU_259@H	GLU_259@N	2426	0.2426	2.8185	147.833				GLU_259@OE2	ARG_320@HH21	ARG_320@NH2	2560	0.256	2.8086	157.995				VAL_54@O	GLN_121@HE21	GLN_121@NE2	2576	0.2576	2.857	154.426
ASP_143@O	ARG_147@H	ARG_147@N	2414	0.2414	2.8636	156.536				ARG_334@O	ASN_337@H	ASN_337@N	2559	0.2559	2.9022	151.497				GLU_436@OE2	ARG_443@HH22	ARG_443@NH2	2570	0.257	2.8148	159.277
ASP_391@OD2	TYR_388@HH	TYR_388@OH	2410	0.241	2.7472	159.434				ILE_189@O	ARG_265@HH22	ARG_265@NH2	2553	0.2553	2.8324	154.541				GLU_214@OE1	GLU_214@H	GLU_214@N	2565	0.2565	2.8455	149.124
LYS_199@O	SER_203@H	SER_203@N	2395	0.2395	2.8685	151.876				PHE_248@O	ILE_252@H	ILE_252@N	2553	0.2553	2.9095	165.762				GLU_212@OE1	THR_217@HG1	THR_217@OG1	2559	0.2559	2.6489	162.143
GLU_367@OE2	THR_369@H	THR_369@N	2390	0.239	2.8692	157.525				GLU_120@OE2	SER_56@HG	SER_56@OG	2550	0.255	2.6775	165.344				GLU_259@O	LYS_96@HZ3	LYS_96@NZ	2558	0.2558	2.8112	159.88
GLU_160@OE2	ARG_164@HH21	ARG_164@NH2	2368	0.2368	2.7863	155.071				ASP_453@OD2	SER_455@H	SER_455@N	2542	0.2542	2.8656	154.302				GLU_441@OE1	ARG_165@HH22	ARG_165@NH2	2555	0.2555	2.7868	157.516
CYS_270@O	SER_281@HG	SER_281@OG	2363	0.2363	2.7351	159.892				ASP_101@OD2	ARG_104@HH21	ARG_104@NH2	2530	0.253	2.8137	154.749				TPO_358@O2P	TPO_358@H	TPO_358@N	2552	0.2552	2.8073	156.48
GLU_419@OE2	ARG_422@HE	ARG_422@NE	2363	0.2363	2.8311	157.886				ATP_474@O2G	ARG_366@HH21	ARG_366@NH2	2516	0.2516	2.8086	158.055				GLU_436@OE1	ARG_443@HH22	ARG_443@NH2	2549	0.2549	2.8111	159.885
ASN_337@O	ALA_349@H	ALA_349@N	2359	0.2359	2.8847	152.589				GLU_157@OE2	ARG_154@H	ARG_154@N	2513	0.2513	2.8447	160.347				ALA_161@O	ARG_165@H	ARG_165@N	2535	0.2535	2.8846	155.344
ASP_141@OD2	ARG_31@HE	ARG_31@NE	2359	0.2359	2.8017	159.442				GLU_288@OE2	THR_341@HG1	THR_341@OG1	2510	0.251	2.6581	161.764				TPO_358@O3P	TPO_358@H	TPO_358@N	2532	0.2532	2.7894	158.487
ASP_143@OD1	ARG_154@HH12	ARG_154@NH1	2341	0.2341	2.8209	162.474				GLU_120@OE1	SER_56@HG	SER_56@OG	2500	0.25	2.6789	165.129				GLU_288@OE2	GLU_288@H	GLU_288@N	2512	0.2512	2.8203	153.866
GLU_144@O	ALA_148@H	ALA_148@N	2337	0.2337	2.8658	151.888				GLU_367@OE2	THR_369@HG1	THR_369@OG1	2494	0.2494	2.6762	164.906				LYS_27@O	ARG_31@H	ARG_31@N	2506	0.2506	2.8966	157.247
ASP_391@OD1	SER_394@H	SER_394@N	2335	0.2335	2.853	151.981				ASP_108@OD2	ARG_104@HH11	ARG_104@NH1	2491	0.2491	2.7948	161.553				ATP_474@O1G	ARG_366@HH22	ARG_366@NH2	2505	0.2505	2.7969	158.468
ASP_391@OD1	TYR_388@HH	TYR_388@OH	2331	0.2331	2.7499	159.623				GLU_436@OE1	ARG_443@HH12	ARG_443@NH1	2486	0.2486	2.803	159.657				GLU_419@OE1	ARG_422@HH21	ARG_422@NH2	2505	0.2505	2.7984	158.077
GLU_160@OE1	ARG_153@HH21	ARG_153@NH2	2311	0.2311	2.8117	157.754				ASP_461@OD1	ARG_88@HE	ARG_88@NE	2467	0.2467	2.8357	156.876				GLU_120@OE1	SER_56@HG	SER_56@OG	2499	0.2499	2.6795	165.113
ARG_88@O	GLN_94@H	GLN_94@N	2307	0.2307	2.8816	151.23				ASN_417@O	ILE_421@H	ILE_421@N	2461	0.2461	2.9034	158.451				ARG_65@O	ALA_69@H	ALA_69@N	2486	0.2486	2.8991	153.65
GLU_172@OE2	THR_303@HG1	THR_303@OG1	2302	0.2302	2.6747	163.483				ILE_411@O	GLN_414@H	GLN_414@N	2451	0.2451	2.8811	144.814				PRO_182@O	CYS_185@H	CYS_185@N	2485	0.2485	2.9017	155.579
ASP_143@OD1	GLN_139@HE21	GLN_139@NE2	2276	0.2276	2.8346	156.914				ASP_453@OD1	SER_455@H	SER_455@N	2433	0.2433	2.8672	154.45				GLU_273@OE1	GLU_273@H	GLU_273@N	2484	0.2484	2.82	150.906
SER_418@OG	THR_375@HG1	THR_375@OG1	2276	0.2276	2.8253	159.604				ALA_142@O	ARG_146@H	ARG_146@N	2432	0.2432	2.9002	156.076				ALA_451@O	ARG_457@HH21	ARG_457@NH2	2466	0.2466	2.8728	147.127
GLU_175@O	GLN_179@HE21	GLN_179@NE2	2270	0.227	2.8495	164.472				ATP_474@O2A	LYS_332@HZ1	LYS_332@NZ	2432	0.2432	2.7626	159.706				ASP_391@OD1	SER_394@H	SER_394@N	2464	0.2464	2.8423	149.014
GLY_343@O	LEU_181@H	LEU_181@N	2265	0.2265	2.8814	164.104				ASN_262@OD1	ARG_316@HH11	ARG_316@NH1	2429	0.2429	2.8361	159.326				GLU_419@OE2	ARG_422@HH21	ARG_422@NH2	2461	0.2461	2.7962	158.433
PHE_248@O	ILE_252@H	ILE_252@N	2265	0.2265	2.9196	165.695				PHE_89@O	SER_93@HG	SER_93@OG	2428	0.2428	2.7356	160.979				LYS_199@O	SER_203@H	SER_203@N	2446	0.2446	2.8653	153.343
GLU_160@O	ARG_164@H	ARG_164@N	2260	0.226	2.8971	158.781				GLU_214@OE2	GLU_214@H	GLU_214@N	2425	0.2425	2.8467	150.967				ASP_141@OD1	ARG_31@HH12	ARG_31@NH1	2443	0.2443	2.7556	157.167
SER_216@O	ASN_213@H	ASN_213@N	2231	0.2231	2.8909	150.852				ASP_101@OD1	ARG_104@HH21	ARG_104@NH2	2423	0.2423	2.8179	154.515				GLU_212@OE2	THR_217@HG1	THR_217@OG1	2440	0.244	2.6529	161.951
ARG_245@O	ASN_249@HD21	ASN_249@ND2	2226	0.2226	2.8389	159.329				ALA_407@O	ARG_307@HH11	ARG_307@NH1	2423	0.2423	2.8313	157.046				GLN_381@O	ASP_385@H	ASP_385@N	2424	0.2424	2.8849	158.674
GLU_325@OE2	ARG_320@HH12	ARG_320@NH1	2215	0.2215	2.8041	160.521				HIE_330@ND1	LYS_332@H	LYS_332@N	2408	0.2408	2.9315	150.114				GLU_395@O	SER_398@HG	SER_398@OG	2423	0.2423	2.703	159.699
HID_16@O	GLU_20@H	GLU_20@N	2205	0.2205	2.8976	155.306				GLN_381@OE1	GLN_381@H	GLN_381@N	2399	0.2399	2.8744	143.721				LYS_198@O	GLN_201@H	GLN_201@N	2402	0.2402	2.8946	150.486
GLN_431@OE1	GLN_431@H	GLN_431@N	2190	0.219	2.8283	147.076				ILE_446@O	ARG_450@H	ARG_450@N	2395	0.2395	2.8921	158.09				GLU_259@OE1	ASP_95@H	ASP_95@N	2383	0.2383	2.8621	163.026
GLU_157@OE2	ARG_147@HH12	ARG_147@NH1	2190	0.219	2.7848	155.113				ARG_293@O	ASP_297@H	ASP_297@N	2390	0.239	2.9	152.292				GLU_285@OE2	ARG_265@H	ARG_265@N	2378	0.2378	2.854	161.766
SER_379@O	LEU_383@H	LEU_383@N	2187	0.2187	2.9126	158.18				THR_176@O	TYR_344@HH	TYR_344@OH	2390	0.239	2.7432	161.814				GLU_188@OE1	ILE_189@H	ILE_189@N	2366	0.2366	2.8318	150.663
GLN_139@OE1	LEU_98@H	LEU_98@N	2186	0.2186	2.8627	163.109				LYS_58@O	ALA_62@H	ALA_62@N	2371	0.2371	2.9019	159.514				GLU_157@OE1	ARG_154@HH11	ARG_154@NH1	2363	0.2363	2.8043	163.358
ASP_141@OD1	ARG_31@HH21	ARG_31@NH2	2181	0.2181	2.8119	157.997				GLU_436@OE2	ARG_443@HH12	ARG_443@NH1	2355	0.2355	2.8074	159.528				ASP_461@OD2	ARG_88@HH21	ARG_88@NH2	2361	0.2361	2.7926	158.448
SER_336@O	ATP_474@H2'	ATP_474@O2'	2176	0.2176	2.7504	152.185				ATP_474@O2A	LYS_332@HZ2	LYS_332@NZ	2351	0.2351	2.7635	159.383				LYS_250@O	THR_254@H	THR_254@N	2351	0.2351	2.8959	158.08
ASP_385@OD2	PHE_387@H	PHE_387@N	2168	0.2168	2.8836	157.248				HID_452@O	ARG_457@HH21	ARG_457@NH2	2347	0.2347	2.824	145.646				THR_341@O	TYR_344@H	TYR_344@N	2345	0.2345	2.8755	146.245
GLU_419@OE1	ARG_422@HE	ARG_422@NE	2168	0.2168	2.8295	158.178				GLN_431@OE1	GLN_431@H	GLN_431@N	2335	0.2335	2.823	146.525				ASP_138@OD1	ARG_31@HH11	ARG_31@NH1	2340	0.234	2.7883	155.351
MET_45@O	GLN_49@H	GLN_49@N	2163	0.2163	2.8858	158.652				GLY_343@O	GLN_345@HE22	GLN_345@NE2	2329	0.2329	2.8473	161.677				ASP_145@OD1	ARG_316@HH22	ARG_316@NH2	2302	0.2302	2.7247	150.641
GLU_285@OE1	ARG_265@HH21	ARG_265@NH2	2161	0.2161	2.7894	156.467				VAL_36@O	ILE_40@H	ILE_40@N	2328	0.2328	2.9073	154.785				GLU_188@OE2	ILE_189@H	ILE_189@N	2281	0.2281	2.8292	150.388
GLU_395@OE2	GLY_331@H	GLY_331@N	2158	0.2158	2.8654	162.929				LEU_348@O	LEU_264@H	LEU_264@N	2316	0.2316	2.9099	162.165				ASN_169@OD1	LYS_171@H	LYS_171@N	2255	0.2255	2.886	155.538
ASP_138@OD2	ARG_31@HE	ARG_31@NE	2137	0.2137	2.819	152.702				ARG_265@O	GLU_285@H	GLU_285@N	2314	0.2314	2.905	157.659				LEU_181@O	LYS_184@H	LYS_184@N	2252	0.2252	2.902	156.857
LYS_253@O	LYS_257@H	LYS_257@N	2123	0.2123	2.8814	156.857				ASN_417@OD1	LYS_420@H	LYS_420@N	2306	0.2306	2.8888	154.922				GLU_120@OE2	SER_56@HG	SER_56@OG	2242	0.2242	2.6777	165.081
CYS_87@O	ALA_92@H	ALA_92@N	2117	0.2117	2.889	161.257				GLU_325@O	SER_324@HG	SER_324@OG	2299	0.2299	2.7711	163.19				ASN_82@OD1	ASN_85@H	ASN_85@N	2237	0.2237	2.8828	157.946
GLU_294@OE2	ARG_211@HH12	ARG_211@NH1	2110	0.211	2.8083	159.291				LEU_163@O	ILE_168@H	ILE_168@N	2291	0.2291	2.9106	158.723				ARG_245@O	ASN_249@HD21	ASN_249@ND2	2228	0.2228	2.8409	159.148
GLU_325@OE1	ARG_320@HH22	ARG_320@NH2	2104	0.2104	2.8162	157.873				SER_379@O	LEU_383@H	LEU_383@N	2283	0.2283	2.9059	157.395				MET_45@O	GLN_49@HE22	GLN_49@NE2	2227	0.2227	2.8666	163.722
GLU_157@OE1	ARG_147@HH22	ARG_147@NH2	2098	0.2098	2.8151	150.079				GLU_157@O	ILE_159@H	ILE_159@N	2277	0.2277	2.8806	146.884				LYS_96@O	GLN_28@HE21	GLN_28@NE2	2224	0.2224	2.868	159.519
ATP_474@O2A	LYS_332@HZ3	LYS_332@NZ	2095	0.2095	2.7703	154.142				LYS_199@O	SER_203@H	SER_203@N	2274	0.2274	2.8707	153.901				SER_440@O	GLU_444@H	GLU_444@N	2219	0.2219	2.8987	158.162
ASP_138@OD2	ARG_31@HH21	ARG_31@NH2	2091	0.2091	2.7929	152.412				GLU_157@OE1	GLU_157@H	GLU_157@N	2270	0.227	2.832	152.92				ALA_349@O	HIE_330@HE2	HIE_330@NE2	2219	0.2219	2.8221	155.287
GLU_160@OE2	GLU_160@H	GLU_160@N	2084	0.2084	2.8331	151.777				ATP_474@O2G	ARG_366@HE	ARG_366@NE	2242	0.2242	2.8372	158.026				ASP_143@OD2	ARG_147@HH21	ARG_147@NH2	2215	0.2215	2.819	152.732
TRP_134@O	ASP_138@H	ASP_138@N	2082	0.2082	2.883	163.199				GLU_405@OE1	SER_335@HG	SER_335@OG	2239	0.2239	2.7349	157.932				LYS_100@O	ARG_104@H	ARG_104@N	2190	0.219	2.9008	155.481
ASN_417@OD1	GLU_419@H	GLU_419@N	2079	0.2079	2.8833	152.856				ASP_391@OD1	SER_394@H	SER_394@N	2200	0.22	2.842	147.934				GLU_259@OE1	GLU_259@H	GLU_259@N	2182	0.2182	2.8017	151.508
GLU_120@OE2	SER_56@HG	SER_56@OG	2076	0.2076	2.6748	165.087				ASP_301@O	THR_303@H	THR_303@N	2199	0.2199	2.8666	147.49				CYS_25@O	CYS_29@H	CYS_29@N	2169	0.2169	2.9084	162.202
GLU_120@OE1	SER_56@HG	SER_56@OG	2070	0.207	2.6759	164.853				GLU_436@OE2	ARG_443@HH22	ARG_443@NH2	2192	0.2192	2.8147	159.36				GLU_160@O	LEU_163@H	LEU_163@N	2162	0.2162	2.8891	150.231
ATP_474@O2A	LYS_332@HZ2	LYS_332@NZ	2057	0.2057	2.7704	153.739				GLN_201@OE1	LYS_198@H	LYS_198@N	2170	0.217	2.8762	162.43				ASP_297@OD1	ARG_371@HH21	ARG_371@NH2	2157	0.2157	2.7821	153.614
ATP_474@O2A	LYS_332@HZ1	LYS_332@NZ	2051	0.2051	2.7671	154.278				GLY_331@O	ARG_354@HE	ARG_354@NE	2151	0.2151	2.8805	151.267				ASP_145@OD2	LYS_96@HZ1	LYS_96@NZ	2156	0.2156	2.7659	160.678
GLU_160@OE2	ARG_153@HH21	ARG_153@NH2	2051	0.2051	2.822	157.851				GLU_214@OE1	GLU_214@H	GLU_214@N	2142	0.2142	2.844	150.806				GLU_259@OE1	ARG_320@HE	ARG_320@NE	2139	0.2139	2.8136	153.803
ARG_307@O	VAL_311@H	VAL_311@N	2050	0.205	2.9067	159.428				ASP_141@OD2	ARG_31@HH22	ARG_31@NH2	2133	0.2133	2.7753	152.651				GLU_441@OE2	ARG_165@HH22	ARG_165@NH2	2133	0.2133	2.7894	156.731
ASP_391@OD2	SER_394@H	SER_394@N	2046	0.2046	2.8499	152.147				GLU_367@OE1	THR_369@H	THR_369@N	2103	0.2103	2.8602	159.694				GLY_343@O	GLN_345@HE22	GLN_345@NE2	2124	0.2124	2.858	160.427
ASP_141@OD1	ARG_31@HE	ARG_31@NE	2038	0.2038	2.819	160.608				GLY_313@O	GLY_317@H	GLY_317@N	2098	0.2098	2.9034	154.452				ARG_265@O	GLU_285@H	GLU_285@N	2110	0.211	2.9048	158.858
ILE_463@O	LEU_467@H	LEU_467@N	2030	0.203	2.9016	154.878				LEU_117@O	MET_123@H	MET_123@N	2094	0.2094	2.8927	160.835				ATP_474@O2A	ATP_474@H3'	ATP_474@O3'	2109	0.2109	2.6585	162.856
GLU_144@OE1	ARG_147@HH21	ARG_147@NH2	2024	0.2024	2.7927	158.638				ATP_474@O2A	LYS_332@HZ3	LYS_332@NZ	2087	0.2087	2.77	159.088				TRP_404@O	THR_408@H	THR_408@N	2096	0.2096	2.9017	154.669
THR_291@O	LEU_295@H	LEU_295@N	2024	0.2024	2.9034	156.245				ATP_474@O3G	ARG_334@HH22	ARG_334@NH2	2076	0.2076	2.8181	151.452				ATP_474@O2G	ARG_366@HH12	ARG_366@NH1	2094	0.2094	2.7844	160.173
ATP_474@O3G	ARG_211@HH21	ARG_211@NH2	2010	0.201	2.785	162.19				GLU_436@OE1	ARG_443@HH22	ARG_443@NH2	2068	0.2068	2.8129	159.266				CYS_287@O	GLY_290@H	GLY_290@N	2093	0.2093	2.9028	152.26
SER_93@OG	ARG_146@HH11	ARG_146@NH1	2002	0.2002	2.8746	155.016				GLU_259@OE2	GLU_259@H	GLU_259@N	2068	0.2068	2.807	146.457				SER_418@OG	THR_375@HG1	THR_375@OG1	2089	0.2089	2.8088	162.074
GLU_214@OE2	SER_361@HG	SER_361@OG	1992	0.1992	2.6345	165.257				VAL_340@O	LEU_289@H	LEU_289@N	2068	0.2068	2.9096	150.161				GLU_382@OE1	ARG_354@HH22	ARG_354@NH2	2074	0.2074	2.785	159.004
ARG_88@O	ALA_92@H	ALA_92@N	1959	0.1959	2.872	154.053				ASP_272@OD2	THR_274@H	THR_274@N	2068	0.2068	2.8982	157.699				ASP_138@OD2	ARG_31@HH11	ARG_31@NH1	2066	0.2066	2.7951	155.6
ASP_138@OD2	ARG_35@HH12	ARG_35@NH1	1931	0.1931	2.8186	152.593				LEU_115@O	VAL_119@H	VAL_119@N	2063	0.2063	2.8738	160.192				GLY_50@O	SER_53@H	SER_53@N	2058	0.2058	2.8949	156.614
ASP_272@OD2	THR_274@H	THR_274@N	1931	0.1931	2.9018	156.997				ATP_474@N7	LYS_231@HZ3	LYS_231@NZ	2059	0.2059	2.8892	159.574				ASP_138@O	ASP_141@H	ASP_141@N	2054	0.2054	2.8897	153.625
GLN_49@O	SER_53@H	SER_53@N	1919	0.1919	2.8683	157.587				ATP_474@O1G	ARG_366@HH21	ARG_366@NH2	2054	0.2054	2.8042	157.564				ASP_272@OD2	THR_274@H	THR_274@N	2050	0.205	2.8961	157.05
ASP_461@OD1	ARG_83@HE	ARG_83@NE	1918	0.1918	2.8328	158.199				MET_2@O	LYS_6@H	LYS_6@N	2039	0.2039	2.8912	162.378				ASP_437@OD1	ARG_307@HH12	ARG_307@NH1	2027	0.2027	2.8036	157.786
ATP_474@O1B	ASN_337@HD22	ASN_337@ND2	1918	0.1918	2.8156	162.888				ASP_143@OD2	ARG_146@HE	ARG_146@NE	2038	0.2038	2.832	151.147				SER_93@O	LYS_96@HZ2	LYS_96@NZ	2015	0.2015	2.8462	160.081
VAL_36@O	ILE_40@H	ILE_40@N	1915	0.1915	2.9174	155.294				LYS_100@O	ARG_104@H	ARG_104@N	2036	0.2036	2.9104	159.392				ASP_461@OD1	TYR_319@HH	TYR_319@OH	1997	0.1997	2.7069	163.865
LYS_41@O	MET_45@H	MET_45@N	1908	0.1908	2.9019	156.767				MET_45@O	GLN_49@H	GLN_49@N	2012	0.2012	2.8838	159.399				THR_291@O	LEU_295@H	LEU_295@N	1994	0.1994	2.9095	157.002
ASP_95@OD1	ARG_88@HE	ARG_88@NE	1905	0.1905	2.8324	157.905				ASN_64@OD1	ASN_4@HD22	ASN_4@ND2	2004	0.2004	2.8565	157.804				ATP_474@O2G	ARG_366@HH22	ARG_366@NH2	1975	0.1975	2.8247	159.361
SER_260@O	ILE_263@H	ILE_263@N	1905	0.1905	2.9093	154.513				GLY_343@O	LEU_181@H	LEU_181@N	2004	0.2004	2.8765	163.897				LYS_174@O	ARG_178@H	ARG_178@N	1972	0.1972	2.8874	151.812
GLY_38@O	SER_126@HG	SER_126@OG	1901	0.1901	2.7421	160.661				SER_335@O	ARG_293@H	ARG_293@N	2002	0.2002	2.8861	149.071				TPO_358@O1P	THR_365@HG1	THR_365@OG1	1971	0.1971	2.6382	164.247
ASP_385@OD1	PHE_387@H	PHE_387@N	1879	0.1879	2.8863	156.976				ARG_245@O	ASN_249@HD21	ASN_249@ND2	2000	0.2	2.8366	158.935				CYS_270@O	SER_281@HG	SER_281@OG	1970	0.197	2.746	159.089
LEU_210@O	ARG_211@HH11	ARG_211@NH1	1878	0.1878	2.8137	160.817				ASP_370@O	THR_365@HG1	THR_365@OG1	1991	0.1991	2.7713	160.796				LEU_348@O	GLY_350@H	GLY_350@N	1968	0.1968	2.8856	146.831
GLU_71@O	GLY_75@H	GLY_75@N	1877	0.1877	2.8984	151.665				ALA_314@O	LEU_318@H	LEU_318@N	1990	0.199	2.9168	162.437				ASP_461@OD1	ARG_88@HH21	ARG_88@NH2	1967	0.1967	2.7959	158.624
LYS_198@O	GLN_201@H	GLN_201@N	1877	0.1877	2.8901	148.918				GLU_144@OE2	ARG_147@HH21	ARG_147@NH2	1989	0.1989	2.7963	158.09				ASP_370@OD2	ARG_334@HH11	ARG_334@NH1	1957	0.1957	2.8066	157.117
GLU_160@OE1	ARG_164@HE	ARG_164@NE	1871	0.1871	2.8412	151.589				GLU_157@OE2	ASP_155@H	ASP_155@N	1989	0.1989	2.802	159.91				MET_2@O	LYS_6@H	LYS_6@N	1957	0.1957	2.8932	161.841
ASP_138@OD1	ASN_103@HD22	ASN_103@ND2	1869	0.1869	2.8404	153.792				SER_361@O	GLY_363@H	GLY_363@N	1982	0.1982	2.8244	144.948				ASP_141@OD2	ARG_31@HH22	ARG_31@NH2	1951	0.1951	2.8112	154.354
GLN_381@O	ASP_385@H	ASP_385@N	1853	0.1853	2.8936	156.667				GLU_367@O	ASP_370@H	ASP_370@N	1976	0.1976	2.9064	157.527				GLN_49@O	SER_53@H	SER_53@N	1946	0.1946	2.867	157.305
SER_459@O	GLU_462@H	GLU_462@N	1852	0.1852	2.8894	145.855				ASP_410@OD2	GLN_414@HE21	GLN_414@NE2	1971	0.1971	2.8435	164.07				GLU_382@OE2	ARG_354@HH12	ARG_354@NH1	1944	0.1944	2.8234	158.976
GLY_313@O	ASN_262@HD21	ASN_262@ND2	1850	0.185	2.8509	149.62				LEU_318@O	HIE_322@H	HIE_322@N	1958	0.1958	2.9051	164.55				GLU_419@OE2	ARG_422@HE	ARG_422@NE	1934	0.1934	2.8296	158.191
ASN_85@O	PHE_89@H	PHE_89@N	1835	0.1835	2.9028	158.661				TPO_358@O1P	LYS_373@HZ3	LYS_373@NZ	1957	0.1957	2.7323	154.699				ASP_145@OD2	LYS_96@HZ2	LYS_96@NZ	1922	0.1922	2.7698	160.48
SER_374@O	LEU_378@H	LEU_378@N	1833	0.1833	2.8954	157.482				GLU_382@OE1	ARG_354@HH21	ARG_354@NH2	1953	0.1953	2.7699	159.545				VAL_125@O	GLN_118@HE22	GLN_118@NE2	1921	0.1921	2.8321	159.311
GLU_285@OE1	ARG_265@HE	ARG_265@NE	1832	0.1832	2.8673	156.382				SER_260@O	ILE_263@H	ILE_263@N	1944	0.1944	2.9073	155.94				ASP_143@OD2	ARG_147@HE	ARG_147@NE	1902	0.1902	2.8445	154.204
ASN_213@OD1	SER_216@H	SER_216@N	1831	0.1831	2.8461	146.545				GLU_112@O	LEU_116@H	LEU_116@N	1942	0.1942	2.8989	158.142				GLU_419@OE1	ARG_422@HE	ARG_422@NE	1901	0.1901	2.8325	157.802
GLN_136@OE1	GLN_136@H	GLN_136@N	1831	0.1831	2.8364	150.899				THR_408@OG1	ASP_410@H	ASP_410@N	1939	0.1939	2.9237	160.175				GLU_288@OE2	GLN_342@H	GLN_342@N	1894	0.1894	2.8571	160.18
ILE_128@O	TRP_110@HE1	TRP_110@NE1	1829	0.1829	2.8669	157.671				ARG_146@O	GLN_150@H	GLN_150@N	1938	0.1938	2.8802	156.009				GLY_33@O	HID_16@HD1	HID_16@ND1	1887	0.1887	2.8579	159.694
ILE_40@O	LEU_43@H	LEU_43@N	1822	0.1822	2.8804	144.878				GLU_259@O	ARG_320@HH21	ARG_320@NH2	1936	0.1936	2.8279	154.711				VAL_36@O	ILE_40@H	ILE_40@N	1887	0.1887	2.9058	152.071
LYS_174@O	ARG_178@H	ARG_178@N	1812	0.1812	2.8904	152.93				PRO_182@O	GLN_342@HE22	GLN_342@NE2	1936	0.1936	2.8298	161.979				ASP_385@OD2	PHE_387@H	PHE_387@N	1887	0.1887	2.8815	157.563
GLU_325@OE1	ARG_320@HH12	ARG_320@NH1	1810	0.181	2.8059	158.94				LYS_105@O	VAL_109@H	VAL_109@N	1931	0.1931	2.9056	161.997				ASP_143@OD1	ARG_147@HH21	ARG_147@NH2	1883	0.1883	2.8254	151.453
ASP_108@OD1	ARG_104@HH11	ARG_104@NH1	1803	0.1803	2.7934	160.843				ATP_474@N7	LYS_231@HZ2	LYS_231@NZ	1925	0.1925	2.8875	159.605				LEU_318@O	LEU_321@H	LEU_321@N	1881	0.1881	2.8998	146.734
SER_440@O	GLU_444@H	GLU_444@N	1800	0.18	2.8938	157.246				ILE_446@O	ARG_450@HE	ARG_450@NE	1923	0.1923	2.8743	155.209				GLN_28@O	LEU_32@H	LEU_32@N	1875	0.1875	2.9111	158.107
TYR_223@O	ALA_226@H	ALA_226@N	1798	0.1798	2.9049	153.418				GLU_160@OE2	ARG_153@HE	ARG_153@NE	1915	0.1915	2.833	156.37				ASP_143@OD1	ARG_147@HE	ARG_147@NE	1869	0.1869	2.8438	153.811
PHE_413@O	CYS_416@H	CYS_416@N	1797	0.1797	2.9178	156.89				SEP_359@O1P	ARG_422@HH12	ARG_422@NH1	1915	0.1915	2.7988	158.707				GLN_121@OE1	SER_56@HG	SER_56@OG	1868	0.1868	2.7788	159.829
ASN_213@O	LYS_234@HZ3	LYS_234@NZ	1793	0.1793	2.814	154.917				TPO_358@O	SER_361@H	SER_361@N	1912	0.1912	2.8954	152.369				GLU_259@O	LYS_96@HZ1	LYS_96@NZ	1865	0.1865	2.8098	158.569
ASN_4@O	ILE_8@H	ILE_8@N	1781	0.1781	2.8912	160.675				GLU_222@OE1	SER_205@HG	SER_205@OG	1889	0.1889	2.6724	164.56				TYR_223@O	ALA_226@H	ALA_226@N	1843	0.1843	2.9064	153.134
GLU_462@OE1	ARG_83@HH12	ARG_83@NH1	1778	0.1778	2.8236	150.471				GLU_251@OE2	LYS_231@HZ1	LYS_231@NZ	1885	0.1885	2.7852	156.131				ASN_213@OD1	ARG_211@HE	ARG_211@NE	1841	0.1841	2.8651	149.59
CYS_438@O	ARG_443@HH21	ARG_443@NH2	1777	0.1777	2.8244	150.335				ATP_474@N7	LYS_231@HZ1	LYS_231@NZ	1880	0.188	2.8915	159.503				LYS_17@O	GLU_21@H	GLU_21@N	1840	0.184	2.8962	155.341
SER_129@O	TRP_134@HE1	TRP_134@NE1	1775	0.1775	2.851	158.686				ASP_461@OD1	SER_459@HG	SER_459@OG	1876	0.1876	2.6134	165.855				GLU_441@O	ILE_445@H	ILE_445@N	1835	0.1835	2.9044	158.571
GLY_50@O	SER_53@H	SER_53@N	1767	0.1767	2.893	157.844				GLU_44@O	ASP_48@H	ASP_48@N	1873	0.1873	2.8829	154.276				LYS_306@O	LEU_310@H	LEU_310@N	1812	0.1812	2.9102	159.375
GLU_144@OE2	ARG_147@HH21	ARG_147@NH2	1758	0.1758	2.7889	158.187				GLN_150@OE1	ARG_146@HH11	ARG_146@NH1	1853	0.1853	2.8187	158.057				LEU_163@O	LEU_166@H	LEU_166@N	1811	0.1811	2.9064	159.604
GLU_251@OE2	LYS_231@HZ1	LYS_231@NZ	1758	0.1758	2.7569	158.763				GLU_405@OE2	TYR_377@HH	TYR_377@OH	1851	0.1851	2.6545	164.008				LYS_465@O	THR_469@H	THR_469@N	1808	0.1808	2.8652	151.878
GLU_214@OE1	GLU_214@H	GLU_214@N	1756	0.1756	2.8266	149.547				GLU_288@OE1	GLN_342@H	GLN_342@N	1850	0.185	2.862	157.804				ASP_461@OD1	ARG_88@HE	ARG_88@NE	1806	0.1806	2.8549	160.309
GLN_121@OE1	SER_56@H	SER_56@N	1755	0.1755	2.8821	159.705				ASN_82@OD1	ASN_85@H	ASN_85@N	1841	0.1841	2.8854	159.374				ASP_437@OD2	ARG_307@HH12	ARG_307@NH1	1802	0.1802	2.8018	157.568
GLU_172@OE1	THR_303@HG1	THR_303@OG1	1753	0.1753	2.6615	163.78				SER_459@O	ILE_463@H	ILE_463@N	1841	0.1841	2.9138	158.559				SER_133@O	ASN_103@HD22	ASN_103@ND2	1797	0.1797	2.8347	159.796
GLU_325@O	SER_324@HG	SER_324@OG	1751	0.1751	2.7784	161.602				GLN_49@O	ARG_52@H	ARG_52@N	1840	0.184	2.8728	152.708				ILE_446@O	ARG_450@H	ARG_450@N	1796	0.1796	2.9025	157.405
GLU_78@OE1	ARG_18@HH12	ARG_18@NH1	1747	0.1747	2.8121	153.289				GLU_251@OE1	LYS_231@HZ1	LYS_231@NZ	1840	0.184	2.7892	156.587				ILE_77@O	SER_81@H	SER_81@N	1789	0.1789	2.8483	145.265
ASP_95@OD2	ARG_88@HE	ARG_88@NE	1743	0.1743	2.8288	158.416				ILE_77@O	SER_81@H	SER_81@N	1825	0.1825	2.8492	145.384				LYS_58@O	ALA_62@H	ALA_62@N	1775	0.1775	2.9053	158.255
GLU_251@OE2	LYS_231@HZ2	LYS_231@NZ	1743	0.1743	2.7555	159.001				GLU_405@OE1	ARG_293@HH21	ARG_293@NH2	1824	0.1824	2.7669	159.6				GLU_78@OE1	ARG_18@HH12	ARG_18@NH1	1766	0.1766	2.8183	153.328
ASP_138@OD1	ARG_35@HH22	ARG_35@NH2	1741	0.1741	2.8147	153.66				SER_162@O	LEU_166@H	LEU_166@N	1822	0.1822	2.8947	155.005				GLN_139@O	GLN_187@HE21	GLN_187@NE2	1762	0.1762	2.8514	162.124
ASP_101@OD1	ARG_104@HH21	ARG_104@NH2	1737	0.1737	2.8027	155.237				ASP_141@OD1	ARG_31@HH22	ARG_31@NH2	1816	0.1816	2.7815	151.72				SER_114@O	GLN_118@H	GLN_118@N	1756	0.1756	2.8976	158.648
GLU_294@OE1	ARG_211@HH12	ARG_211@NH1	1736	0.1736	2.8055	159.388				GLU_160@OE1	ARG_153@HE	ARG_153@NE	1815	0.1815	2.8221	156.876				ASP_297@OD1	ARG_293@HE	ARG_293@NE	1755	0.1755	2.8611	147.763
GLU_251@OE2	LYS_231@HZ3	LYS_231@NZ	1735	0.1735	2.7571	158.901				GLU_259@OE1	ARG_320@HE	ARG_320@NE	1812	0.1812	2.8144	158.767				ASP_385@OD1	PHE_387@H	PHE_387@N	1735	0.1735	2.8838	158.033
GLU_160@OE2	ARG_164@HE	ARG_164@NE	1725	0.1725	2.8339	152.416				GLU_288@OE2	GLN_342@H	GLN_342@N	1812	0.1812	2.8596	158.028				GLN_49@OE1	GLN_121@HE22	GLN_121@NE2	1724	0.1724	2.8388	158.831
GLY_33@O	HID_16@HD1	HID_16@ND1	1723	0.1723	2.8576	158.54				ILE_189@O	GLU_192@H	GLU_192@N	1808	0.1808	2.9145	159.992				GLY_331@O	ARG_354@HH11	ARG_354@NH1	1714	0.1714	2.8617	159.56
GLN_47@OE1	LEU_5@H	LEU_5@N	1721	0.1721	2.8571	159.97				ASP_385@OD2	PHE_387@H	PHE_387@N	1808	0.1808	2.8864	158.571				THR_408@OG1	ASP_410@H	ASP_410@N	1711	0.1711	2.9262	159.705
GLU_285@OE2	ARG_265@H	ARG_265@N	1715	0.1715	2.8627	162.664				SEP_359@O3P	ARG_422@HH12	ARG_422@NH1	1805	0.1805	2.8003	159.833				ASP_410@OD1	GLN_414@HE21	GLN_414@NE2	1681	0.1681	2.8455	163.612
LEU_434@O	ARG_443@HH21	ARG_443@NH2	1683	0.1683	2.8207	151.753				LEU_302@O	ARG_307@HH21	ARG_307@NH2	1798	0.1798	2.8548	146.61				GLU_78@OE2	ARG_18@HH12	ARG_18@NH1	1680	0.168	2.8135	153.383
GLU_78@OE2	ARG_18@HH12	ARG_18@NH1	1682	0.1682	2.8113	153.727				GLU_144@OE1	ARG_147@HE	ARG_147@NE	1792	0.1792	2.823	157.117				GLN_130@O	TRP_110@HE1	TRP_110@NE1	1656	0.1656	2.8466	153.705
TRP_134@O	ASN_103@HD21	ASN_103@ND2	1682	0.1682	2.85	157.517				GLU_441@OE2	ARG_165@HH22	ARG_165@NH2	1789	0.1789	2.791	156.397				ARG_334@O	PHE_338@H	PHE_338@N	1645	0.1645	2.9044	154.18
ASN_169@O	GLU_172@H	GLU_172@N	1668	0.1668	2.8738	145.524				GLU_222@OE2	SER_205@HG	SER_205@OG	1783	0.1783	2.6787	164.447				ASP_297@OD2	ARG_371@HH21	ARG_371@NH2	1639	0.1639	2.7754	154.195
GLU_285@OE2	ARG_265@HE	ARG_265@NE	1666	0.1666	2.8727	150.978				THR_247@O	GLU_251@H	GLU_251@N	1769	0.1769	2.9096	160.057				GLU_222@OE2	SER_205@HG	SER_205@OG	1629	0.1629	2.6794	164.409
ASN_82@OD1	SER_84@HG	SER_84@OG	1662	0.1662	2.7109	160.457				THR_341@O	TYR_344@H	TYR_344@N	1769	0.1769	2.8703	147.611				ASP_141@OD1	ARG_31@HH22	ARG_31@NH2	1622	0.1622	2.8128	150.26
GLU_325@OE2	ARG_320@HH22	ARG_320@NH2	1655	0.1655	2.8244	157.528				ASP_141@OD2	ARG_31@HH12	ARG_31@NH1	1766	0.1766	2.7977	150.017				SER_93@O	LYS_96@HZ3	LYS_96@NZ	1616	0.1616	2.847	160.538
ARG_153@O	CYS_185@H	CYS_185@N	1645	0.1645	2.8704	154.846				GLU_367@OE2	THR_369@H	THR_369@N	1766	0.1766	2.8569	159.021				ASP_145@OD2	ARG_316@HH22	ARG_316@NH2	1613	0.1613	2.7428	154.487
GLN_28@O	LEU_32@H	LEU_32@N	1638	0.1638	2.9055	160.278				GLU_251@OE1	LYS_231@HZ3	LYS_231@NZ	1758	0.1758	2.7847	157.109				ASP_143@O	ARG_146@H	ARG_146@N	1610	0.161	2.8977	150.577
GLU_395@OE1	GLY_331@H	GLY_331@N	1638	0.1638	2.8738	161.653				PHE_89@O	SER_93@H	SER_93@N	1756	0.1756	2.8294	155.042				ARG_457@O	LYS_393@HZ3	LYS_393@NZ	1610	0.161	2.8155	156.814
SER_93@O	ARG_146@HH11	ARG_146@NH1	1635	0.1635	2.8348	156.811				LYS_199@O	LEU_202@H	LEU_202@N	1748	0.1748	2.8946	150.262				GLU_137@O	GLN_140@H	GLN_140@N	1606	0.1606	2.9021	157.884
GLU_78@O	SER_81@HG	SER_81@OG	1634	0.1634	2.7078	162.097				ARG_457@O	LYS_393@HZ1	LYS_393@NZ	1745	0.1745	2.8236	156.959				GLU_259@O	LYS_96@HZ2	LYS_96@NZ	1602	0.1602	2.8179	158.179
ASP_143@OD1	ARG_154@HH22	ARG_154@NH2	1632	0.1632	2.7935	160.584				GLU_251@OE1	LYS_231@HZ2	LYS_231@NZ	1744	0.1744	2.7803	157.146				GLU_172@OE2	GLY_305@H	GLY_305@N	1601	0.1601	2.8546	153.239
ASP_145@OD1	GLN_28@HE21	GLN_28@NE2	1627	0.1627	2.8024	161.892				ASP_385@OD1	PHE_387@H	PHE_387@N	1742	0.1742	2.8866	158.169				ASP_272@OD1	THR_274@H	THR_274@N	1599	0.1599	2.893	156.86
ATP_474@O2G	ARG_334@HH11	ARG_334@NH1	1627	0.1627	2.7615	151.998				ASN_213@O	LYS_234@HZ3	LYS_234@NZ	1732	0.1732	2.8006	155.791				ARG_457@O	LYS_393@HZ2	LYS_393@NZ	1598	0.1598	2.8185	156.845
GLU_251@OE1	LYS_231@HZ2	LYS_231@NZ	1627	0.1627	2.7559	158.893				VAL_36@O	LEU_39@H	LEU_39@N	1729	0.1729	2.8954	147.63				ASP_145@OD2	LYS_96@HZ3	LYS_96@NZ	1579	0.1579	2.7614	160.114
ASN_213@O	LYS_234@HZ1	LYS_234@NZ	1626	0.1626	2.8188	154.936				ASN_213@O	LYS_234@HZ2	LYS_234@NZ	1729	0.1729	2.8007	155.455				ARG_457@O	LYS_393@HZ1	LYS_393@NZ	1556	0.1556	2.8202	156.888
SER_336@O	ATP_474@H3'	ATP_474@O3'	1623	0.1623	2.7509	158.23				ATP_474@O2G	ARG_334@HH12	ARG_334@NH1	1726	0.1726	2.7977	156.775				PHE_248@O	ILE_252@H	ILE_252@N	1555	0.1555	2.9235	161.486
LYS_105@O	VAL_109@H	VAL_109@N	1622	0.1622	2.9028	160.587				TRP_134@O	ASP_138@H	ASP_138@N	1716	0.1716	2.8946	157.464				ILE_411@O	GLN_414@H	GLN_414@N	1551	0.1551	2.8895	144.072
GLU_251@OE1	LYS_231@HZ3	LYS_231@NZ	1613	0.1613	2.7505	158.775				GLU_160@O	LEU_163@H	LEU_163@N	1716	0.1716	2.8807	146.334				LEU_434@O	ARG_443@HH21	ARG_443@NH2	1547	0.1547	2.8175	151.1
GLU_251@OE1	PHE_351@H	PHE_351@N	1611	0.1611	2.8644	152.353				LEU_289@O	ARG_298@HH12	ARG_298@NH1	1713	0.1713	2.8525	151.616				GLU_299@O	ASP_301@H	ASP_301@N	1546	0.1546	2.806	149.028
LEU_321@O	SER_324@HG	SER_324@OG	1605	0.1605	2.7635	158.751				GLU_352@OE2	LYS_332@HZ3	LYS_332@NZ	1712	0.1712	2.7773	157.367				ASP_297@OD2	ARG_293@HE	ARG_293@NE	1545	0.1545	2.8617	147.1
GLU_251@OE1	LYS_231@HZ1	LYS_231@NZ	1601	0.1601	2.7592	159.029				SER_260@OG	ASN_262@H	ASN_262@N	1708	0.1708	2.9182	155.363				GLU_441@OE1	ARG_165@HE	ARG_165@NE	1542	0.1542	2.8157	155.098
ASN_213@O	LYS_234@HZ2	LYS_234@NZ	1592	0.1592	2.8139	155.072				GLU_251@OE2	LYS_231@HZ2	LYS_231@NZ	1707	0.1707	2.7817	156.831				GLU_441@OE1	ARG_165@HH21	ARG_165@NH2	1541	0.1541	2.7984	152.841
VAL_340@O	LEU_289@H	LEU_289@N	1584	0.1584	2.9155	148.127				GLU_144@OE1	ARG_147@HH21	ARG_147@NH2	1703	0.1703	2.7942	156.27				LYS_158@O	SER_162@HG	SER_162@OG	1538	0.1538	2.7334	163.775
GLU_352@OE1	ASN_213@HD22	ASN_213@ND2	1579	0.1579	2.8558	158.503				GLU_251@OE2	LYS_231@HZ3	LYS_231@NZ	1690	0.169	2.7857	156.454				ASP_145@OD2	GLN_187@HE22	GLN_187@NE2	1536	0.1536	2.7952	163.272
GLU_462@OE2	ARG_83@HH12	ARG_83@NH1	1577	0.1577	2.8197	150.192				ARG_457@O	LYS_393@HZ2	LYS_393@NZ	1689	0.1689	2.8178	156.977				ILE_40@O	LEU_43@H	LEU_43@N	1534	0.1534	2.8657	143.451
ASN_82@OD1	SER_84@H	SER_84@N	1571	0.1571	2.8829	150.548				ASN_85@OD1	ARG_88@HH11	ARG_88@NH1	1687	0.1687	2.8407	152.629				ASP_461@OD2	TYR_319@HH	TYR_319@OH	1534	0.1534	2.7079	164.268
ATP_474@O3G	SER_361@HG	SER_361@OG	1568	0.1568	2.6536	164.46				ARG_35@O	LEU_39@H	LEU_39@N	1683	0.1683	2.8923	153.006				PRO_261@O	LYS_347@HZ3	LYS_347@NZ	1533	0.1533	2.8122	155.173
GLU_288@OE1	GLU_288@H	GLU_288@N	1565	0.1565	2.8157	153.842				THR_91@O	ARG_316@HE	ARG_316@NE	1681	0.1681	2.8428	153.667				ASP_297@OD1	ARG_371@HH22	ARG_371@NH2	1527	0.1527	2.8091	158.99
ALA_135@O	GLN_139@H	GLN_139@N	1564	0.1564	2.892	156.889				ATP_474@O1B	LYS_355@HZ2	LYS_355@NZ	1669	0.1669	2.7492	154.016				ASN_169@OD1	GLU_172@H	GLU_172@N	1526	0.1526	2.8846	156.762
LYS_198@O	LEU_202@H	LEU_202@N	1564	0.1564	2.9123	160.849				ATP_474@O1B	LYS_355@HZ3	LYS_355@NZ	1666	0.1666	2.7468	154.419				VAL_36@O	LEU_39@H	LEU_39@N	1525	0.1525	2.906	148.313
ARG_18@O	MET_22@H	MET_22@N	1558	0.1558	2.8816	151.616				LYS_41@O	MET_45@H	MET_45@N	1666	0.1666	2.904	155.941				ASP_461@OD2	ARG_88@HE	ARG_88@NE	1521	0.1521	2.8554	159.807
ASP_272@OD1	THR_274@H	THR_274@N	1551	0.1551	2.8975	157.436				ASP_141@OD2	ARG_31@HE	ARG_31@NE	1656	0.1656	2.7974	153.708				ATP_474@O1G	ARG_366@HH12	ARG_366@NH1	1519	0.1519	2.8121	155.31
ATP_474@O1B	ATP_474@H3'	ATP_474@O3'	1546	0.1546	2.7162	164.182				ASP_370@OD1	THR_369@HG1	THR_369@OG1	1649	0.1649	2.7249	159.69				GLU_160@OE2	ARG_153@HE	ARG_153@NE	1505	0.1505	2.8867	157.18
TYR_180@OH	GLN_150@HE21	GLN_150@NE2	1545	0.1545	2.8922	162.278				GLU_441@OE1	ARG_165@HH22	ARG_165@NH2	1646	0.1646	2.7938	156.627				GLU_382@OE2	ARG_354@HH21	ARG_354@NH2	1502	0.1502	2.8141	151.815
GLU_444@O	GLU_448@H	GLU_448@N	1535	0.1535	2.8951	154.505				GLU_188@OE1	ARG_265@HH21	ARG_265@NH2	1644	0.1644	2.7779	162.726				PRO_261@O	LYS_347@HZ2	LYS_347@NZ	1502	0.1502	2.8142	155.665
ASP_95@OD2	ARG_88@HH21	ARG_88@NH2	1534	0.1534	2.8184	157.025				ASN_82@OD1	SER_84@H	SER_84@N	1640	0.164	2.8842	150.554				GLU_222@OE1	SER_205@HG	SER_205@OG	1502	0.1502	2.6811	164.297
ASN_417@OD1	LYS_420@H	LYS_420@N	1525	0.1525	2.8813	153.015				ARG_457@O	LYS_393@HZ3	LYS_393@NZ	1639	0.1639	2.8229	157.107				ASP_95@O	GLN_139@HE21	GLN_139@NE2	1500	0.15	2.8581	162.684
ASP_95@OD1	ARG_88@HH21	ARG_88@NH2	1524	0.1524	2.8135	156.614				GLU_78@OE2	ARG_18@HH12	ARG_18@NH1	1638	0.1638	2.8166	152.644				ATP_474@O1B	LYS_332@HZ2	LYS_332@NZ	1490	0.149	2.7578	156.308
ALA_326@O	SER_324@HG	SER_324@OG	1519	0.1519	2.7356	160.17				ASN_213@O	LYS_234@HZ1	LYS_234@NZ	1625	0.1625	2.8012	155.31				PRO_261@O	LYS_347@HZ1	LYS_347@NZ	1488	0.1488	2.8149	155.07
ASP_101@OD2	ARG_104@HH21	ARG_104@NH2	1513	0.1513	2.8107	155.148				GLU_441@O	ILE_445@H	ILE_445@N	1623	0.1623	2.9009	159.24				GLY_400@O	TRP_404@H	TRP_404@N	1479	0.1479	2.9171	152.654
GLY_400@O	TRP_404@H	TRP_404@N	1512	0.1512	2.9154	153.05				ATP_474@O1B	LYS_355@HZ1	LYS_355@NZ	1621	0.1621	2.7544	154.046				VAL_340@O	LEU_289@H	LEU_289@N	1478	0.1478	2.913	147.486
GLN_140@OE1	ARG_147@HH12	ARG_147@NH1	1509	0.1509	2.8096	156.286				GLU_259@OE1	GLU_259@H	GLU_259@N	1607	0.1607	2.8139	147.762				ASP_141@OD2	ARG_31@HH12	ARG_31@NH1	1470	0.147	2.762	155.244
ARG_30@O	HID_34@HD1	HID_34@ND1	1494	0.1494	2.8293	153.175				TPO_358@O	LYS_373@HZ2	LYS_373@NZ	1607	0.1607	2.8139	158.877				PHE_413@O	CYS_416@H	CYS_416@N	1470	0.147	2.9114	159.94
ASP_297@OD1	ARG_293@HE	ARG_293@NE	1491	0.1491	2.8668	146.525				TPO_358@O1P	LYS_373@HZ1	LYS_373@NZ	1604	0.1604	2.7299	154.219				ATP_474@O1B	LYS_332@HZ3	LYS_332@NZ	1455	0.1455	2.7618	156.343
GLU_285@OE1	LYS_347@HZ1	LYS_347@NZ	1491	0.1491	2.7884	156.903				GLU_441@OE2	ARG_165@HH12	ARG_165@NH1	1601	0.1601	2.8128	153.6				LEU_362@O	THR_365@HG1	THR_365@OG1	1455	0.1455	2.745	162.088
ATP_474@O1G	SER_336@HG	SER_336@OG	1484	0.1484	2.6456	164.795				ASP_141@OD1	ARG_31@HH12	ARG_31@NH1	1592	0.1592	2.7942	150.221				LYS_199@O	LEU_202@H	LEU_202@N	1454	0.1454	2.8912	149.769
GLU_285@OE1	LYS_347@HZ2	LYS_347@NZ	1483	0.1483	2.7875	156.895				GLU_157@OE2	GLU_157@H	GLU_157@N	1577	0.1577	2.8248	151.852				ALA_135@O	ASP_138@H	ASP_138@N	1452	0.1452	2.8989	153.999
ASP_447@O	GLN_431@HE21	GLN_431@NE2	1479	0.1479	2.8345	159.746				GLU_441@OE1	ARG_165@HH12	ARG_165@NH1	1570	0.157	2.811	154.628				TPO_358@O2P	ARG_334@HH22	ARG_334@NH2	1451	0.1451	2.8051	162.584
ASN_156@OD1	ARG_153@HH11	ARG_153@NH1	1471	0.1471	2.8378	155.715				GLN_179@OE1	LYS_306@HZ1	LYS_306@NZ	1570	0.157	2.7938	153.696				ATP_474@O1B	LYS_332@HZ1	LYS_332@NZ	1451	0.1451	2.7606	155.494
GLU_144@OE2	ARG_147@HE	ARG_147@NE	1465	0.1465	2.839	158.808				TPO_358@O1P	LYS_373@HZ2	LYS_373@NZ	1568	0.1568	2.7315	154.454				SER_379@O	GLU_382@H	GLU_382@N	1449	0.1449	2.8855	145.255
SER_379@O	GLU_382@H	GLU_382@N	1457	0.1457	2.8922	144.963				TPO_358@O2P	TPO_358@H	TPO_358@N	1567	0.1567	2.8208	145.201				LYS_158@O	SER_162@H	SER_162@N	1449	0.1449	2.8765	152.003
PRO_182@O	GLN_342@HE21	GLN_342@NE2	1455	0.1455	2.8338	160.267				GLU_285@OE2	LYS_347@HZ1	LYS_347@NZ	1562	0.1562	2.8048	156.506				TYR_377@O	ARG_354@HH22	ARG_354@NH2	1447	0.1447	2.8478	153.304
GLU_288@OE1	TYR_286@HH	TYR_286@OH	1448	0.1448	2.6813	166.042				GLN_179@OE1	LYS_306@HZ2	LYS_306@NZ	1559	0.1559	2.7935	153.556				ASN_82@OD1	SER_84@HG	SER_84@OG	1446	0.1446	2.7159	159.583
SER_398@O	VAL_402@H	VAL_402@N	1444	0.1444	2.9159	157.344				GLN_139@O	ASP_143@H	ASP_143@N	1556	0.1556	2.8933	154.395				ILE_189@O	GLU_192@H	GLU_192@N	1441	0.1441	2.9168	158.607
GLU_285@OE1	LYS_347@HZ3	LYS_347@NZ	1441	0.1441	2.786	156.805				GLU_285@OE2	LYS_347@HZ2	LYS_347@NZ	1556	0.1556	2.8055	156.227				GLU_441@OE2	ARG_165@HH12	ARG_165@NH1	1436	0.1436	2.8129	154.498
ARG_293@O	ARG_293@HE	ARG_293@NE	1426	0.1426	2.8826	145.329				ASP_141@OD2	ARG_31@HH21	ARG_31@NH2	1552	0.1552	2.8111	151.251				VAL_283@O	GLY_268@H	GLY_268@N	1435	0.1435	2.9125	157.715
GLU_157@OE2	ARG_147@HH22	ARG_147@NH2	1424	0.1424	2.8118	149.824				TYR_223@O	ALA_226@H	ALA_226@N	1547	0.1547	2.9075	154.042				ASP_370@OD2	THR_369@HG1	THR_369@OG1	1430	0.143	2.7169	161.921
GLU_222@OE1	SER_205@HG	SER_205@OG	1421	0.1421	2.6785	164.027				LYS_17@O	GLU_21@H	GLU_21@N	1547	0.1547	2.9015	155.341				LEU_46@O	GLN_49@H	GLN_49@N	1429	0.1429	2.9083	154.786
GLU_222@OE2	SER_205@HG	SER_205@OG	1414	0.1414	2.6817	164.19				TYR_223@O	GLN_187@HE22	GLN_187@NE2	1537	0.1537	2.8703	161.764				ASN_82@OD1	SER_84@H	SER_84@N	1428	0.1428	2.8843	147.606
PHE_267@O	GLN_191@HE22	GLN_191@NE2	1413	0.1413	2.8492	156.986				ASP_385@O	TYR_388@H	TYR_388@N	1535	0.1535	2.9119	158.478				ASN_417@OD1	LYS_420@H	LYS_420@N	1427	0.1427	2.8872	154.219
GLU_137@O	GLN_140@H	GLN_140@N	1410	0.141	2.8931	151.931				ATP_474@O1G	LYS_332@HZ2	LYS_332@NZ	1527	0.1527	2.7737	158.894				SER_93@O	LYS_96@HZ1	LYS_96@NZ	1416	0.1416	2.8469	159.846
THR_291@OG1	GLU_294@H	GLU_294@N	1409	0.1409	2.9084	158.18				CYS_287@O	GLY_290@H	GLY_290@N	1524	0.1524	2.9121	152.409				ASP_143@OD1	ARG_146@HE	ARG_146@NE	1408	0.1408	2.8498	147.75
LEU_289@O	ARG_298@HH22	ARG_298@NH2	1407	0.1407	2.8395	156.051				GLU_352@OE2	LYS_332@HZ1	LYS_332@NZ	1523	0.1523	2.7778	157.097				GLU_172@OE1	GLY_305@H	GLY_305@N	1380	0.138	2.8493	151.844
ILE_159@O	LEU_163@H	LEU_163@N	1406	0.1406	2.8883	156.338				ASP_410@OD1	GLN_414@HE21	GLN_414@NE2	1516	0.1516	2.8472	163.847				GLU_441@OE1	ARG_165@HH12	ARG_165@NH1	1379	0.1379	2.8108	153.578
ASN_82@OD1	ASN_85@H	ASN_85@N	1401	0.1401	2.8872	159.224				LEU_116@O	VAL_119@H	VAL_119@N	1516	0.1516	2.8988	152.941				TPO_358@O3P	ARG_334@HH12	ARG_334@NH1	1379	0.1379	2.7749	162.518
HID_323@O	ARG_320@HH11	ARG_320@NH1	1392	0.1392	2.8334	149.357				PRO_439@O	LEU_442@H	LEU_442@N	1510	0.151	2.8953	147.278				ASP_297@OD1	ARG_371@HE	ARG_371@NE	1379	0.1379	2.8327	150.564
GLN_136@O	GLN_140@H	GLN_140@N	1391	0.1391	2.8723	158.053				GLN_49@O	SER_53@H	SER_53@N	1504	0.1504	2.8714	158.407				PRO_439@O	LEU_442@H	LEU_442@N	1376	0.1376	2.8928	144.918
PRO_380@O	GLU_384@H	GLU_384@N	1371	0.1371	2.8824	149.863				TPO_358@O3P	SER_374@H	SER_374@N	1500	0.15	2.8831	148.335				SER_398@O	VAL_402@H	VAL_402@N	1376	0.1376	2.9207	160.011
SER_56@OG	LEU_59@H	LEU_59@N	1352	0.1352	2.9195	160.65				ATP_474@O1G	LYS_332@HZ3	LYS_332@NZ	1484	0.1484	2.7737	160.065				GLN_237@OE1	THR_247@HG1	THR_247@OG1	1367	0.1367	2.7339	162.655
GLU_288@OE2	TYR_286@HH	TYR_286@OH	1351	0.1351	2.684	166.504				GLU_78@OE1	ARG_18@HH12	ARG_18@NH1	1480	0.148	2.8194	152.31				THR_369@O	ARG_371@HH11	ARG_371@NH1	1365	0.1365	2.8345	154.476
THR_176@O	GLN_179@H	GLN_179@N	1349	0.1349	2.9162	155.978				ARG_320@O	ARG_320@HH11	ARG_320@NH1	1480	0.148	2.8687	159.893				ASN_64@OD1	ASN_4@HD22	ASN_4@ND2	1364	0.1364	2.8598	157.801
GLY_435@O	CYS_438@H	CYS_438@N	1347	0.1347	2.9153	158.171				ASP_101@OD1	ARG_104@HE	ARG_104@NE	1479	0.1479	2.8362	153.031				ASP_297@OD2	ARG_371@HH12	ARG_371@NH1	1351	0.1351	2.8118	157.91
ILE_77@O	SER_81@H	SER_81@N	1341	0.1341	2.8729	147.246				GLU_285@OE1	LYS_347@HZ2	LYS_347@NZ	1471	0.1471	2.8085	156.64				GLU_112@OE1	ARG_65@HH21	ARG_65@NH2	1349	0.1349	2.7852	157.01
VAL_283@O	GLY_268@H	GLY_268@N	1331	0.1331	2.9175	155.074				MET_360@O	GLY_363@H	GLY_363@N	1470	0.147	2.8961	149.152				ASN_417@O	LYS_420@H	LYS_420@N	1342	0.1342	2.8872	144.196
SER_114@O	GLN_118@H	GLN_118@N	1329	0.1329	2.892	159.535				ATP_474@O1G	ARG_334@HH22	ARG_334@NH2	1467	0.1467	2.8266	152.842				GLN_201@OE1	LYS_198@H	LYS_198@N	1338	0.1338	2.8793	162.364
THR_408@OG1	ASP_410@H	ASP_410@N	1329	0.1329	2.9245	160.128				GLU_382@OE2	SER_379@HG	SER_379@OG	1465	0.1465	2.7016	166.549				GLU_112@OE2	ARG_65@HH21	ARG_65@NH2	1330	0.133	2.7862	156.966
CYS_438@O	ARG_443@HE	ARG_443@NE	1326	0.1326	2.8587	150.054				GLU_175@OE1	GLN_179@HE22	GLN_179@NE2	1462	0.1462	2.817	162.05				GLN_47@OE1	MET_2@H	MET_2@N	1327	0.1327	2.8831	159.128
GLU_214@OE1	LEU_362@H	LEU_362@N	1325	0.1325	2.8801	157.556				GLU_285@OE2	LYS_347@HZ3	LYS_347@NZ	1455	0.1455	2.7999	156.15				ASP_272@OD1	LYS_199@HZ1	LYS_199@NZ	1325	0.1325	2.7991	158.735
GLU_285@OE2	LYS_347@HZ2	LYS_347@NZ	1317	0.1317	2.7894	156.518				GLN_179@OE1	LYS_306@HZ3	LYS_306@NZ	1450	0.145	2.7965	153.955				LYS_158@O	ALA_161@H	ALA_161@N	1324	0.1324	2.9076	160.633
ALA_148@O	SER_162@HG	SER_162@OG	1316	0.1316	2.743	160.349				GLU_188@OE1	TYR_223@HH	TYR_223@OH	1446	0.1446	2.6687	163.34				ASN_417@OD1	GLU_419@H	GLU_419@N	1321	0.1321	2.8908	154.271
GLU_214@OE2	LEU_362@H	LEU_362@N	1313	0.1313	2.8719	158.572				TPO_358@O3P	TPO_358@H	TPO_358@N	1437	0.1437	2.8392	147.611				VAL_232@O	SER_216@HG	SER_216@OG	1319	0.1319	2.7554	156.311
GLU_251@OE2	PHE_351@H	PHE_351@N	1313	0.1313	2.8658	152.752				ASP_138@OD1	ARG_31@HH11	ARG_31@NH1	1423	0.1423	2.813	161.52				MET_45@O	GLN_49@H	GLN_49@N	1298	0.1298	2.8859	159.317
LEU_5@O	ILE_8@H	ILE_8@N	1313	0.1313	2.8836	147.146				ASP_101@OD2	ARG_104@HE	ARG_104@NE	1419	0.1419	2.8362	153.029				ASP_272@OD1	LYS_199@HZ3	LYS_199@NZ	1298	0.1298	2.8	158.687
LEU_467@O	ARG_165@HH11	ARG_165@NH1	1301	0.1301	2.8281	156.866				PHE_413@O	CYS_416@H	CYS_416@N	1418	0.1418	2.9184	158.449				ASP_370@OD1	THR_369@HG1	THR_369@OG1	1293	0.1293	2.7138	162.959
LEU_163@O	ILE_168@H	ILE_168@N	1299	0.1299	2.9148	159.54				GLU_144@OE2	ARG_147@HE	ARG_147@NE	1416	0.1416	2.8258	155.959				SEP_359@O1P	SER_374@H	SER_374@N	1292	0.1292	2.8643	151.308
GLU_144@OE1	ARG_147@HE	ARG_147@NE	1293	0.1293	2.8395	157.992				ATP_474@O1G	ARG_334@HH12	ARG_334@NH1	1415	0.1415	2.8101	155.786				GLY_435@O	CYS_438@H	CYS_438@N	1281	0.1281	2.9173	158.535
GLU_367@OE1	LYS_368@H	LYS_368@N	1289	0.1289	2.8307	148.092				ASP_447@O	GLN_431@HE21	GLN_431@NE2	1411	0.1411	2.8497	157.273				PHE_258@O	SER_260@H	SER_260@N	1281	0.1281	2.8518	145.632
ASN_103@O	SER_107@HG	SER_107@OG	1284	0.1284	2.7338	161.338				ARG_443@O	ASP_447@H	ASP_447@N	1401	0.1401	2.9002	160.625				ATP_474@O1B	LYS_231@HZ2	LYS_231@NZ	1278	0.1278	2.762	156.083
GLU_325@OE2	GLU_325@H	GLU_325@N	1276	0.1276	2.8127	149.659				ALA_135@O	GLN_139@HE22	GLN_139@NE2	1401	0.1401	2.8535	159.325				ARG_30@O	HID_34@HD1	HID_34@ND1	1272	0.1272	2.8248	154.698
THR_341@OG1	GLN_345@H	GLN_345@N	1275	0.1275	2.9216	154.687				GLU_285@OE1	LYS_347@HZ1	LYS_347@NZ	1393	0.1393	2.8111	156.591				ASP_272@OD1	LYS_199@HZ2	LYS_199@NZ	1270	0.127	2.7997	158.516
SER_418@O	THR_375@HG1	THR_375@OG1	1274	0.1274	2.852	162.356				GLU_157@OE2	ARG_154@HH21	ARG_154@NH2	1392	0.1392	2.7872	156.771				GLU_285@OE1	LYS_347@HZ1	LYS_347@NZ	1268	0.1268	2.7952	155.743
GLU_325@O	LYS_257@HZ3	LYS_257@NZ	1265	0.1265	2.814	152.751				LYS_465@O	THR_469@H	THR_469@N	1387	0.1387	2.8678	154.249				GLU_325@O	SER_324@HG	SER_324@OG	1260	0.126	2.7729	161.778
ASP_145@OD2	ARG_165@HH21	ARG_165@NH2	1258	0.1258	2.8093	153.416				GLN_28@O	LEU_32@H	LEU_32@N	1382	0.1382	2.9088	155.032				HID_16@O	GLU_20@H	GLU_20@N	1258	0.1258	2.8995	156.23
ASP_272@OD2	LYS_199@HZ3	LYS_199@NZ	1257	0.1257	2.7967	158.083				ASP_272@OD1	THR_274@H	THR_274@N	1381	0.1381	2.8995	157.839				GLU_294@OE2	ARG_371@HH22	ARG_371@NH2	1256	0.1256	2.7955	159.75
GLN_140@O	ARG_147@HH22	ARG_147@NH2	1253	0.1253	2.8476	153.58				PHE_267@O	LYS_195@H	LYS_195@N	1374	0.1374	2.8961	162.464				ARG_443@O	ASP_447@H	ASP_447@N	1256	0.1256	2.9011	160.172
GLU_212@OE1	LYS_234@HZ1	LYS_234@NZ	1250	0.125	2.7934	156.086				ASP_461@OD2	SER_459@HG	SER_459@OG	1372	0.1372	2.6148	165.336				GLN_94@OE1	GLU_325@H	GLU_325@N	1256	0.1256	2.8797	160.288
GLU_285@OE2	LYS_347@HZ1	LYS_347@NZ	1248	0.1248	2.7882	156.497				ASP_138@OD1	ARG_31@HH21	ARG_31@NH2	1363	0.1363	2.7883	153.446				LEU_296@O	LYS_300@H	LYS_300@N	1251	0.1251	2.8602	145.123
ASP_145@OD2	ARG_165@HE	ARG_165@NE	1247	0.1247	2.8186	155.542				ASP_370@OD2	ARG_211@HE	ARG_211@NE	1361	0.1361	2.854	157.258				ARG_35@O	LEU_39@H	LEU_39@N	1241	0.1241	2.8978	152.445
ARG_457@O	LYS_393@HZ1	LYS_393@NZ	1240	0.124	2.8227	156.691				GLU_285@OE1	LYS_347@HZ3	LYS_347@NZ	1357	0.1357	2.8101	156.546				GLU_285@OE1	LYS_347@HZ3	LYS_347@NZ	1235	0.1235	2.7971	155.165
ARG_320@O	SER_324@HG	SER_324@OG	1238	0.1238	2.713	158.079				GLU_175@O	GLN_179@H	GLN_179@N	1351	0.1351	2.8947	162.217				GLU_251@OE2	LYS_231@HZ3	LYS_231@NZ	1233	0.1233	2.7755	157.61
GLU_212@OE1	LYS_234@HZ3	LYS_234@NZ	1231	0.1231	2.7894	156.776				GLN_187@OE1	GLN_187@H	GLN_187@N	1351	0.1351	2.8374	148.785				CYS_438@O	ARG_443@HH21	ARG_443@NH2	1228	0.1228	2.8291	149.388
ATP_474@O3G	ARG_334@HH11	ARG_334@NH1	1230	0.123	2.7604	151.408				GLN_357@OE1	SEP_359@H	SEP_359@N	1351	0.1351	2.878	147.159				SER_114@O	GLN_118@HE22	GLN_118@NE2	1228	0.1228	2.8516	161.238
GLN_150@OE1	GLN_345@HE22	GLN_345@NE2	1229	0.1229	2.8836	160.66				GLU_352@OE2	LYS_332@HZ2	LYS_332@NZ	1350	0.135	2.7728	157.561				GLU_251@OE1	LYS_231@HZ3	LYS_231@NZ	1225	0.1225	2.775	156.837
ARG_52@O	GLN_121@HE21	GLN_121@NE2	1228	0.1228	2.8322	149.624				GLU_175@OE2	GLN_179@HE22	GLN_179@NE2	1349	0.1349	2.8187	161.793				ASP_410@OD2	GLN_414@HE21	GLN_414@NE2	1222	0.1222	2.8468	163.94
GLU_325@O	LYS_257@HZ2	LYS_257@NZ	1226	0.1226	2.8186	152.43				CYS_270@O	SER_281@HG	SER_281@OG	1341	0.1341	2.7534	158.773				GLU_285@OE1	LYS_347@HZ2	LYS_347@NZ	1220	0.122	2.7989	155.886
GLU_325@OE1	GLU_325@H	GLU_325@N	1222	0.1222	2.807	149.628				GLU_167@OE1	ARG_164@HH12	ARG_164@NH1	1340	0.134	2.7908	157.996				GLU_294@OE1	ARG_371@HH22	ARG_371@NH2	1218	0.1218	2.7967	159.398
ASN_74@OD1	ARG_18@HE	ARG_18@NE	1221	0.1221	2.8193	154.353				ILE_40@O	LEU_43@H	LEU_43@N	1332	0.1332	2.8667	143.229				ASP_301@OD2	ARG_307@HH22	ARG_307@NH2	1217	0.1217	2.7747	156.161
GLU_212@OE1	LYS_234@HZ2	LYS_234@NZ	1214	0.1214	2.7893	156.459				LYS_373@O	ALA_376@H	ALA_376@N	1328	0.1328	2.9166	163.433				GLU_160@OE2	ARG_153@HH11	ARG_153@NH1	1210	0.121	2.8051	156.222
SER_114@O	GLN_118@HE21	GLN_118@NE2	1211	0.1211	2.8557	161.649				ASP_370@OD1	ARG_211@HE	ARG_211@NE	1315	0.1315	2.8704	159.855				ASP_145@OD1	LYS_96@HZ1	LYS_96@NZ	1209	0.1209	2.7662	160.315
SER_459@O	ILE_463@H	ILE_463@N	1210	0.121	2.9099	154.335				SER_379@O	GLU_382@H	GLU_382@N	1295	0.1295	2.8944	146.054				GLU_76@OE1	LYS_79@HZ3	LYS_79@NZ	1206	0.1206	2.8019	154.603
ASP_272@OD2	LYS_199@HZ2	LYS_199@NZ	1205	0.1205	2.7974	158.274				GLU_212@OE2	THR_217@HG1	THR_217@OG1	1293	0.1293	2.6712	160.497				GLU_76@OE1	LYS_79@HZ2	LYS_79@NZ	1203	0.1203	2.8041	155.151
LEU_37@O	LYS_41@H	LYS_41@N	1203	0.1203	2.8881	153.581				THR_176@O	GLN_179@H	GLN_179@N	1291	0.1291	2.911	154.663				ATP_474@O1B	LYS_231@HZ1	LYS_231@NZ	1194	0.1194	2.7638	155.766
THR_469@O	NME_473@H	NME_473@N	1202	0.1202	2.8949	159.136				LEU_318@O	LEU_321@H	LEU_321@N	1290	0.129	2.9166	148.909				GLU_76@OE1	LYS_79@HZ1	LYS_79@NZ	1191	0.1191	2.8025	154.756
ASP_385@O	TYR_388@H	TYR_388@N	1201	0.1201	2.9171	158.709				ATP_474@O1G	LYS_332@HZ1	LYS_332@NZ	1290	0.129	2.7765	159.199				GLU_441@OE2	GLU_441@H	GLU_441@N	1177	0.1177	2.8394	155.16
ATP_474@O2G	SER_361@HG	SER_361@OG	1201	0.1201	2.6663	164.005				GLU_160@OE2	ARG_164@HH21	ARG_164@NH2	1286	0.1286	2.7893	151.954				ASP_453@O	VAL_456@H	VAL_456@N	1174	0.1174	2.9175	152.91
GLU_72@OE2	LYS_105@HZ2	LYS_105@NZ	1200	0.12	2.7878	156.459				HIE_330@O	GLU_352@H	GLU_352@N	1282	0.1282	2.8846	157.334				HIE_330@ND1	LYS_332@H	LYS_332@N	1157	0.1157	2.9389	148.102
ASP_272@OD1	LYS_199@HZ3	LYS_199@NZ	1197	0.1197	2.7984	158.076				SER_56@OG	LEU_59@H	LEU_59@N	1272	0.1272	2.9191	159.601				GLU_160@OE1	ARG_164@HH21	ARG_164@NH2	1156	0.1156	2.7987	155.354
HID_224@O	ALA_226@H	ALA_226@N	1193	0.1193	2.854	144.853				TPO_358@O	LYS_373@HZ3	LYS_373@NZ	1266	0.1266	2.8145	158.134				GLU_441@OE2	ARG_165@HE	ARG_165@NE	1147	0.1147	2.8173	156.469
GLU_325@O	LYS_257@HZ1	LYS_257@NZ	1191	0.1191	2.8133	152.079				GLU_167@OE2	ARG_164@HH12	ARG_164@NH1	1261	0.1261	2.7937	158.41				CYS_438@O	ARG_443@HE	ARG_443@NE	1140	0.114	2.8434	150.628
ATP_474@O2B	LYS_332@HZ1	LYS_332@NZ	1190	0.119	2.804	155.353				SEP_359@OG	MET_360@H	MET_360@N	1245	0.1245	2.8371	139.442				GLU_188@OE2	LYS_256@HZ2	LYS_256@NZ	1140	0.114	2.7791	154.286
ASP_391@O	SER_394@H	SER_394@N	1187	0.1187	2.8878	146.395				GLU_294@OE1	ARG_371@HH12	ARG_371@NH1	1243	0.1243	2.8096	157.301				ASP_447@O	GLN_431@HE21	GLN_431@NE2	1139	0.1139	2.8521	158.815
GLU_212@OE2	LYS_234@HZ2	LYS_234@NZ	1184	0.1184	2.799	156.608				ASP_297@OD2	ARG_293@HE	ARG_293@NE	1242	0.1242	2.8784	151.213				GLU_251@OE2	LYS_231@HZ1	LYS_231@NZ	1137	0.1137	2.7664	157.379
ASP_108@OD2	ARG_104@HH11	ARG_104@NH1	1182	0.1182	2.7922	160.096				MET_123@O	VAL_125@H	VAL_125@N	1242	0.1242	2.8568	144.823				GLU_285@OE2	LYS_347@HZ2	LYS_347@NZ	1137	0.1137	2.7843	155.145
ASP_272@OD2	LYS_199@HZ1	LYS_199@NZ	1181	0.1181	2.8006	158.43				GLU_112@OE2	ARG_65@HH12	ARG_65@NH1	1238	0.1238	2.7935	159.118				GLU_251@OE1	LYS_231@HZ1	LYS_231@NZ	1131	0.1131	2.7746	156.13
GLU_328@OE2	LYS_257@HZ2	LYS_257@NZ	1170	0.117	2.772	158.983				GLU_157@OE1	ARG_154@HH21	ARG_154@NH2	1234	0.1234	2.7886	158.002				ILE_252@O	MET_255@H	MET_255@N	1130	0.113	2.9159	152.897
GLU_212@OE2	LYS_234@HZ3	LYS_234@NZ	1166	0.1166	2.7932	155.958				VAL_232@O	SER_216@HG	SER_216@OG	1234	0.1234	2.7418	154.975				ASN_169@O	GLU_172@H	GLU_172@N	1129	0.1129	2.8818	147.04
LYS_306@O	LEU_310@H	LEU_310@N	1165	0.1165	2.9111	157.537				GLU_212@OE1	THR_217@HG1	THR_217@OG1	1233	0.1233	2.6704	161.625				GLU_251@OE2	LYS_231@HZ2	LYS_231@NZ	1127	0.1127	2.7699	156.89
LEU_116@O	GLN_121@H	GLN_121@N	1164	0.1164	2.8965	160.543				HID_16@O	GLU_20@H	GLU_20@N	1224	0.1224	2.9091	155.436				ASP_143@OD2	ARG_146@HE	ARG_146@NE	1125	0.1125	2.8516	147.385
SER_93@OG	ARG_316@HH22	ARG_316@NH2	1161	0.1161	2.8569	156.586				GLU_294@OE2	ARG_371@HH12	ARG_371@NH1	1223	0.1223	2.8075	157.64				SER_126@O	GLN_130@H	GLN_130@N	1117	0.1117	2.8834	152.009
GLU_212@OE2	LYS_234@HZ1	LYS_234@NZ	1159	0.1159	2.7955	156.532				GLU_325@OE2	GLU_325@H	GLU_325@N	1223	0.1223	2.8175	151.1				GLU_188@OE1	LYS_256@HZ1	LYS_256@NZ	1116	0.1116	2.7766	153.835
GLU_285@OE2	LYS_347@HZ3	LYS_347@NZ	1155	0.1155	2.7963	156.453				GLU_188@OE2	TYR_223@HH	TYR_223@OH	1217	0.1217	2.6629	163.572				SEP_359@O2P	LYS_373@HZ1	LYS_373@NZ	1114	0.1114	2.7842	157.26
ASP_138@OD2	ARG_31@HH11	ARG_31@NH1	1153	0.1153	2.7957	160.675				GLY_435@O	CYS_438@H	CYS_438@N	1209	0.1209	2.919	158.147				SER_459@OG	GLU_462@H	GLU_462@N	1109	0.1109	2.9195	154.414
PRO_439@O	LEU_442@H	LEU_442@N	1147	0.1147	2.9004	145.945				GLU_172@OE2	LEU_304@H	LEU_304@N	1209	0.1209	2.866	158.834				ATP_474@O1B	LYS_231@HZ3	LYS_231@NZ	1105	0.1105	2.7662	156.241
PRO_261@O	GLN_345@HE22	GLN_345@NE2	1146	0.1146	2.8562	156.878				LYS_466@O	THR_469@HG1	THR_469@OG1	1206	0.1206	2.7567	160.261				GLU_188@OE2	LYS_256@HZ1	LYS_256@NZ	1105	0.1105	2.7749	154.102
ARG_457@O	LYS_393@HZ3	LYS_393@NZ	1145	0.1145	2.826	156.666				GLU_188@OE1	LYS_195@HZ3	LYS_195@NZ	1205	0.1205	2.8024	155.204				ASP_301@OD1	ARG_307@HH22	ARG_307@NH2	1101	0.1101	2.7742	157.137
ATP_474@O2B	LYS_332@HZ2	LYS_332@NZ	1139	0.1139	2.8071	155.209				GLY_400@O	TRP_404@H	TRP_404@N	1201	0.1201	2.9194	152.975				ASP_141@OD2	ARG_31@HH21	ARG_31@NH2	1095	0.1095	2.8395	155.168
GLU_188@OE2	GLU_188@H	GLU_188@N	1139	0.1139	2.8371	150.19				LEU_362@O	THR_364@H	THR_364@N	1197	0.1197	2.8604	146.568				GLU_285@OE2	LYS_347@HZ3	LYS_347@NZ	1095	0.1095	2.7886	155.928
ASN_82@O	ILE_86@H	ILE_86@N	1138	0.1138	2.9159	161.077				PHE_149@O	ARG_316@HH12	ARG_316@NH1	1196	0.1196	2.8333	153.695				GLU_72@OE1	LYS_105@HZ2	LYS_105@NZ	1094	0.1094	2.7961	156.742
ASP_48@OD1	ARG_52@HH22	ARG_52@NH2	1135	0.1135	2.8074	160.018				GLU_157@OE2	ARG_154@HH11	ARG_154@NH1	1195	0.1195	2.7821	160.396				GLU_441@OE2	ARG_165@HH21	ARG_165@NH2	1093	0.1093	2.7935	153.519
ATP_474@O2B	LYS_332@HZ3	LYS_332@NZ	1134	0.1134	2.8067	155.564				ASP_272@OD1	LYS_199@HZ3	LYS_199@NZ	1190	0.119	2.7964	158.379				THR_291@OG1	GLU_294@H	GLU_294@N	1092	0.1092	2.9111	155.446
ASP_370@OD2	ARG_334@HH22	ARG_334@NH2	1128	0.1128	2.8144	156.47				GLU_157@OE1	ARG_154@HH11	ARG_154@NH1	1180	0.118	2.7866	161.848				GLU_72@OE2	LYS_105@HZ1	LYS_105@NZ	1092	0.1092	2.7868	156.079
MET_45@O	GLN_49@HE21	GLN_49@NE2	1126	0.1126	2.8688	163.519				GLU_188@OE1	LYS_195@HZ1	LYS_195@NZ	1178	0.1178	2.8023	155.398				LYS_198@O	LEU_202@H	LEU_202@N	1077	0.1077	2.9129	159.014
ARG_457@O	LYS_393@HZ2	LYS_393@NZ	1124	0.1124	2.8194	156.27				PRO_380@O	GLU_384@H	GLU_384@N	1172	0.1172	2.8902	149.126				LEU_116@O	GLN_121@H	GLN_121@N	1076	0.1076	2.896	160.155
ASP_272@OD1	LYS_199@HZ2	LYS_199@NZ	1124	0.1124	2.797	158.881				GLU_188@OE1	LYS_195@HZ2	LYS_195@NZ	1172	0.1172	2.803	154.688				GLN_136@OE1	GLN_136@H	GLN_136@N	1073	0.1073	2.8397	149.216
SER_93@OG	ARG_316@HH21	ARG_316@NH2	1124	0.1124	2.8631	150.282				GLU_188@OE2	ARG_265@HH21	ARG_265@NH2	1171	0.1171	2.7728	161.701				SEP_359@O2P	SER_361@HG	SER_361@OG	1073	0.1073	2.6405	164.544
GLU_367@OE2	LYS_368@H	LYS_368@N	1122	0.1122	2.8256	147.994				GLU_288@OE1	LYS_184@HZ1	LYS_184@NZ	1169	0.1169	2.7893	157.274				GLU_44@O	ASP_48@H	ASP_48@N	1072	0.1072	2.8931	153.464
GLU_72@OE1	LYS_105@HZ1	LYS_105@NZ	1113	0.1113	2.7937	156.219				ASP_272@OD2	LYS_199@HZ3	LYS_199@NZ	1167	0.1167	2.8002	158.561				THR_341@OG1	GLN_345@H	GLN_345@N	1067	0.1067	2.9186	154.218
GLU_72@OE2	LYS_105@HZ3	LYS_105@NZ	1110	0.111	2.795	156.778				GLU_288@OE1	LYS_184@HZ2	LYS_184@NZ	1162	0.1162	2.7911	157.291				ASP_272@OD2	LYS_199@HZ3	LYS_199@NZ	1064	0.1064	2.7976	158.867
ASP_272@OD1	LYS_199@HZ1	LYS_199@NZ	1108	0.1108	2.7996	158.422				GLU_172@OE1	LEU_304@H	LEU_304@N	1161	0.1161	2.8646	159.079				GLU_188@OE1	LYS_256@HZ2	LYS_256@NZ	1063	0.1063	2.7796	154.208
THR_60@O	ASN_64@HD21	ASN_64@ND2	1105	0.1105	2.845	160.007				SER_361@O	LYS_373@HZ1	LYS_373@NZ	1160	0.116	2.834	149.67				LEU_302@O	ARG_307@HE	ARG_307@NE	1062	0.1062	2.8453	148.387
ASN_4@OD1	GLN_47@HE22	GLN_47@NE2	1100	0.11	2.8511	160.092				TPO_358@O	LYS_373@HZ1	LYS_373@NZ	1159	0.1159	2.8138	158.831				GLU_188@OE1	LYS_256@HZ3	LYS_256@NZ	1059	0.1059	2.7758	154.187
ARG_88@O	ASP_95@H	ASP_95@N	1096	0.1096	2.9022	163.154				GLU_214@OE2	LYS_355@HZ2	LYS_355@NZ	1157	0.1157	2.813	154.485				GLU_285@OE2	LYS_347@HZ1	LYS_347@NZ	1059	0.1059	2.7853	155.616
GLU_72@OE1	LYS_105@HZ3	LYS_105@NZ	1095	0.1095	2.795	157.212				CYS_438@O	ARG_443@HH21	ARG_443@NH2	1143	0.1143	2.8291	148.989				GLU_251@OE1	LYS_231@HZ2	LYS_231@NZ	1057	0.1057	2.7716	156.295
ASP_143@OD2	ARG_147@HH21	ARG_147@NH2	1093	0.1093	2.7941	152.533				ASP_272@OD1	LYS_199@HZ1	LYS_199@NZ	1143	0.1143	2.7967	159.134				GLU_160@OE1	ARG_164@HE	ARG_164@NE	1056	0.1056	2.8367	154.935
GLU_112@OE2	ARG_65@HH21	ARG_65@NH2	1092	0.1092	2.7944	157.676				GLU_112@OE1	ARG_65@HH12	ARG_65@NH1	1138	0.1138	2.7981	159.316				GLU_188@OE2	LYS_256@HZ3	LYS_256@NZ	1054	0.1054	2.7717	153.982
ASP_453@O	VAL_456@H	VAL_456@N	1088	0.1088	2.9203	152.613				GLU_188@OE2	ILE_189@H	ILE_189@N	1137	0.1137	2.8674	151.32				ILE_159@O	SER_162@H	SER_162@N	1053	0.1053	2.9107	159.845
GLU_188@OE1	ARG_265@HH12	ARG_265@NH1	1086	0.1086	2.7935	157.847				ASP_437@OD2	ARG_307@HH12	ARG_307@NH1	1136	0.1136	2.8273	155.827				GLU_3@O	HID_7@HD1	HID_7@ND1	1048	0.1048	2.8207	158.353
GLU_72@OE2	LYS_105@HZ1	LYS_105@NZ	1085	0.1085	2.7917	156.934				GLU_160@OE2	ARG_164@HE	ARG_164@NE	1133	0.1133	2.8258	152.36				SEP_359@O2P	LYS_373@HZ2	LYS_373@NZ	1046	0.1046	2.7843	158.074
ASP_145@OD2	GLN_28@HE21	GLN_28@NE2	1084	0.1084	2.797	162.4				GLY_33@O	HID_16@HD1	HID_16@ND1	1133	0.1133	2.8597	160.12				GLN_345@OE1	ASN_262@HD22	ASN_262@ND2	1045	0.1045	2.8442	153.89
GLU_288@OE1	GLN_342@H	GLN_342@N	1084	0.1084	2.8623	158.766				GLU_72@OE1	LYS_105@HZ2	LYS_105@NZ	1132	0.1132	2.7911	157.699				GLU_175@O	ARG_178@H	ARG_178@N	1043	0.1043	2.8877	148.604
GLU_328@OE2	LYS_257@HZ3	LYS_257@NZ	1081	0.1081	2.7763	159.169				ASP_145@O	PHE_149@H	PHE_149@N	1132	0.1132	2.9044	152.347				LEU_289@O	ARG_298@HH22	ARG_298@NH2	1035	0.1035	2.8441	155.647
GLU_72@OE1	LYS_105@HZ2	LYS_105@NZ	1080	0.108	2.7932	157.4				ASP_437@OD1	ARG_307@HH12	ARG_307@NH1	1131	0.1131	2.8325	156.19				GLU_367@OE2	LYS_368@H	LYS_368@N	1035	0.1035	2.8563	152.431
LEU_302@O	ARG_307@HH21	ARG_307@NH2	1078	0.1078	2.8318	147.397				ASP_272@OD2	LYS_199@HZ2	LYS_199@NZ	1129	0.1129	2.7957	158.9				SEP_359@O2P	LYS_373@HZ3	LYS_373@NZ	1030	0.103	2.7858	157.359
GLY_317@O	ARG_320@H	ARG_320@N	1073	0.1073	2.8992	146.997				GLU_167@OE1	ARG_164@HH22	ARG_164@NH2	1128	0.1128	2.8284	152.304				GLU_72@OE2	LYS_105@HZ3	LYS_105@NZ	1024	0.1024	2.7949	156.162
ASP_297@OD2	ARG_293@HE	ARG_293@NE	1072	0.1072	2.8739	149.158				ASP_272@OD1	LYS_199@HZ2	LYS_199@NZ	1128	0.1128	2.7995	159.399				ASP_272@OD2	LYS_199@HZ1	LYS_199@NZ	1019	0.1019	2.7967	158.702
ASP_48@OD2	ARG_52@HH22	ARG_52@NH2	1069	0.1069	2.8133	158.938				ASP_391@O	SER_394@H	SER_394@N	1128	0.1128	2.883	142.337				GLU_188@OE2	ARG_265@HE	ARG_265@NE	1015	0.1015	2.8331	154.886
GLU_328@OE2	LYS_257@HZ1	LYS_257@NZ	1059	0.1059	2.7766	159.062				ARG_429@O	ARG_429@HH11	ARG_429@NH1	1127	0.1127	2.8452	164.77				GLU_137@OE1	ARG_31@HH12	ARG_31@NH1	1015	0.1015	2.8027	156.594
ASP_48@OD2	ARG_52@HH12	ARG_52@NH1	1056	0.1056	2.8264	158.502				GLU_3@OE2	ARG_52@HH22	ARG_52@NH2	1126	0.1126	2.8089	159.804				THR_176@O	TYR_180@H	TYR_180@N	1014	0.1014	2.8846	157.37
GLN_431@OE1	ARG_450@HE	ARG_450@NE	1055	0.1055	2.8561	146.06				GLN_130@OE1	GLN_130@H	GLN_130@N	1124	0.1124	2.8342	149.766				ATP_474@O5'	ARG_211@HE	ARG_211@NE	1011	0.1011	2.8702	150.67
LEU_302@O	ARG_307@HE	ARG_307@NE	1053	0.1053	2.8532	147.056				LYS_300@O	LEU_302@H	LEU_302@N	1120	0.112	2.8923	146.601				GLU_72@OE2	LYS_105@HZ2	LYS_105@NZ	1011	0.1011	2.7929	156.84
GLU_441@O	ILE_445@H	ILE_445@N	1050	0.105	2.9014	158.298				GLU_212@OE1	LYS_234@HZ2	LYS_234@NZ	1119	0.1119	2.785	156.985				ASP_272@OD2	LYS_199@HZ2	LYS_199@NZ	1009	0.1009	2.7979	158.477
ILE_446@O	ARG_450@HE	ARG_450@NE	1040	0.104	2.8735	152.941				ASP_297@OD1	ARG_293@HE	ARG_293@NE	1118	0.1118	2.8742	148.69				ASP_385@O	TYR_388@H	TYR_388@N	1007	0.1007	2.9147	157.46
ASP_145@OD2	ARG_165@HH12	ARG_165@NH1	1039	0.1039	2.8085	152.671				SER_324@OG	ARG_320@HH11	ARG_320@NH1	1118	0.1118	2.8636	151.879				MET_123@O	VAL_125@H	VAL_125@N	1007	0.1007	2.8594	144.565
GLU_76@OE2	LYS_79@HZ3	LYS_79@NZ	1037	0.1037	2.8037	155.282				SER_129@O	ALA_132@H	ALA_132@N	1117	0.1117	2.894	150.919				GLU_72@OE1	LYS_105@HZ1	LYS_105@NZ	1004	0.1004	2.7884	155.391
THR_91@O	ARG_316@HE	ARG_316@NE	1037	0.1037	2.8311	150.2				GLU_72@OE1	LYS_105@HZ1	LYS_105@NZ	1106	0.1106	2.7912	157.162				GLU_112@OE2	ARG_65@HH12	ARG_65@NH1	998	0.0998	2.7947	159.716
GLU_112@OE1	ARG_65@HH21	ARG_65@NH2	1036	0.1036	2.7914	157.612				GLU_160@OE1	ARG_164@HH21	ARG_164@NH2	1105	0.1105	2.7966	152.463				ASP_461@OD1	SER_459@HG	SER_459@OG	993	0.0993	2.6176	165.99
ILE_168@O	ARG_164@HH11	ARG_164@NH1	1030	0.103	2.8278	155.372				GLU_214@OE2	LYS_355@HZ1	LYS_355@NZ	1105	0.1105	2.8116	155.163				MET_186@O	ARG_265@HH11	ARG_265@NH1	991	0.0991	2.8439	156.688
LEU_329@O	LYS_250@HZ3	LYS_250@NZ	1030	0.103	2.8034	154.554				CYS_438@O	ARG_443@HE	ARG_443@NE	1104	0.1104	2.8536	150.536				ATP_474@O2A	ASN_213@HD22	ASN_213@ND2	986	0.0986	2.8297	158.244
ARG_165@O	SER_468@HG	SER_468@OG	1025	0.1025	2.7498	161.623				GLU_325@OE2	ARG_320@HH12	ARG_320@NH1	1103	0.1103	2.8076	161.18				GLN_136@O	GLN_139@H	GLN_139@N	986	0.0986	2.9078	158.162
ASP_141@OD2	GLN_28@HE22	GLN_28@NE2	1023	0.1023	2.8324	161.874				GLU_328@OE2	LEU_329@H	LEU_329@N	1100	0.11	2.868	156.375				GLN_136@O	GLN_139@HE22	GLN_139@NE2	985	0.0985	2.8499	160.85
GLU_44@O	ASP_48@H	ASP_48@N	1019	0.1019	2.8993	153.716				GLU_72@OE2	LYS_105@HZ1	LYS_105@NZ	1098	0.1098	2.7899	157.173				LYS_231@O	SER_281@HG	SER_281@OG	985	0.0985	2.7426	156.838
GLU_200@O	SER_203@H	SER_203@N	1018	0.1018	2.9018	149.287				THR_341@O	GLN_345@H	GLN_345@N	1097	0.1097	2.8915	148.555				GLU_367@OE1	LYS_368@H	LYS_368@N	984	0.0984	2.8462	152.018
ASP_145@OD2	ARG_165@HH22	ARG_165@NH2	1016	0.1016	2.8093	152.908				GLU_212@OE1	LYS_234@HZ1	LYS_234@NZ	1097	0.1097	2.7913	156.58				GLN_13@OE1	HID_16@HD1	HID_16@ND1	977	0.0977	2.8559	161.295
GLN_49@OE1	GLN_121@HE21	GLN_121@NE2	1015	0.1015	2.8392	157.625				LEU_152@O	ARG_147@HH11	ARG_147@NH1	1092	0.1092	2.8368	159.979				GLN_121@O	ARG_52@HH11	ARG_52@NH1	971	0.0971	2.8358	159.176
ARG_334@O	ASN_337@HD21	ASN_337@ND2	1011	0.1011	2.8681	159.466				ASP_272@OD2	LYS_199@HZ1	LYS_199@NZ	1092	0.1092	2.7951	158.666				CYS_25@O	GLN_28@H	GLN_28@N	970	0.097	2.8866	144.422
ASN_4@OD1	HID_7@HD1	HID_7@ND1	1011	0.1011	2.8383	155.403				GLU_3@OE1	ARG_52@HH22	ARG_52@NH2	1089	0.1089	2.8174	159.753				GLU_72@OE1	LYS_105@HZ3	LYS_105@NZ	969	0.0969	2.7937	157.485
GLU_294@OE2	ARG_211@HH21	ARG_211@NH2	1011	0.1011	2.7864	157.873				GLU_3@OE2	ARG_52@HH12	ARG_52@NH1	1088	0.1088	2.7962	160.929				ATP_474@O1A	ASN_337@HD21	ASN_337@ND2	964	0.0964	2.8096	152.119
GLU_294@OE2	ARG_211@HH22	ARG_211@NH2	1008	0.1008	2.8196	155.6				GLU_188@OE2	LYS_195@HZ2	LYS_195@NZ	1086	0.1086	2.8095	154.851				ASP_138@OD2	ALA_135@H	ALA_135@N	963	0.0963	2.8784	159.775
GLU_352@OE2	LYS_332@HZ2	LYS_332@NZ	1003	0.1003	2.7947	157.394				GLU_288@OE2	LYS_184@HZ3	LYS_184@NZ	1085	0.1085	2.7917	156.702				GLU_188@OE1	ARG_265@HE	ARG_265@NE	963	0.0963	2.8326	154.748
GLN_130@OE1	GLN_130@H	GLN_130@N	992	0.0992	2.8406	148.215				GLU_214@OE2	LYS_355@HZ3	LYS_355@NZ	1085	0.1085	2.8156	154.62				GLU_112@OE1	ARG_65@HH12	ARG_65@NH1	963	0.0963	2.8015	160.038
CYS_287@O	GLY_290@H	GLY_290@N	991	0.0991	2.9098	151.081				SER_459@O	GLU_462@H	GLU_462@N	1083	0.1083	2.8919	144.813				SER_471@O	ARG_165@HH22	ARG_165@NH2	959	0.0959	2.8271	154.206
GLU_352@OE2	LYS_332@HZ3	LYS_332@NZ	991	0.0991	2.7962	157.375				GLU_288@OE2	LYS_184@HZ2	LYS_184@NZ	1083	0.1083	2.79	156.503				GLU_76@OE2	LYS_79@HZ3	LYS_79@NZ	949	0.0949	2.7953	155.568
GLU_76@OE2	LYS_79@HZ1	LYS_79@NZ	991	0.0991	2.8032	155.52				ASP_437@OD1	ARG_307@HH22	ARG_307@NH2	1080	0.108	2.7905	157.028				ALA_142@O	GLN_187@HE21	GLN_187@NE2	942	0.0942	2.869	152.159
SER_260@OG	ASN_262@H	ASN_262@N	987	0.0987	2.9252	155.071				GLU_3@OE1	ARG_52@HH12	ARG_52@NH1	1076	0.1076	2.7985	161.545				HID_224@O	ALA_226@H	ALA_226@N	940	0.094	2.8575	144.41
ASP_145@OD1	ARG_165@HH21	ARG_165@NH2	984	0.0984	2.8242	154.298				GLU_167@OE2	ARG_164@HH22	ARG_164@NH2	1074	0.1074	2.8306	152.479				GLU_200@O	SER_203@H	SER_203@N	938	0.0938	2.9073	150.516
SER_336@O	THR_291@HG1	THR_291@OG1	984	0.0984	2.7822	151.865				GLU_72@OE1	LYS_105@HZ3	LYS_105@NZ	1072	0.1072	2.7925	157.034				TPO_358@O1P	ARG_334@HH12	ARG_334@NH1	936	0.0936	2.7823	159.498
LEU_329@O	LYS_250@HZ1	LYS_250@NZ	983	0.0983	2.8068	154.323				GLN_47@OE1	MET_2@H	MET_2@N	1069	0.1069	2.8795	159.504				SEP_359@O	THR_365@HG1	THR_365@OG1	933	0.0933	2.7344	163.088
GLU_160@O	LEU_163@H	LEU_163@N	981	0.0981	2.8994	147.418				GLU_188@OE1	ILE_189@H	ILE_189@N	1068	0.1068	2.8619	151.693				TPO_358@O2P	ARG_334@HH12	ARG_334@NH1	930	0.093	2.8014	159.86
GLU_3@O	HID_7@H	HID_7@N	978	0.0978	2.8907	155.874				THR_369@OG1	ARG_211@HE	ARG_211@NE	1067	0.1067	2.8839	154.63				GLU_441@OE1	GLU_441@H	GLU_441@N	928	0.0928	2.8283	156.187
ASP_155@OD2	GLN_140@HE22	GLN_140@NE2	971	0.0971	2.8337	162.089				LYS_332@O	ASN_337@HD21	ASN_337@ND2	1064	0.1064	2.8249	155.923				THR_341@O	GLN_345@H	GLN_345@N	926	0.0926	2.893	150.437
GLU_188@OE1	GLU_188@H	GLU_188@N	971	0.0971	2.8347	150.24				ARG_30@O	HID_34@HD1	HID_34@ND1	1062	0.1062	2.8306	153.534				ATP_474@O1A	LYS_332@HZ2	LYS_332@NZ	926	0.0926	2.7798	153.335
ASN_417@O	LYS_420@H	LYS_420@N	969	0.0969	2.8906	143.984				GLU_72@OE2	LYS_105@HZ2	LYS_105@NZ	1057	0.1057	2.7914	157.355				GLN_345@O	THR_341@HG1	THR_341@OG1	925	0.0925	2.8018	161.587
LEU_329@O	LYS_250@HZ2	LYS_250@NZ	969	0.0969	2.8085	154.065				GLU_157@OE2	ARG_154@HE	ARG_154@NE	1054	0.1054	2.8477	158.205				GLU_112@OE1	ARG_65@HH11	ARG_65@NH1	924	0.0924	2.7895	157.788
GLU_76@OE1	LYS_79@HZ3	LYS_79@NZ	964	0.0964	2.8001	156.291				ARG_147@O	GLN_150@H	GLN_150@N	1050	0.105	2.9057	152.61				SEP_359@O2P	SER_374@HG	SER_374@OG	923	0.0923	2.6287	165.425
GLU_76@OE1	LYS_79@HZ2	LYS_79@NZ	964	0.0964	2.8017	155.462				GLU_72@OE2	LYS_105@HZ3	LYS_105@NZ	1049	0.1049	2.7905	157.079				ASP_391@O	SER_394@H	SER_394@N	922	0.0922	2.886	142.198
GLU_76@OE1	LYS_79@HZ1	LYS_79@NZ	962	0.0962	2.8034	155.382				SEP_359@O2P	ARG_422@HH12	ARG_422@NH1	1048	0.1048	2.8148	156.504				ATP_474@O1A	LYS_332@HZ3	LYS_332@NZ	920	0.092	2.7761	152.947
GLN_345@O	THR_341@HG1	THR_341@OG1	960	0.096	2.7968	161.305				GLU_325@OE1	ARG_320@HH22	ARG_320@NH2	1042	0.1042	2.8132	158.337				GLU_76@OE2	LYS_79@HZ1	LYS_79@NZ	919	0.0919	2.8094	155.055
ASN_4@OD1	HID_7@H	HID_7@N	959	0.0959	2.876	162.791				GLU_288@OE1	LYS_184@HZ3	LYS_184@NZ	1036	0.1036	2.7886	157.256				GLU_259@OE2	ASP_95@H	ASP_95@N	917	0.0917	2.8712	163.728
GLU_352@OE2	LYS_332@HZ1	LYS_332@NZ	958	0.0958	2.7977	157.833				GLU_212@OE2	LYS_234@HZ2	LYS_234@NZ	1035	0.1035	2.7873	156.888				ARG_18@O	GLU_21@H	GLU_21@N	914	0.0914	2.8958	150.684
GLN_179@OE1	LYS_306@HZ3	LYS_306@NZ	955	0.0955	2.8022	153.244				ASP_138@OD1	ARG_31@HE	ARG_31@NE	1031	0.1031	2.8496	150.269				GLU_192@O	LYS_256@HZ1	LYS_256@NZ	914	0.0914	2.8271	149.03
GLY_363@O	THR_365@H	THR_365@N	955	0.0955	2.8639	147.257				ASP_138@O	ASP_141@H	ASP_141@N	1027	0.1027	2.9026	148.298				ARG_293@O	ARG_293@HE	ARG_293@NE	910	0.091	2.8938	144.637
GLN_201@OE1	LYS_198@H	LYS_198@N	953	0.0953	2.8845	162.526				LYS_96@O	ARG_146@HH12	ARG_146@NH1	1026	0.1026	2.8123	156.292				GLU_192@O	LYS_256@HZ2	LYS_256@NZ	910	0.091	2.8254	149.221
GLU_325@OE1	ARG_88@HH22	ARG_88@NH2	953	0.0953	2.8058	157.504				GLU_288@OE2	LYS_184@HZ1	LYS_184@NZ	1026	0.1026	2.7887	156.877				ARG_18@O	MET_22@H	MET_22@N	910	0.091	2.8898	151.076
ARG_429@O	ARG_429@HH11	ARG_429@NH1	952	0.0952	2.8439	164.211				GLU_188@OE2	LYS_195@HZ3	LYS_195@NZ	1026	0.1026	2.8058	155.022				LYS_17@O	GLU_20@H	GLU_20@N	909	0.0909	2.9019	148.645
ASP_141@OD2	ARG_31@HH12	ARG_31@NH1	952	0.0952	2.8	155.961				GLU_328@OE1	LEU_329@H	LEU_329@N	1025	0.1025	2.8687	156.482				ASP_108@OD1	ARG_104@HH11	ARG_104@NH1	902	0.0902	2.7944	160.578
ASP_145@OD1	ARG_165@HE	ARG_165@NE	951	0.0951	2.7984	155.953				SER_398@O	VAL_402@H	VAL_402@N	1024	0.1024	2.9283	159.903				ARG_164@O	GLU_167@H	GLU_167@N	902	0.0902	2.8953	150.829
GLU_328@OE1	LYS_257@HZ1	LYS_257@NZ	949	0.0949	2.7669	159.712				GLU_157@O	ARG_83@HH22	ARG_83@NH2	1020	0.102	2.817	152.711				ASP_297@OD2	ARG_371@HE	ARG_371@NE	901	0.0901	2.8384	150.338
ASP_101@OD1	ARG_104@HE	ARG_104@NE	947	0.0947	2.8417	151.958				PRO_261@O	GLN_345@HE22	GLN_345@NE2	1019	0.1019	2.8409	158.406				GLU_76@OE2	LYS_79@HZ2	LYS_79@NZ	901	0.0901	2.7977	154.992
GLU_222@OE2	ARG_225@HH21	ARG_225@NH2	944	0.0944	2.8088	156.148				GLU_76@OE1	LYS_79@HZ1	LYS_79@NZ	1019	0.1019	2.8061	155.26				ASP_145@OD1	LYS_96@HZ3	LYS_96@NZ	900	0.09	2.7646	160.245
TRP_134@O	GLU_137@H	GLU_137@N	942	0.0942	2.8966	155.282				GLU_76@OE2	LYS_79@HZ2	LYS_79@NZ	1019	0.1019	2.8039	155.39				LEU_467@O	ARG_165@HE	ARG_165@NE	897	0.0897	2.854	158.953
GLU_188@OE2	ARG_265@HH12	ARG_265@NH1	940	0.094	2.8001	157.862				GLU_212@OE2	LYS_234@HZ3	LYS_234@NZ	1016	0.1016	2.7911	156.925				LEU_90@O	ARG_316@HE	ARG_316@NE	897	0.0897	2.8977	147.649
GLU_367@O	THR_365@HG1	THR_365@OG1	933	0.0933	2.7506	159.322				GLU_212@OE2	LYS_234@HZ1	LYS_234@NZ	1015	0.1015	2.79	157.272				ALA_142@O	ASP_145@H	ASP_145@N	896	0.0896	2.9145	154.234
GLU_294@OE1	ARG_211@HH22	ARG_211@NH2	931	0.0931	2.8116	155.595				GLU_214@OE1	LYS_355@HZ3	LYS_355@NZ	1007	0.1007	2.8155	154.657				ASP_145@OD1	LYS_96@HZ2	LYS_96@NZ	896	0.0896	2.7634	160.265
GLU_294@OE1	ARG_211@HH21	ARG_211@NH2	927	0.0927	2.7916	157.565				LEU_295@O	ARG_298@H	ARG_298@N	1005	0.1005	2.9045	148.104				ATP_474@O1A	LYS_332@HZ1	LYS_332@NZ	894	0.0894	2.7812	152.841
ASP_48@OD1	ARG_52@HH12	ARG_52@NH1	926	0.0926	2.8291	158.49				ASN_82@OD1	SER_84@HG	SER_84@OG	1005	0.1005	2.7162	159.644				LEU_302@O	ARG_307@HH21	ARG_307@NH2	890	0.089	2.8255	148.364
GLU_76@OE2	LYS_79@HZ2	LYS_79@NZ	926	0.0926	2.7975	155.037				ASP_437@OD2	ARG_307@HH22	ARG_307@NH2	1004	0.1004	2.7895	157.532				SER_56@OG	LEU_59@H	LEU_59@N	883	0.0883	2.9276	159.27
SER_133@O	GLN_136@HE22	GLN_136@NE2	925	0.0925	2.8631	162.486				ASP_138@OD2	ARG_31@HH21	ARG_31@NH2	1003	0.1003	2.7915	152.563				SEP_359@O1P	SER_361@HG	SER_361@OG	883	0.0883	2.6385	164.158
GLN_191@OE1	GLN_191@H	GLN_191@N	923	0.0923	2.8568	147.322				GLU_214@OE1	LYS_355@HZ2	LYS_355@NZ	1003	0.1003	2.8173	154.503				ASP_138@O	GLN_28@HE22	GLN_28@NE2	878	0.0878	2.8518	153.232
LEU_163@O	LEU_166@H	LEU_166@N	922	0.0922	2.9035	152.018				ARG_293@O	ARG_293@HE	ARG_293@NE	1002	0.1002	2.8879	144.908				GLU_137@OE2	ARG_31@HH22	ARG_31@NH2	874	0.0874	2.8199	160.231
MET_22@O	LYS_26@HZ1	LYS_26@NZ	921	0.0921	2.8052	153.235				GLU_76@OE1	LYS_79@HZ2	LYS_79@NZ	1002	0.1002	2.803	155.074				SEP_359@O3P	SER_374@HG	SER_374@OG	870	0.087	2.6415	164.688
GLN_49@OE1	ARG_52@HH21	ARG_52@NH2	918	0.0918	2.8275	150.178				GLU_212@OE1	LYS_234@HZ3	LYS_234@NZ	1001	0.1001	2.7923	156.675				GLU_222@OE1	ARG_225@HH21	ARG_225@NH2	868	0.0868	2.804	155.686
PHE_149@O	ARG_316@HE	ARG_316@NE	918	0.0918	2.8266	148.373				SER_93@O	LYS_96@H	LYS_96@N	995	0.0995	2.8941	149.79				ASP_141@OD1	ARG_31@HE	ARG_31@NE	868	0.0868	2.8121	159.975
LEU_295@O	ARG_298@H	ARG_298@N	913	0.0913	2.9051	147.776				ATP_474@O2G	LYS_355@HZ2	LYS_355@NZ	987	0.0987	2.7756	154.673				PRO_380@O	GLU_384@H	GLU_384@N	868	0.0868	2.8841	149.623
GLU_288@OE1	LYS_184@H	LYS_184@N	911	0.0911	2.8196	157.374				GLU_76@OE2	LYS_79@HZ1	LYS_79@NZ	986	0.0986	2.8046	155.33				MET_255@O	PHE_258@H	PHE_258@N	865	0.0865	2.9069	156.231
MET_186@O	ARG_265@HH12	ARG_265@NH1	911	0.0911	2.828	150.906				GLU_188@OE2	LYS_195@HZ1	LYS_195@NZ	979	0.0979	2.8095	155.347				ASP_155@O	TYR_24@HH	TYR_24@OH	863	0.0863	2.7513	160.864
CYS_25@O	GLN_28@H	GLN_28@N	910	0.091	2.8746	143.93				ATP_474@O3'	SER_336@HG	SER_336@OG	979	0.0979	2.7871	160.107				ILE_159@O	LEU_163@H	LEU_163@N	861	0.0861	2.8916	156.413
ASP_155@OD2	ARG_147@HH12	ARG_147@NH1	909	0.0909	2.7897	155.28				ASN_417@OD1	GLU_419@H	GLU_419@N	978	0.0978	2.8921	153.068				GLU_192@O	LYS_256@HZ3	LYS_256@NZ	861	0.0861	2.8317	149.382
GLU_144@OE2	SER_162@HG	SER_162@OG	909	0.0909	2.6534	164.926				GLU_76@OE2	LYS_79@HZ3	LYS_79@NZ	977	0.0977	2.8053	155.177				GLN_150@OE1	ASN_262@HD22	ASN_262@ND2	854	0.0854	2.8593	162.624
ASN_4@OD1	LYS_6@H	LYS_6@N	901	0.0901	2.8987	158.833				LYS_17@O	GLU_20@H	GLU_20@N	958	0.0958	2.9	148.892				GLU_222@OE2	ARG_225@HH21	ARG_225@NH2	845	0.0845	2.8117	155.263
GLN_179@OE1	LYS_306@HZ1	LYS_306@NZ	901	0.0901	2.8085	153.588				THR_469@O	ARG_165@HE	ARG_165@NE	951	0.0951	2.8565	149.342				GLU_112@OE2	ARG_65@HH22	ARG_65@NH2	843	0.0843	2.8045	159.843
GLU_352@OE1	LYS_231@HZ3	LYS_231@NZ	897	0.0897	2.769	162.481				ASP_301@O	LYS_306@HZ3	LYS_306@NZ	949	0.0949	2.8102	158.684				ATP_474@O2G	LYS_231@HZ1	LYS_231@NZ	843	0.0843	2.7548	151.885
GLN_357@OE1	GLN_357@H	GLN_357@N	896	0.0896	2.8347	151.414				GLU_112@OE1	ARG_65@HH22	ARG_65@NH2	948	0.0948	2.8083	159.704				TYR_397@O	ILE_401@H	ILE_401@N	834	0.0834	2.9273	151.625
GLN_179@OE1	LYS_306@HZ2	LYS_306@NZ	893	0.0893	2.8005	153.2				GLU_76@OE1	LYS_79@HZ3	LYS_79@NZ	946	0.0946	2.8021	154.897				ATP_474@O2G	LYS_231@HZ2	LYS_231@NZ	831	0.0831	2.7519	152.473
VAL_109@O	GLU_112@H	GLU_112@N	893	0.0893	2.9049	147.023				SER_361@O	LYS_373@HZ2	LYS_373@NZ	941	0.0941	2.832	150.014				SER_260@O	ARG_265@HH22	ARG_265@NH2	826	0.0826	2.8511	157.379
GLU_214@O	GLN_237@HE21	GLN_237@NE2	892	0.0892	2.8322	159.304				VAL_283@O	GLY_268@H	GLY_268@N	938	0.0938	2.9226	158.522				ASN_213@O	LYS_234@HZ2	LYS_234@NZ	824	0.0824	2.7971	153.52
ALA_135@O	GLN_139@HE21	GLN_139@NE2	889	0.0889	2.8499	160.103				ATP_474@O2G	LYS_355@HZ1	LYS_355@NZ	937	0.0937	2.7794	153.912				GLU_112@OE1	ARG_65@HH22	ARG_65@NH2	823	0.0823	2.8016	159.22
GLY_317@O	LEU_321@H	LEU_321@N	889	0.0889	2.8979	156.515				PRO_261@O	LYS_347@HZ3	LYS_347@NZ	934	0.0934	2.827	155.465				GLU_192@OE2	GLN_193@H	GLN_193@N	823	0.0823	2.8575	151.758
GLU_200@OE1	GLU_200@H	GLU_200@N	882	0.0882	2.8169	150.678				GLN_94@OE1	GLN_94@H	GLN_94@N	933	0.0933	2.8442	149.205				SEP_359@O2P	LYS_368@HZ1	LYS_368@NZ	823	0.0823	2.7731	158.304
MET_22@O	LYS_26@HZ2	LYS_26@NZ	882	0.0882	2.8039	153.789				SER_53@O	GLN_121@HE21	GLN_121@NE2	932	0.0932	2.8614	160.394				ILE_406@O	ARG_307@HE	ARG_307@NE	822	0.0822	2.8785	149.163
ASP_437@OD1	ARG_307@HH21	ARG_307@NH2	880	0.088	2.8148	151.744				GLU_214@OE1	LYS_355@HZ1	LYS_355@NZ	932	0.0932	2.8141	154.339				GLN_345@OE1	GLN_150@HE21	GLN_150@NE2	817	0.0817	2.8346	157.578
HID_322@O	SER_324@H	SER_324@N	869	0.0869	2.8895	145.697				ASP_447@OD1	ARG_443@HH11	ARG_443@NH1	931	0.0931	2.7977	159.44				SER_240@OG	ILE_243@H	ILE_243@N	813	0.0813	2.9269	161.38
LYS_306@O	TYR_344@HH	TYR_344@OH	868	0.0868	2.8042	162.424				GLU_200@OE1	GLU_200@H	GLU_200@N	927	0.0927	2.8163	150.802				GLU_188@OE2	ARG_265@HH21	ARG_265@NH2	810	0.081	2.8013	151.86
GLU_175@OE1	LYS_306@HZ3	LYS_306@NZ	864	0.0864	2.7858	158.062				GLU_382@OE2	ARG_354@HH21	ARG_354@NH2	925	0.0925	2.7797	156.178				GLU_137@O	GLN_140@HE22	GLN_140@NE2	809	0.0809	2.8414	160.985
GLU_325@OE2	ARG_88@HH22	ARG_88@NH2	864	0.0864	2.8099	157.351				TPO_358@O2P	SEP_359@H	SEP_359@N	925	0.0925	2.841	152.33				LYS_253@O	LYS_257@H	LYS_257@N	805	0.0805	2.9089	154.502
GLU_175@OE1	LYS_306@HZ2	LYS_306@NZ	861	0.0861	2.7884	158.299				GLN_140@O	GLU_144@H	GLU_144@N	922	0.0922	2.9008	153.367				TPO_358@O1P	ARG_334@HH22	ARG_334@NH2	800	0.08	2.8055	161.729
GLU_328@OE1	LYS_257@HZ2	LYS_257@NZ	860	0.086	2.7766	159.757				ASP_453@O	VAL_456@H	VAL_456@N	922	0.0922	2.9193	154.222				MET_360@O	LEU_362@H	LEU_362@N	800	0.08	2.8736	145.82
GLU_382@O	GLN_357@HE21	GLN_357@NE2	857	0.0857	2.8424	156.5				LEU_434@O	ARG_443@HH21	ARG_443@NH2	921	0.0921	2.8211	151.47				PHE_80@O	TYR_24@HH	TYR_24@OH	798	0.0798	2.7462	164.768
LEU_46@O	GLN_49@H	GLN_49@N	855	0.0855	2.9114	153.493				ASN_74@OD1	ARG_18@HE	ARG_18@NE	919	0.0919	2.817	154.521				GLU_294@OE1	ARG_298@HE	ARG_298@NE	796	0.0796	2.8319	154.794
ASP_437@OD2	ARG_307@HH21	ARG_307@NH2	854	0.0854	2.8104	153.188				GLU_112@OE2	ARG_65@HH22	ARG_65@NH2	914	0.0914	2.808	159.662				ASP_108@OD1	ARG_65@HH12	ARG_65@NH1	796	0.0796	2.7876	157.281
GLU_328@OE1	LYS_257@HZ3	LYS_257@NZ	854	0.0854	2.7751	159.24				LEU_46@O	GLN_49@H	GLN_49@N	914	0.0914	2.8966	151.411				ASN_213@O	LYS_234@HZ1	LYS_234@NZ	790	0.079	2.7958	154.112
ASN_169@OD1	GLU_172@H	GLU_172@N	850	0.085	2.8951	157.615				GLU_160@OE1	ARG_164@HE	ARG_164@NE	913	0.0913	2.8322	151.624				GLU_222@OE2	ARG_225@HE	ARG_225@NE	788	0.0788	2.834	156.925
GLU_112@OE2	ARG_65@HH12	ARG_65@NH1	850	0.085	2.7904	158.657				PRO_261@O	LYS_347@HZ2	LYS_347@NZ	912	0.0912	2.8178	155.985				GLU_192@OE1	GLN_193@H	GLN_193@N	788	0.0788	2.8547	151.713
MET_22@O	LYS_26@HZ3	LYS_26@NZ	850	0.085	2.8012	154.378				GLU_299@OE1	LYS_306@HZ3	LYS_306@NZ	909	0.0909	2.7759	157.52				ASN_213@O	LYS_234@HZ3	LYS_234@NZ	787	0.0787	2.7962	153
ASP_141@OD1	GLN_28@HE22	GLN_28@NE2	844	0.0844	2.8274	161.597				ASP_138@OD2	ARG_31@HE	ARG_31@NE	907	0.0907	2.8428	151.369				SER_260@OG	ASN_262@H	ASN_262@N	784	0.0784	2.9312	155.105
GLU_352@OE1	LYS_332@HZ2	LYS_332@NZ	841	0.0841	2.7987	156.672				GLU_325@OE1	GLU_325@H	GLU_325@N	907	0.0907	2.8221	150.401				GLU_200@OE2	GLU_200@H	GLU_200@N	781	0.0781	2.8143	150.668
GLU_462@OE2	LYS_465@HZ3	LYS_465@NZ	840	0.084	2.8118	155.99				GLU_212@O	ARG_211@HH11	ARG_211@NH1	906	0.0906	2.8053	155.639				SEP_359@O2P	LYS_368@HZ3	LYS_368@NZ	781	0.0781	2.7741	158.998
SER_394@O	ARG_354@HH22	ARG_354@NH2	837	0.0837	2.8776	144.337				ARG_18@O	GLU_21@H	GLU_21@N	906	0.0906	2.8943	148.587				GLU_137@OE2	ARG_31@HH12	ARG_31@NH1	778	0.0778	2.8131	156.301
GLU_444@OE2	LYS_466@HZ3	LYS_466@NZ	820	0.082	2.7752	158.695				ASP_301@O	LYS_306@HZ2	LYS_306@NZ	903	0.0903	2.8103	158.547				GLN_150@O	GLN_150@HE22	GLN_150@NE2	772	0.0772	2.8402	155.416
ASP_138@O	ALA_142@H	ALA_142@N	819	0.0819	2.9078	156.26				ASP_301@O	LYS_306@HZ1	LYS_306@NZ	892	0.0892	2.8145	158.601				GLU_3@OE1	GLU_3@H	GLU_3@N	770	0.077	2.8077	152.784
ATP_474@O2G	SER_336@HG	SER_336@OG	819	0.0819	2.6325	165.666				SER_361@O	LYS_373@HZ3	LYS_373@NZ	890	0.089	2.8333	149.309				GLU_294@OE2	ARG_298@HH21	ARG_298@NH2	761	0.0761	2.8086	152.871
GLU_222@OE1	ARG_225@HE	ARG_225@NE	818	0.0818	2.8349	157.89				GLU_157@OE1	ARG_154@HE	ARG_154@NE	888	0.0888	2.8587	159.498				ASP_461@OD2	ARG_88@HH12	ARG_88@NH1	761	0.0761	2.7963	157.72
SER_107@O	GLY_131@H	GLY_131@N	815	0.0815	2.8784	159.578				GLN_187@O	HID_224@HD1	HID_224@ND1	887	0.0887	2.8432	157.938				GLU_352@OE2	LEU_353@H	LEU_353@N	761	0.0761	2.8572	156.094
ALA_148@O	GLN_150@H	GLN_150@N	812	0.0812	2.8934	146.932				GLU_432@OE2	ARG_429@HH12	ARG_429@NH1	884	0.0884	2.7718	157.307				GLU_188@OE1	ARG_265@HH21	ARG_265@NH2	760	0.076	2.8071	151.887
SER_93@O	ARG_146@HH21	ARG_146@NH2	811	0.0811	2.7995	155.041				GLU_259@O	ARG_320@HE	ARG_320@NE	880	0.088	2.8654	151.172				ASP_461@OD1	ARG_88@HH12	ARG_88@NH1	760	0.076	2.7944	157.407
LEU_464@O	LEU_467@H	LEU_467@N	809	0.0809	2.9028	146.058				GLU_352@OE1	LYS_332@HZ2	LYS_332@NZ	879	0.0879	2.7837	156.583				MET_45@O	ASP_48@H	ASP_48@N	760	0.076	2.9146	151.371
GLU_175@OE1	LYS_306@HZ1	LYS_306@NZ	803	0.0803	2.7833	158.513				TYR_180@OH	LEU_152@H	LEU_152@N	878	0.0878	2.9232	159.121				ATP_474@O2G	LYS_231@HZ3	LYS_231@NZ	760	0.076	2.7482	152.786
GLU_352@OE1	LYS_332@HZ1	LYS_332@NZ	803	0.0803	2.8022	156.907				ARG_18@O	MET_22@H	MET_22@N	876	0.0876	2.8959	151.339				LEU_177@O	TYR_180@H	TYR_180@N	758	0.0758	2.9107	156.574
ARG_146@O	MET_151@H	MET_151@N	801	0.0801	2.8943	152.849				GLN_130@O	SER_133@HG	SER_133@OG	872	0.0872	2.7074	161.14				THR_356@O	LYS_355@HZ1	LYS_355@NZ	756	0.0756	2.8259	156.781
GLU_325@OE2	ARG_88@HH12	ARG_88@NH1	801	0.0801	2.8097	156.851				GLU_352@OE1	LYS_332@HZ1	LYS_332@NZ	870	0.087	2.7858	157.482				ASP_101@OD1	VAL_102@H	VAL_102@N	755	0.0755	2.8511	144.49
GLY_331@O	ARG_354@HH11	ARG_354@NH1	801	0.0801	2.875	160.08				GLY_239@O	GLN_237@HE22	GLN_237@NE2	869	0.0869	2.8526	162.487				GLU_172@OE1	LYS_306@H	LYS_306@N	747	0.0747	2.8639	157.029
ASP_145@O	PHE_149@H	PHE_149@N	800	0.08	2.8985	161.729				ASP_143@OD2	ARG_147@HH21	ARG_147@NH2	867	0.0867	2.8117	153.31				SEP_359@O2P	LYS_368@HZ2	LYS_368@NZ	743	0.0743	2.775	158.721
GLU_112@OE1	ARG_65@HH12	ARG_65@NH1	798	0.0798	2.7843	158.595				GLU_299@OE1	LYS_306@HZ1	LYS_306@NZ	864	0.0864	2.7705	156.742				SEP_359@O3P	LYS_373@HZ2	LYS_373@NZ	743	0.0743	2.7855	157.176
GLU_352@OE1	LYS_332@HZ3	LYS_332@NZ	792	0.0792	2.8019	156.817				GLU_299@OE1	LYS_306@HZ2	LYS_306@NZ	862	0.0862	2.7737	156.567				THR_375@OG1	SER_418@HG	SER_418@OG	738	0.0738	2.7821	160.197
GLU_444@OE2	LYS_466@HZ2	LYS_466@NZ	792	0.0792	2.7809	158.845				ASN_169@O	ILE_173@H	ILE_173@N	855	0.0855	2.9227	156.736				GLU_157@O	GLU_160@H	GLU_160@N	737	0.0737	2.9029	154.216
THR_469@OG1	SER_471@HG	SER_471@OG	788	0.0788	2.7796	161.877				GLY_350@O	GLU_352@H	GLU_352@N	853	0.0853	2.8721	146.915				GLU_294@OE1	ARG_298@HH21	ARG_298@NH2	732	0.0732	2.8106	153.109
LYS_199@O	LEU_202@H	LEU_202@N	783	0.0783	2.896	149.169				ATP_474@O2G	LYS_355@HZ3	LYS_355@NZ	852	0.0852	2.7832	153.169				ALA_92@O	GLN_94@H	GLN_94@N	731	0.0731	2.8219	142.794
THR_358@O	THR_356@HG1	THR_356@OG1	783	0.0783	2.7379	158.183				GLU_222@OE1	ARG_225@HH21	ARG_225@NH2	850	0.085	2.8101	155.071				ASP_108@OD2	ARG_65@HH12	ARG_65@NH1	730	0.073	2.7832	156.761
GLU_222@OE1	ARG_225@HH21	ARG_225@NH2	778	0.0778	2.8167	155.555				ATP_474@O1G	LYS_355@HZ1	LYS_355@NZ	847	0.0847	2.7813	154.672				THR_356@O	LYS_355@HZ2	LYS_355@NZ	730	0.073	2.8209	156.442
GLU_384@OE1	ARG_422@HH21	ARG_422@NH2	778	0.0778	2.7991	160.264				GLU_352@OE1	LYS_332@HZ3	LYS_332@NZ	845	0.0845	2.7743	157.558				GLU_294@OE2	ARG_298@HE	ARG_298@NE	729	0.0729	2.8374	153.834
ASP_410@OD1	ILE_411@H	ILE_411@N	773	0.0773	2.8316	147.398				GLU_192@OE1	GLN_193@H	GLN_193@N	844	0.0844	2.8644	153.778				GLU_112@OE2	ARG_65@HH11	ARG_65@NH1	727	0.0727	2.7867	156.922
ATP_474@O1B	ARG_334@HH11	ARG_334@NH1	773	0.0773	2.8199	161.734				GLU_200@O	SER_203@HG	SER_203@OG	843	0.0843	2.7142	161.989				SER_468@OG	SER_162@HG	SER_162@OG	726	0.0726	2.7897	160.754
GLU_328@OE1	LEU_329@H	LEU_329@N	770	0.077	2.8641	156.359				SER_361@O	THR_364@HG1	THR_364@OG1	842	0.0842	2.7275	161.528				THR_291@O	GLU_294@H	GLU_294@N	724	0.0724	2.8982	146.365
HID_330@O	HID_330@HD1	HID_330@ND1	769	0.0769	2.8536	141.004				PRO_261@O	LYS_347@HZ1	LYS_347@NZ	832	0.0832	2.8356	156.697				GLU_112@OE1	ARG_65@HE	ARG_65@NE	723	0.0723	2.8354	153.185
LYS_79@O	ASN_82@H	ASN_82@N	765	0.0765	2.9207	157.847				GLU_192@OE2	GLN_193@H	GLN_193@N	830	0.083	2.8629	152.963				GLU_200@OE1	GLU_200@H	GLU_200@N	722	0.0722	2.8178	150.694
GLU_462@OE2	LYS_465@HZ2	LYS_465@NZ	762	0.0762	2.8004	155.443				LYS_198@O	LEU_202@H	LEU_202@N	823	0.0823	2.9195	159.647				GLU_328@OE1	LYS_257@HZ2	LYS_257@NZ	722	0.0722	2.7781	159.036
GLN_121@OE1	SER_56@HG	SER_56@OG	759	0.0759	2.7707	160.529				PRO_127@O	SER_129@H	SER_129@N	821	0.0821	2.8182	148.124				VAL_109@O	GLU_112@H	GLU_112@N	721	0.0721	2.9111	146.129
GLU_384@OE2	ARG_422@HH21	ARG_422@NH2	754	0.0754	2.8013	160.777				GLU_200@OE2	GLU_200@H	GLU_200@N	817	0.0817	2.8251	150.461				ASP_108@OD2	ARG_104@HH21	ARG_104@NH2	717	0.0717	2.7731	154.809
GLU_444@OE1	LYS_466@HZ3	LYS_466@NZ	753	0.0753	2.777	158.967				HID_224@O	ALA_226@H	ALA_226@N	815	0.0815	2.8535	145.245				ASN_262@OD1	ARG_316@HE	ARG_316@NE	717	0.0717	2.8278	153.17
MET_186@O	ARG_265@HH22	ARG_265@NH2	753	0.0753	2.8268	149.876				GLU_222@OE2	ARG_225@HE	ARG_225@NE	814	0.0814	2.818	157.903				GLU_328@OE1	LYS_257@HZ1	LYS_257@NZ	717	0.0717	2.7775	157.869
CYS_185@O	GLN_187@HE21	GLN_187@NE2	752	0.0752	2.8627	159.693				GLU_299@OE2	LYS_306@HZ3	LYS_306@NZ	809	0.0809	2.7735	156.528				GLU_328@OE1	LYS_257@HZ3	LYS_257@NZ	717	0.0717	2.7801	158.561
GLU_444@OE2	LYS_466@HZ1	LYS_466@NZ	750	0.075	2.7808	158.817				LYS_368@O	ARG_371@HH11	ARG_371@NH1	807	0.0807	2.8036	152.863				GLU_328@OE2	LYS_257@HZ2	LYS_257@NZ	717	0.0717	2.7802	158.972
CYS_287@O	ATP_474@H60	ATP_474@N6	749	0.0749	2.8825	149.484				GLU_3@O	HID_7@HD1	HID_7@ND1	806	0.0806	2.8279	158.375				THR_356@O	LYS_355@HZ3	LYS_355@NZ	716	0.0716	2.8285	156.407
GLU_299@OE2	ARG_298@HE	ARG_298@NE	748	0.0748	2.8319	153.663				GLU_288@OE2	GLN_342@HE22	GLN_342@NE2	804	0.0804	2.8212	163.608				GLU_137@OE1	ARG_35@HH21	ARG_35@NH2	714	0.0714	2.8002	157.634
GLU_444@OE1	LYS_466@HZ1	LYS_466@NZ	747	0.0747	2.7786	159.163				ALA_326@O	LYS_257@HZ1	LYS_257@NZ	804	0.0804	2.8178	152.867				GLU_328@OE2	LYS_257@HZ3	LYS_257@NZ	714	0.0714	2.7718	159.021
GLU_222@OE2	ARG_225@HE	ARG_225@NE	743	0.0743	2.8293	157.224				GLU_328@OE1	LYS_257@HZ3	LYS_257@NZ	801	0.0801	2.7731	159.548				GLU_222@OE1	ARG_225@HE	ARG_225@NE	713	0.0713	2.8278	157.731
GLU_462@OE2	LYS_465@HZ1	LYS_465@NZ	743	0.0743	2.8082	155.907				ASP_155@O	GLU_157@H	GLU_157@N	797	0.0797	2.8274	146.62				GLU_299@OE1	ARG_298@HE	ARG_298@NE	709	0.0709	2.8294	153.365
PRO_261@O	LYS_347@HZ2	LYS_347@NZ	743	0.0743	2.8299	152.698				GLU_251@OE1	PHE_351@H	PHE_351@N	791	0.0791	2.8735	161.044				GLU_78@O	SER_81@HG	SER_81@OG	708	0.0708	2.7053	162.072
GLN_121@OE1	VAL_54@H	VAL_54@N	740	0.074	2.8788	158.375				ATP_474@O1G	ARG_366@HE	ARG_366@NE	790	0.079	2.8414	157.054				ASP_410@OD2	ILE_411@H	ILE_411@N	707	0.0707	2.8367	147.198
GLU_405@OE1	SER_335@H	SER_335@N	738	0.0738	2.8967	159.322				MET_22@O	LYS_26@HZ1	LYS_26@NZ	783	0.0783	2.8154	154.061				ASP_108@OD2	ARG_104@HH11	ARG_104@NH1	705	0.0705	2.8006	159.894
LYS_17@O	GLU_20@H	GLU_20@N	737	0.0737	2.9006	147.455				GLN_136@O	GLN_140@HE22	GLN_140@NE2	782	0.0782	2.8554	161.524				GLN_381@O	GLU_384@H	GLU_384@N	700	0.07	2.9208	151.111
GLU_419@OE2	ARG_422@HH11	ARG_422@NH1	732	0.0732	2.816	155.372				THR_341@OG1	GLN_342@H	GLN_342@N	777	0.0777	2.8135	139.286				LYS_466@O	ARG_165@HH12	ARG_165@NH1	699	0.0699	2.8342	145.525
GLU_444@OE1	LYS_466@HZ2	LYS_466@NZ	732	0.0732	2.7778	158.825				MET_22@O	LYS_26@HZ2	LYS_26@NZ	774	0.0774	2.8174	153.762				GLU_3@OE2	GLU_3@H	GLU_3@N	699	0.0699	2.816	152.462
GLU_462@OE1	LYS_465@HZ2	LYS_465@NZ	732	0.0732	2.8065	154.95				ILE_159@O	ALA_161@H	ALA_161@N	770	0.077	2.859	144.003				GLU_328@OE2	LYS_257@HZ1	LYS_257@NZ	699	0.0699	2.7781	159.045
THR_60@OG1	MET_2@H	MET_2@N	728	0.0728	2.8907	160.082				ASN_417@O	LYS_420@H	LYS_420@N	766	0.0766	2.8908	143.76				GLU_384@OE1	ARG_422@HH21	ARG_422@NH2	698	0.0698	2.8045	160.376
GLU_325@OE1	ARG_88@HH12	ARG_88@NH1	727	0.0727	2.8038	156.816				GLU_299@OE2	LYS_306@HZ1	LYS_306@NZ	765	0.0765	2.7773	156.964				GLU_384@OE2	ARG_422@HH21	ARG_422@NH2	697	0.0697	2.8068	159.599
GLU_462@OE1	LYS_465@HZ3	LYS_465@NZ	726	0.0726	2.8117	155.949				MET_22@O	LYS_26@HZ3	LYS_26@NZ	762	0.0762	2.8143	154.406				GLU_112@OE2	ARG_65@HE	ARG_65@NE	695	0.0695	2.8342	153.252
GLN_49@OE1	ARG_52@HE	ARG_52@NE	725	0.0725	2.8544	150.643				GLU_328@OE1	LYS_257@HZ2	LYS_257@NZ	761	0.0761	2.7789	159.993				LEU_37@O	ILE_40@H	ILE_40@N	695	0.0695	2.9022	147.043
GLU_299@OE1	ARG_298@HE	ARG_298@NE	725	0.0725	2.8309	153.135				GLU_299@OE2	LYS_306@HZ2	LYS_306@NZ	761	0.0761	2.7761	156.114				GLU_212@OE2	LYS_234@HZ2	LYS_234@NZ	695	0.0695	2.805	154.761
GLU_419@OE1	ARG_422@HH11	ARG_422@NH1	725	0.0725	2.8132	155.537				ASN_4@OD1	LYS_67@HZ3	LYS_67@NZ	761	0.0761	2.817	156.856				LEU_295@O	ARG_298@H	ARG_298@N	693	0.0693	2.9069	147.134
ASP_101@OD2	ARG_104@HE	ARG_104@NE	724	0.0724	2.8444	151.922				GLU_462@OE2	LYS_465@HZ3	LYS_465@NZ	760	0.076	2.807	154.303				ASP_141@OD1	GLN_28@HE22	GLN_28@NE2	693	0.0693	2.8215	163.245
LYS_300@O	LEU_302@H	LEU_302@N	722	0.0722	2.8811	146.204				GLU_222@OE2	ARG_225@HH21	ARG_225@NH2	759	0.0759	2.8148	154.819				GLN_187@O	ARG_265@HH21	ARG_265@NH2	692	0.0692	2.8173	152.292
GLU_175@OE2	LYS_306@HZ3	LYS_306@NZ	721	0.0721	2.7838	158.433				GLU_328@OE1	LYS_257@HZ1	LYS_257@NZ	759	0.0759	2.7841	159.398				SEP_359@O3P	LYS_373@HZ1	LYS_373@NZ	691	0.0691	2.7775	156.615
ILE_128@O	SER_126@HG	SER_126@OG	720	0.072	2.7329	160.794				ALA_326@O	LYS_257@HZ2	LYS_257@NZ	758	0.0758	2.8181	153.411				GLU_299@OE2	ARG_298@HE	ARG_298@NE	690	0.069	2.8251	152.967
GLU_294@OE2	THR_291@HG1	THR_291@OG1	718	0.0718	2.6864	164.529				ASN_82@O	ASN_85@H	ASN_85@N	757	0.0757	2.9044	148.157				ATP_474@O2B	SER_216@HG	SER_216@OG	690	0.069	2.6842	158.369
GLY_38@O	LYS_41@H	LYS_41@N	715	0.0715	2.9082	154.035				ASP_143@OD1	LYS_96@HZ1	LYS_96@NZ	757	0.0757	2.7869	160.083				ASP_48@OD2	ARG_52@HH12	ARG_52@NH1	686	0.0686	2.8184	157.951
GLU_188@OE2	ARG_265@HH22	ARG_265@NH2	712	0.0712	2.8353	154.11				SER_468@O	THR_469@HG1	THR_469@OG1	756	0.0756	2.7226	156.258				ASN_82@O	ASN_85@H	ASN_85@N	686	0.0686	2.9055	147.195
GLU_352@OE1	LYS_231@HZ1	LYS_231@NZ	711	0.0711	2.774	162.239				GLU_325@OE1	ARG_320@HH12	ARG_320@NH1	755	0.0755	2.8131	160.307				ASP_410@OD1	ILE_411@H	ILE_411@N	686	0.0686	2.8292	147.381
GLU_188@O	ARG_265@HH11	ARG_265@NH1	707	0.0707	2.8283	153.556				GLN_49@OE1	GLN_121@HE22	GLN_121@NE2	755	0.0755	2.8372	159.465				ASP_48@OD2	ARG_52@HH22	ARG_52@NH2	684	0.0684	2.8104	159.44
GLU_112@OE1	ARG_65@HH22	ARG_65@NH2	703	0.0703	2.8067	158.209				ALA_326@O	LYS_257@HZ3	LYS_257@NZ	752	0.0752	2.8199	153.068				ASP_101@OD2	ARG_104@HH21	ARG_104@NH2	682	0.0682	2.7926	156.538
TYR_319@OH	THR_91@HG1	THR_91@OG1	703	0.0703	2.848	158.607				GLN_193@OE1	GLN_193@H	GLN_193@N	750	0.075	2.8346	148.646				LEU_362@O	THR_365@H	THR_365@N	679	0.0679	2.9112	157.537
PHE_149@O	ARG_316@HH11	ARG_316@NH1	702	0.0702	2.811	157.917				LEU_90@O	GLN_150@HE22	GLN_150@NE2	749	0.0749	2.8448	157.004				GLU_160@OE1	ARG_153@HH11	ARG_153@NH1	678	0.0678	2.8081	157.32
SER_240@OG	ILE_243@H	ILE_243@N	702	0.0702	2.9304	161.351				GLU_294@OE1	ARG_298@HH21	ARG_298@NH2	748	0.0748	2.814	153.72				SER_324@OG	ARG_320@HH11	ARG_320@NH1	673	0.0673	2.8554	152.064
GLU_112@OE2	ARG_65@HH11	ARG_65@NH1	700	0.07	2.7901	156.88				ASP_141@O	GLU_144@H	GLU_144@N	747	0.0747	2.905	147.027				SER_398@OG	ARG_354@HH22	ARG_354@NH2	673	0.0673	2.8941	157.472
GLU_214@OE2	LYS_355@HZ1	LYS_355@NZ	700	0.07	2.794	158.58				ATP_474@O1G	LYS_355@HZ2	LYS_355@NZ	747	0.0747	2.7909	154.571				ATP_474@O1A	ATP_474@H3'	ATP_474@O3'	671	0.0671	2.6136	166.847
GLN_121@O	GLN_49@HE21	GLN_49@NE2	698	0.0698	2.8483	158.391				ATP_474@O3G	LYS_332@HZ2	LYS_332@NZ	745	0.0745	2.7707	159.091				GLU_294@OE1	ARG_371@HH12	ARG_371@NH1	670	0.067	2.8034	157.358
LEU_98@O	LYS_100@H	LYS_100@N	694	0.0694	2.8915	146.681				ASP_143@OD1	LYS_96@HZ3	LYS_96@NZ	744	0.0744	2.7877	160.096				ASP_48@OD1	ARG_52@HH12	ARG_52@NH1	668	0.0668	2.8208	158.167
SER_216@OG	ASN_213@HD22	ASN_213@ND2	690	0.069	2.8867	151.857				GLU_462@OE1	LYS_465@HZ2	LYS_465@NZ	739	0.0739	2.8028	153.58				SER_374@O	LEU_378@H	LEU_378@N	668	0.0668	2.899	154.078
ALA_326@O	LYS_257@HZ2	LYS_257@NZ	688	0.0688	2.816	152.271				ASP_143@OD1	LYS_96@HZ2	LYS_96@NZ	739	0.0739	2.7915	159.141				GLU_212@OE2	LYS_234@HZ3	LYS_234@NZ	667	0.0667	2.8113	154.918
GLU_328@OE2	LEU_329@H	LEU_329@N	686	0.0686	2.8643	155.826				GLU_325@OE2	ARG_320@HH22	ARG_320@NH2	737	0.0737	2.8253	156.628				ASP_143@O	ARG_147@H	ARG_147@N	666	0.0666	2.8812	162.417
PRO_261@O	LYS_347@HZ3	LYS_347@NZ	684	0.0684	2.8276	152.64				ATP_474@O1G	LYS_355@HZ3	LYS_355@NZ	737	0.0737	2.7901	154.045				ILE_189@O	LYS_256@HZ3	LYS_256@NZ	664	0.0664	2.8397	152.01
GLN_150@OE1	GLN_345@HE21	GLN_345@NE2	683	0.0683	2.8732	159.628				ASP_48@OD1	ARG_52@HH22	ARG_52@NH2	736	0.0736	2.8028	159.07				ATP_474@N1	CYS_287@H	CYS_287@N	661	0.0661	2.9304	162.374
HID_323@NE2	HID_322@HD1	HID_322@ND1	683	0.0683	2.9105	155.182				THR_254@O	PHE_258@H	PHE_258@N	736	0.0736	2.9055	161.114				SER_162@OG	SER_468@HG	SER_468@OG	661	0.0661	2.779	160.8
ALA_326@O	LYS_257@HZ3	LYS_257@NZ	682	0.0682	2.8272	151.495				GLU_222@OE1	ARG_225@HE	ARG_225@NE	735	0.0735	2.83	156.842				SEP_359@O	THR_364@HG1	THR_364@OG1	656	0.0656	2.7414	159.118
GLU_112@OE2	ARG_65@HH22	ARG_65@NH2	681	0.0681	2.8026	156.65				GLU_462@OE1	LYS_465@HZ3	LYS_465@NZ	734	0.0734	2.8045	154.393				GLU_137@OE1	SER_133@HG	SER_133@OG	655	0.0655	2.651	162.301
ASP_141@OD2	ARG_31@HH22	ARG_31@NH2	679	0.0679	2.805	154.086				GLU_462@OE2	LYS_465@HZ1	LYS_465@NZ	734	0.0734	2.7994	153.902				SEP_359@O3P	LYS_373@HZ3	LYS_373@NZ	654	0.0654	2.7886	157.371
ASN_82@O	ASN_85@H	ASN_85@N	678	0.0678	2.901	146.771				ARG_146@O	ARG_316@HH22	ARG_316@NH2	732	0.0732	2.8251	157.469				GLU_299@OE1	ARG_298@HH21	ARG_298@NH2	652	0.0652	2.8031	152.216
GLU_352@OE2	LYS_231@HZ1	LYS_231@NZ	678	0.0678	2.7653	161.102				ALA_135@O	GLN_139@H	GLN_139@N	728	0.0728	2.8792	153.482				LYS_368@O	ARG_211@HH12	ARG_211@NH1	651	0.0651	2.8566	157.057
ASP_141@OD1	ARG_31@HH12	ARG_31@NH1	673	0.0673	2.7939	155.073				ALA_92@O	GLN_94@H	GLN_94@N	725	0.0725	2.7854	145.519				GLU_212@OE2	LYS_234@HZ1	LYS_234@NZ	650	0.065	2.8051	155.109
ASP_155@OD1	GLN_140@HE22	GLN_140@NE2	673	0.0673	2.8349	162.476				ARG_146@O	GLN_150@HE22	GLN_150@NE2	724	0.0724	2.8543	162.301				ASP_101@OD1	ARG_104@HH21	ARG_104@NH2	643	0.0643	2.7991	155.944
GLN_118@OE1	GLN_130@HE22	GLN_130@NE2	671	0.0671	2.8551	159.562				ASP_143@OD2	ARG_147@HE	ARG_147@NE	723	0.0723	2.8403	155.237				LYS_466@O	ARG_165@HH21	ARG_165@NH2	641	0.0641	2.8268	149.744
GLU_188@OE1	ARG_265@HH22	ARG_265@NH2	671	0.0671	2.8311	152.719				GLU_294@OE2	ARG_298@HH21	ARG_298@NH2	723	0.0723	2.8115	153.251				ATP_474@O3G	LYS_332@HZ1	LYS_332@NZ	638	0.0638	2.7777	153.576
GLU_299@OE1	ARG_298@HH21	ARG_298@NH2	670	0.067	2.8028	152.434				GLU_137@O	GLN_140@HE21	GLN_140@NE2	723	0.0723	2.8277	162.532				GLU_137@OE1	ARG_31@HH22	ARG_31@NH2	633	0.0633	2.8207	160.065
PRO_261@O	LYS_347@HZ1	LYS_347@NZ	669	0.0669	2.8317	152.788				GLU_192@OE2	LYS_195@HZ3	LYS_195@NZ	721	0.0721	2.8006	157.853				GLN_47@O	LYS_51@H	LYS_51@N	633	0.0633	2.889	157.04
ALA_326@O	LYS_257@HZ1	LYS_257@NZ	667	0.0667	2.8143	151.689				ASP_391@OD1	TYR_388@HH	TYR_388@OH	720	0.072	2.7237	159.914				ASP_48@OD1	ARG_52@HH22	ARG_52@NH2	632	0.0632	2.8113	159.079
GLU_462@OE1	LYS_465@HZ1	LYS_465@NZ	667	0.0667	2.8021	156.087				ASN_4@OD1	LYS_67@HZ2	LYS_67@NZ	719	0.0719	2.8095	157.483				GLU_137@OE2	SER_133@HG	SER_133@OG	631	0.0631	2.6535	163.017
SER_114@OG	GLN_130@HE21	GLN_130@NE2	667	0.0667	2.8842	158.714				ASP_370@OD1	SER_336@HG	SER_336@OG	719	0.0719	2.719	164.447				SEP_359@O3P	SER_361@HG	SER_361@OG	627	0.0627	2.6568	164.307
THR_364@OG1	GLU_212@H	GLU_212@N	667	0.0667	2.8934	159.39				ARG_153@O	TYR_180@HH	TYR_180@OH	719	0.0719	2.7177	164.684				GLU_196@OE1	GLU_196@H	GLU_196@N	626	0.0626	2.8257	148.435
GLU_175@OE2	LYS_306@HZ1	LYS_306@NZ	664	0.0664	2.7938	158.243				GLN_13@OE1	HID_16@HD1	HID_16@ND1	716	0.0716	2.8512	159.807				ASP_461@OD2	SER_459@HG	SER_459@OG	626	0.0626	2.6061	165.847
GLU_214@OE2	LYS_355@HZ2	LYS_355@NZ	664	0.0664	2.8003	158.334				GLU_462@OE1	LYS_465@HZ1	LYS_465@NZ	716	0.0716	2.7987	154.417				ASP_101@OD2	VAL_102@H	VAL_102@N	626	0.0626	2.8552	145.513
LEU_115@O	GLN_118@H	GLN_118@N	663	0.0663	2.8974	144.376				ASN_4@OD1	LYS_67@HZ1	LYS_67@NZ	716	0.0716	2.8143	156.725				ASP_95@OD2	GLN_94@HE22	GLN_94@NE2	625	0.0625	2.8343	162.09
ASP_391@OD1	LYS_393@H	LYS_393@N	661	0.0661	2.8826	157.799				GLU_200@O	SER_203@H	SER_203@N	709	0.0709	2.9151	152.933				GLU_212@OE1	LYS_234@HZ2	LYS_234@NZ	622	0.0622	2.8003	154.702
GLN_121@O	ARG_52@HH11	ARG_52@NH1	661	0.0661	2.8311	158.519				GLN_431@OE1	ARG_450@HE	ARG_450@NE	708	0.0708	2.8438	148.049				ILE_189@O	LYS_256@HZ1	LYS_256@NZ	622	0.0622	2.8462	152.27
GLU_214@OE2	LYS_355@HZ3	LYS_355@NZ	660	0.066	2.7957	158.383				GLU_462@OE2	LYS_465@HZ2	LYS_465@NZ	706	0.0706	2.8005	154.723				ASN_4@OD1	LYS_67@HZ2	LYS_67@NZ	622	0.0622	2.8226	157.327
GLU_175@OE2	LYS_306@HZ2	LYS_306@NZ	659	0.0659	2.781	158.731				SER_374@OG	ARG_334@HH21	ARG_334@NH2	705	0.0705	2.8634	145.795				SER_336@O	ATP_474@H2'	ATP_474@O2'	621	0.0621	2.8026	155.849
PRO_182@O	ARG_153@HH21	ARG_153@NH2	658	0.0658	2.8452	146.104				ARG_88@O	THR_91@H	THR_91@N	705	0.0705	2.9081	144.661				ILE_189@O	LYS_256@HZ2	LYS_256@NZ	621	0.0621	2.8357	152.719
GLU_112@OE1	ARG_65@HH11	ARG_65@NH1	657	0.0657	2.7931	157.036				SER_93@OG	ARG_146@HH11	ARG_146@NH1	704	0.0704	2.8681	153.479				LYS_466@O	THR_469@HG1	THR_469@OG1	619	0.0619	2.7293	160.826
GLY_331@O	ILE_333@H	ILE_333@N	656	0.0656	2.8652	147.442				GLN_237@OE1	GLN_237@H	GLN_237@N	704	0.0704	2.8501	147.726				GLU_212@OE1	LYS_234@HZ3	LYS_234@NZ	618	0.0618	2.8059	154.634
VAL_425@O	HID_452@HD1	HID_452@ND1	656	0.0656	2.8601	149.401				VAL_109@O	GLU_112@H	GLU_112@N	703	0.0703	2.9081	146.882				GLU_157@O	ALA_161@H	ALA_161@N	616	0.0616	2.9112	160.536
GLN_118@O	ARG_122@H	ARG_122@N	654	0.0654	2.8713	143.307				GLU_192@O	ARG_265@HH12	ARG_265@NH1	701	0.0701	2.8572	150.266				SER_81@O	ARG_83@HH11	ARG_83@NH1	616	0.0616	2.8159	152.971
GLU_352@OE1	LYS_231@HZ2	LYS_231@NZ	650	0.065	2.7709	162.035				ASN_262@OD1	ARG_316@HE	ARG_316@NE	701	0.0701	2.8505	152.337				SEP_359@O1P	LYS_373@HZ2	LYS_373@NZ	615	0.0615	2.7899	157.754
GLU_395@OE1	ARG_354@HH11	ARG_354@NH1	650	0.065	2.7718	151.634				THR_469@O	ARG_165@HH11	ARG_165@NH1	699	0.0699	2.8202	156.979				ATP_474@O3B	ARG_366@HH12	ARG_366@NH1	613	0.0613	2.9012	144.412
MET_2@O	LEU_5@H	LEU_5@N	648	0.0648	2.8983	156.158				ASP_143@OD1	ARG_147@HH21	ARG_147@NH2	696	0.0696	2.8123	153.736				GLU_212@OE1	LYS_234@HZ1	LYS_234@NZ	611	0.0611	2.799	154.672
ASP_95@O	ARG_146@HH11	ARG_146@NH1	647	0.0647	2.824	151.436				GLU_367@OE1	LYS_368@H	LYS_368@N	695	0.0695	2.8461	151.714				VAL_119@O	ARG_122@HH11	ARG_122@NH1	609	0.0609	2.8268	156.204
GLU_441@OE1	ARG_165@HH22	ARG_165@NH2	647	0.0647	2.798	155.894				GLU_325@O	LYS_257@HZ2	LYS_257@NZ	693	0.0693	2.823	153.606				GLU_137@OE2	ARG_35@HH21	ARG_35@NH2	608	0.0608	2.8017	158.476
TYR_390@OH	GLY_331@H	GLY_331@N	645	0.0645	2.8829	149.443				ATP_474@O2G	ARG_334@HH22	ARG_334@NH2	691	0.0691	2.8243	149.779				ASP_108@OD1	ARG_104@HH21	ARG_104@NH2	606	0.0606	2.7834	154.635
GLN_136@OE1	SER_133@HG	SER_133@OG	644	0.0644	2.7418	163.295				GLU_328@OE2	LYS_257@HZ1	LYS_257@NZ	690	0.069	2.7805	159.924				GLN_150@OE1	GLN_150@H	GLN_150@N	604	0.0604	2.8258	145.094
ASP_143@O	ARG_147@HH21	ARG_147@NH2	642	0.0642	2.8555	145.377				TYR_286@O	LYS_184@HZ3	LYS_184@NZ	689	0.0689	2.8044	151.355				THR_60@O	ASN_64@HD21	ASN_64@ND2	603	0.0603	2.8499	159.174
GLU_441@OE2	LYS_466@HZ1	LYS_466@NZ	641	0.0641	2.7698	156.138				GLU_294@OE2	ARG_298@HE	ARG_298@NE	687	0.0687	2.8246	154.742				GLU_352@OE1	LEU_353@H	LEU_353@N	602	0.0602	2.8525	155.354
GLN_139@O	ARG_146@HH22	ARG_146@NH2	640	0.064	2.814	159.14				GLU_71@OE2	ASN_74@HD21	ASN_74@ND2	686	0.0686	2.8408	163.409				GLU_214@O	LYS_234@HZ1	LYS_234@NZ	602	0.0602	2.8172	152.366
THR_469@O	LYS_472@H	LYS_472@N	640	0.064	2.9053	151.042				ILE_159@O	LEU_163@H	LEU_163@N	686	0.0686	2.8994	158.612				MET_22@O	LYS_26@HZ2	LYS_26@NZ	602	0.0602	2.8121	153.561
GLU_57@OE2	GLU_57@H	GLU_57@N	638	0.0638	2.8245	149.783				LEU_163@O	LEU_166@H	LEU_166@N	686	0.0686	2.9119	148.603				GLU_144@OE2	ARG_147@HH21	ARG_147@NH2	600	0.06	2.8089	155.537
SER_398@O	ILE_401@H	ILE_401@N	637	0.0637	2.9171	143.771				TYR_286@O	LYS_184@HZ2	LYS_184@NZ	686	0.0686	2.798	150.816				GLU_299@OE2	ARG_298@HH21	ARG_298@NH2	600	0.06	2.8007	151.917
GLN_136@O	GLN_139@HE21	GLN_139@NE2	635	0.0635	2.8676	157.945				GLU_294@OE1	ARG_298@HE	ARG_298@NE	685	0.0685	2.8239	154.933				GLN_150@OE1	GLN_345@HE22	GLN_345@NE2	600	0.06	2.8525	161.745
GLU_214@OE1	LYS_355@HZ3	LYS_355@NZ	634	0.0634	2.7944	158.489				ASP_370@OD2	THR_369@HG1	THR_369@OG1	680	0.068	2.7208	157.269				ASP_108@OD2	ARG_104@HE	ARG_104@NE	599	0.0599	2.8499	152.297
CYS_416@O	LYS_373@HZ3	LYS_373@NZ	633	0.0633	2.8105	152.77				GLU_325@O	LYS_257@HZ1	LYS_257@NZ	675	0.0675	2.8221	152.798				LYS_300@O	LEU_302@H	LEU_302@N	599	0.0599	2.8876	145.218
GLU_160@OE1	ARG_153@HE	ARG_153@NE	633	0.0633	2.8236	153.716				GLU_367@OE2	LYS_368@H	LYS_368@N	674	0.0674	2.8438	151.497				MET_22@O	LYS_26@HZ3	LYS_26@NZ	599	0.0599	2.8078	152.834
MET_45@O	ASP_48@H	ASP_48@N	632	0.0632	2.9015	148.392				GLU_299@OE1	ASP_301@H	ASP_301@N	672	0.0672	2.8717	156.511				ATP_474@O3G	LYS_332@HZ3	LYS_332@NZ	599	0.0599	2.7864	153.46
SER_126@OG	ILE_128@H	ILE_128@N	631	0.0631	2.9241	159.822				GLU_325@O	LYS_257@HZ3	LYS_257@NZ	669	0.0669	2.8215	152.967				ATP_474@O3G	LYS_332@HZ2	LYS_332@NZ	598	0.0598	2.7861	154.135
GLU_432@OE2	ARG_429@HH12	ARG_429@NH1	630	0.063	2.7732	156.617				GLU_78@O	SER_81@HG	SER_81@OG	667	0.0667	2.7026	161.656				ASP_95@OD1	GLN_94@HE22	GLN_94@NE2	596	0.0596	2.8321	162.081
CYS_416@O	LYS_373@HZ1	LYS_373@NZ	629	0.0629	2.82	152.093				TYR_286@O	LYS_184@HZ1	LYS_184@NZ	666	0.0666	2.8013	151.858				SER_459@O	GLU_462@H	GLU_462@N	596	0.0596	2.8861	142.958
ASP_143@OD1	ARG_147@HH21	ARG_147@NH2	627	0.0627	2.8034	149.423				GLU_328@OE2	LYS_257@HZ2	LYS_257@NZ	665	0.0665	2.7772	159.234				ASN_213@OD1	SER_216@H	SER_216@N	596	0.0596	2.8418	151.363
ATP_474@O2G	ARG_211@HH21	ARG_211@NH2	623	0.0623	2.811	151.033				GLN_150@OE1	ARG_316@HH11	ARG_316@NH1	659	0.0659	2.8164	156.527				GLU_294@OE2	ARG_371@HH12	ARG_371@NH1	595	0.0595	2.8052	157.011
CYS_416@O	LYS_373@HZ2	LYS_373@NZ	623	0.0623	2.8176	152.316				GLU_299@OE2	ASP_301@H	ASP_301@N	655	0.0655	2.8704	156.566				TRP_134@O	GLN_136@H	GLN_136@N	594	0.0594	2.8223	146.905
ARG_298@O	LYS_300@H	LYS_300@N	622	0.0622	2.8966	144.848				ILE_197@O	ILE_271@H	ILE_271@N	650	0.065	2.8662	159.238				ASP_108@OD1	ARG_104@HE	ARG_104@NE	590	0.059	2.8549	154.242
GLU_214@OE1	LYS_355@HZ1	LYS_355@NZ	622	0.0622	2.7921	158.848				GLU_382@OE2	SER_379@H	SER_379@N	649	0.0649	2.8799	161.236				GLN_139@O	ALA_142@H	ALA_142@N	589	0.0589	2.9237	155.864
THR_254@OG1	LYS_250@HZ2	LYS_250@NZ	622	0.0622	2.8563	155.302				THR_91@O	ARG_316@HH21	ARG_316@NH2	648	0.0648	2.8415	149.539				ASN_262@OD1	ARG_316@HH11	ARG_316@NH1	587	0.0587	2.8543	158.525
GLU_432@OE1	ARG_429@HH12	ARG_429@NH1	618	0.0618	2.776	155.95				GLU_78@O	SER_81@H	SER_81@N	648	0.0648	2.9132	148.263				SEP_359@O1P	LYS_373@HZ1	LYS_373@NZ	587	0.0587	2.7833	157.34
VAL_119@O	ARG_122@HH11	ARG_122@NH1	618	0.0618	2.8317	156.164				ASP_391@OD2	TYR_388@HH	TYR_388@OH	648	0.0648	2.7238	159.239				GLU_251@O	MET_255@H	MET_255@N	586	0.0586	2.8856	162.301
GLU_352@OE1	LEU_353@H	LEU_353@N	616	0.0616	2.8495	153.529				GLU_251@OE2	PHE_351@H	PHE_351@N	646	0.0646	2.8773	160.542				GLU_175@OE2	GLN_179@HE22	GLN_179@NE2	585	0.0585	2.83	162.396
ASP_141@OD1	ARG_31@HH22	ARG_31@NH2	615	0.0615	2.7952	154.864				GLN_130@O	SER_133@H	SER_133@N	644	0.0644	2.9119	156.108				GLN_94@OE1	SER_324@HG	SER_324@OG	585	0.0585	2.7336	160.945
ATP_474@O1G	ARG_211@HH21	ARG_211@NH2	613	0.0613	2.769	163.479				ATP_474@O3G	LYS_332@HZ1	LYS_332@NZ	643	0.0643	2.7669	159.601				TPO_358@O2P	LYS_355@HZ2	LYS_355@NZ	584	0.0584	2.7956	156.794
ATP_474@O1G	SER_361@HG	SER_361@OG	608	0.0608	2.6527	164.391				GLU_71@OE1	ASN_74@HD21	ASN_74@ND2	641	0.0641	2.8479	163.427				ASP_461@OD1	ARG_88@HH22	ARG_88@NH2	582	0.0582	2.8209	157.635
GLU_57@OE1	GLU_57@H	GLU_57@N	608	0.0608	2.8222	149.795				GLU_352@O	LYS_250@HZ1	LYS_250@NZ	636	0.0636	2.8146	155.386				SEP_359@O	LEU_362@H	LEU_362@N	579	0.0579	2.9076	151.095
GLU_299@OE2	ARG_298@HH21	ARG_298@NH2	607	0.0607	2.8089	152.286				THR_60@O	ASN_64@HD21	ASN_64@ND2	635	0.0635	2.8517	159.253				GLU_78@O	SER_81@H	SER_81@N	574	0.0574	2.9173	150.421
THR_469@O	SER_468@HG	SER_468@OG	607	0.0607	2.8019	163.474				GLU_328@OE2	LYS_257@HZ3	LYS_257@NZ	631	0.0631	2.7787	158.615				SEP_359@O1P	LYS_368@HZ1	LYS_368@NZ	573	0.0573	2.7895	157.451
THR_254@OG1	LYS_250@HZ3	LYS_250@NZ	605	0.0605	2.8596	156.698				ASP_95@OD1	LYS_100@HZ2	LYS_100@NZ	630	0.063	2.7897	158.445				GLN_179@OE1	GLN_342@HE22	GLN_342@NE2	571	0.0571	2.8501	160.261
GLU_214@O	GLN_237@HE22	GLN_237@NE2	604	0.0604	2.8536	156.111				ATP_474@O3G	LYS_332@HZ3	LYS_332@NZ	630	0.063	2.7654	157.911				ALA_326@O	LYS_257@HZ1	LYS_257@NZ	571	0.0571	2.8162	154.358
LYS_231@O	SER_281@HG	SER_281@OG	603	0.0603	2.7493	156.785				ASP_48@OD2	ARG_52@HH12	ARG_52@NH1	623	0.0623	2.8258	158.545				MET_22@O	LYS_26@HZ1	LYS_26@NZ	571	0.0571	2.7996	152.954
ILE_266@O	GLN_191@HE22	GLN_191@NE2	601	0.0601	2.8555	158.868				ASP_95@OD1	LYS_100@HZ3	LYS_100@NZ	623	0.0623	2.7844	158.499				SEP_359@OG	SER_361@H	SER_361@N	570	0.057	2.9139	154.408
GLU_137@O	ASP_141@H	ASP_141@N	600	0.06	2.9083	154.055				ASP_95@OD1	LYS_100@HZ1	LYS_100@NZ	620	0.062	2.7915	157.089				TPO_358@O2P	LYS_355@HZ1	LYS_355@NZ	569	0.0569	2.7954	156.624
GLU_352@OE2	LEU_353@H	LEU_353@N	600	0.06	2.8494	153.412				ASP_48@OD1	ARG_52@HH12	ARG_52@NH1	619	0.0619	2.8248	157.102				ATP_474@O2A	ARG_211@HE	ARG_211@NE	565	0.0565	2.8601	152.893
GLU_144@OE1	SER_162@HG	SER_162@OG	599	0.0599	2.6474	164.785				GLU_288@OE1	GLN_342@HE22	GLN_342@NE2	619	0.0619	2.8195	163.464				GLU_175@OE1	GLN_179@HE22	GLN_179@NE2	563	0.0563	2.8198	161.688
GLU_78@O	SER_81@H	SER_81@N	595	0.0595	2.9098	151.054				THR_254@O	LYS_257@H	LYS_257@N	618	0.0618	2.9168	154.139				ASP_48@O	GLY_50@H	GLY_50@N	563	0.0563	2.8799	143.89
SER_394@O	SER_398@H	SER_398@N	595	0.0595	2.9249	161.932				GLN_381@O	GLU_384@H	GLU_384@N	613	0.0613	2.9178	150.507				SEP_359@O1P	LYS_368@HZ3	LYS_368@NZ	561	0.0561	2.7919	157.785
THR_254@OG1	LYS_250@HZ1	LYS_250@NZ	594	0.0594	2.8535	155.876				SER_126@O	SER_129@HG	SER_129@OG	613	0.0613	2.7181	158.016				TRP_134@O	GLU_137@H	GLU_137@N	560	0.056	2.9003	159.335
GLN_201@O	GLY_204@H	GLY_204@N	592	0.0592	2.9079	151.223				ASP_143@OD1	ARG_147@HE	ARG_147@NE	612	0.0612	2.8364	155.593				GLU_196@OE2	GLU_196@H	GLU_196@N	560	0.056	2.8247	148.432
GLU_441@OE2	LYS_466@HZ3	LYS_466@NZ	592	0.0592	2.7649	156.994				MET_45@O	GLN_49@HE22	GLN_49@NE2	612	0.0612	2.8587	161.904				GLU_57@OE2	GLU_57@H	GLU_57@N	558	0.0558	2.8294	150.162
PHE_387@O	GLN_389@HE21	GLN_389@NE2	592	0.0592	2.8554	157.392				SER_336@O	ATP_474@H3'	ATP_474@O3'	611	0.0611	2.7323	158.469				LYS_465@O	SER_468@H	SER_468@N	558	0.0558	2.8912	144.455
GLU_192@O	LYS_256@HZ1	LYS_256@NZ	591	0.0591	2.8104	153.323				GLU_192@OE2	LYS_195@HZ2	LYS_195@NZ	610	0.061	2.797	158.13				GLU_157@OE2	ARG_154@HE	ARG_154@NE	557	0.0557	2.8225	154.748
ARG_443@O	ASP_447@H	ASP_447@N	590	0.059	2.9077	159.887				GLN_49@OE1	ARG_52@HH21	ARG_52@NH2	606	0.0606	2.837	149.618				THR_341@OG1	GLU_288@H	GLU_288@N	557	0.0557	2.9151	157.96
GLU_441@OE1	LYS_466@HZ2	LYS_466@NZ	588	0.0588	2.7715	155.812				GLN_121@OE1	SER_56@H	SER_56@N	593	0.0593	2.8742	161.276				ASN_4@OD1	LYS_67@HZ1	LYS_67@NZ	557	0.0557	2.8144	158.105
GLU_112@OE1	ARG_65@HE	ARG_65@NE	581	0.0581	2.8355	157.15				GLU_192@OE2	LYS_195@HZ1	LYS_195@NZ	592	0.0592	2.793	157.663				LEU_218@O	ARG_211@H	ARG_211@N	556	0.0556	2.9334	159.981
GLU_441@OE1	LYS_466@HZ3	LYS_466@NZ	581	0.0581	2.7597	155.983				GLU_352@O	LYS_250@HZ3	LYS_250@NZ	592	0.0592	2.8179	155.458				GLU_384@OE1	ARG_422@HE	ARG_422@NE	556	0.0556	2.8283	160.423
LEU_321@O	SER_324@H	SER_324@N	578	0.0578	2.9186	154.054				ASP_143@OD2	LYS_96@HZ1	LYS_96@NZ	590	0.059	2.7903	158.547				ALA_326@O	LYS_257@HZ2	LYS_257@NZ	556	0.0556	2.8179	153.957
GLU_214@OE1	LYS_355@HZ2	LYS_355@NZ	577	0.0577	2.7947	158.628				THR_469@OG1	ARG_165@HE	ARG_165@NE	589	0.0589	2.8671	157.251				GLU_384@OE2	ARG_422@HE	ARG_422@NE	555	0.0555	2.8254	160.788
GLU_384@OE2	ARG_422@HE	ARG_422@NE	577	0.0577	2.8405	160.924				SER_216@OG	ASN_213@HD22	ASN_213@ND2	589	0.0589	2.8912	156.578				ASP_155@OD1	ARG_83@HH21	ARG_83@NH2	555	0.0555	2.7903	157.285
GLU_200@OE2	GLU_200@H	GLU_200@N	576	0.0576	2.812	150.449				GLU_172@OE2	GLY_305@H	GLY_305@N	587	0.0587	2.8359	157.157				GLU_214@O	LYS_234@HZ2	LYS_234@NZ	555	0.0555	2.8245	151.771
GLU_167@OE2	ARG_164@HH22	ARG_164@NH2	574	0.0574	2.8178	155.429				ASP_48@OD2	ARG_52@HH22	ARG_52@NH2	582	0.0582	2.8103	159.563				SEP_359@O3P	SER_374@H	SER_374@N	554	0.0554	2.8775	155.704
ASP_410@OD2	ILE_411@H	ILE_411@N	572	0.0572	2.828	147.291				GLU_441@OE1	ARG_165@HH21	ARG_165@NH2	581	0.0581	2.7866	156.341				SEP_359@O1P	LYS_368@HZ2	LYS_368@NZ	552	0.0552	2.7921	156.85
ILE_189@O	GLN_187@HE21	GLN_187@NE2	572	0.0572	2.8516	161.285				GLU_144@OE1	ARG_147@HH11	ARG_147@NH1	580	0.058	2.7964	156.542				ASP_108@OD2	TRP_134@HE1	TRP_134@NE1	552	0.0552	2.8301	160.202
PHE_89@O	SER_93@H	SER_93@N	572	0.0572	2.9108	144.609				TPO_358@OG1	ARG_366@HH12	ARG_366@NH1	579	0.0579	2.9197	148.784				ASP_108@OD1	ARG_65@HH22	ARG_65@NH2	551	0.0551	2.8112	154.979
ASP_141@O	GLN_28@HE22	GLN_28@NE2	567	0.0567	2.862	155.098				GLU_395@O	SER_398@HG	SER_398@OG	579	0.0579	2.7197	156.557				ALA_326@O	LYS_257@HZ3	LYS_257@NZ	550	0.055	2.814	153.217
GLU_188@O	ARG_265@HH22	ARG_265@NH2	566	0.0566	2.8071	152.887				ALA_132@O	ALA_135@H	ALA_135@N	577	0.0577	2.8944	151.56				HID_323@O	SER_324@HG	SER_324@OG	550	0.055	2.8163	155.331
SER_126@O	ILE_128@H	ILE_128@N	565	0.0565	2.8351	144.888				THR_254@OG1	LYS_250@HZ3	LYS_250@NZ	577	0.0577	2.8603	155.217				GLU_172@OE2	LYS_306@H	LYS_306@N	548	0.0548	2.8703	155.922
GLY_343@O	GLN_345@HE21	GLN_345@NE2	562	0.0562	2.8361	163.133				VAL_119@O	ARG_122@HH11	ARG_122@NH1	576	0.0576	2.8279	155.455				GLU_57@OE1	GLU_57@H	GLU_57@N	547	0.0547	2.8259	150.592
LEU_289@O	ARG_298@HH12	ARG_298@NH1	558	0.0558	2.8513	151.208				ASP_95@OD2	LYS_100@HZ1	LYS_100@NZ	572	0.0572	2.7876	158.334				ASP_138@O	ALA_142@H	ALA_142@N	544	0.0544	2.887	153.435
GLU_441@OE2	LYS_466@HZ2	LYS_466@NZ	555	0.0555	2.7719	156.021				TPO_358@O2P	SER_374@HG	SER_374@OG	568	0.0568	2.6775	162.963				GLU_160@OE2	ARG_164@HE	ARG_164@NE	544	0.0544	2.846	154.218
ASP_145@OD1	ARG_165@HH22	ARG_165@NH2	552	0.0552	2.788	154.363				GLU_432@OE1	ARG_429@HH12	ARG_429@NH1	567	0.0567	2.7633	156.497				GLU_288@OE1	GLN_342@HE22	GLN_342@NE2	542	0.0542	2.8261	162.268
ASP_391@OD2	LYS_393@H	LYS_393@N	552	0.0552	2.8858	156.471				ASP_108@OD1	ARG_104@HH21	ARG_104@NH2	566	0.0566	2.7737	153.541				LEU_467@O	SER_162@HG	SER_162@OG	541	0.0541	2.7937	160.943
ASP_101@OD2	ARG_104@HH12	ARG_104@NH1	551	0.0551	2.795	154.611				ASP_141@OD2	LYS_27@HZ3	LYS_27@NZ	566	0.0566	2.8177	156.951				GLN_342@O	GLN_342@HE22	GLN_342@NE2	540	0.054	2.8475	151.685
ASP_141@OD1	LYS_27@HZ3	LYS_27@NZ	550	0.055	2.8108	154.45				ATP_474@O3G	ARG_211@HH22	ARG_211@NH2	561	0.0561	2.7966	155.771				TPO_358@O3P	LYS_355@HZ3	LYS_355@NZ	536	0.0536	2.7843	156.545
GLU_384@OE1	ARG_422@HE	ARG_422@NE	548	0.0548	2.8292	160.107				ASP_95@OD2	LYS_100@HZ3	LYS_100@NZ	561	0.0561	2.7858	158.693				TPO_358@O2P	THR_365@HG1	THR_365@OG1	536	0.0536	2.6336	164.669
PHE_80@O	ASN_82@H	ASN_82@N	548	0.0548	2.8513	145.645				GLU_160@OE2	ILE_159@H	ILE_159@N	560	0.056	2.8818	158.35				GLU_325@OE1	GLU_325@H	GLU_325@N	534	0.0534	2.8215	150.213
GLU_192@O	LYS_256@HZ2	LYS_256@NZ	545	0.0545	2.8021	153.251				GLN_193@O	LYS_195@HZ1	LYS_195@NZ	558	0.0558	2.848	159.76				ASP_143@OD2	ARG_154@HH21	ARG_154@NH2	532	0.0532	2.7961	154.108
ASN_4@O	HID_7@HD1	HID_7@ND1	544	0.0544	2.8168	152.069				GLU_120@O	GLN_121@HE22	GLN_121@NE2	557	0.0557	2.8431	159.754				ARG_146@O	ARG_316@HH22	ARG_316@NH2	532	0.0532	2.8223	160.55
GLU_259@O	ARG_320@HH21	ARG_320@NH2	543	0.0543	2.8179	155.696				LYS_231@O	SER_281@HG	SER_281@OG	556	0.0556	2.7564	157.131				MET_186@O	ARG_265@HH12	ARG_265@NH1	531	0.0531	2.8217	154.919
GLU_167@OE1	ARG_164@HH22	ARG_164@NH2	542	0.0542	2.8148	154.947				THR_341@OG1	GLN_345@H	GLN_345@N	553	0.0553	2.9277	154.282				GLN_121@O	GLN_49@HE21	GLN_49@NE2	531	0.0531	2.878	160.798
GLU_441@OE1	LYS_466@HZ1	LYS_466@NZ	540	0.054	2.7746	156.449				ASP_95@OD2	GLN_94@HE22	GLN_94@NE2	552	0.0552	2.8316	161.438				GLU_259@O	ARG_265@HH12	ARG_265@NH1	529	0.0529	2.8353	149.892
ILE_241@O	VAL_244@H	VAL_244@N	540	0.054	2.8898	142.277				GLU_352@O	LYS_250@HZ2	LYS_250@NZ	546	0.0546	2.8187	154.975				ASP_108@OD2	ARG_65@HH22	ARG_65@NH2	529	0.0529	2.808	155.086
LEU_383@O	ARG_422@HH11	ARG_422@NH1	540	0.054	2.8543	153.64				GLU_112@OE1	ARG_65@HH11	ARG_65@NH1	545	0.0545	2.7924	156.269				GLY_350@O	ASN_337@HD22	ASN_337@ND2	529	0.0529	2.8719	159.67
ATP_474@O3G	ARG_211@HE	ARG_211@NE	539	0.0539	2.8241	162.819				LYS_465@O	SER_468@H	SER_468@N	545	0.0545	2.91	151.262				GLU_288@OE2	LYS_184@HZ2	LYS_184@NZ	529	0.0529	2.786	155.497
LYS_79@O	ASN_82@HD21	ASN_82@ND2	539	0.0539	2.8567	157.32				SER_394@O	SER_398@H	SER_398@N	543	0.0543	2.919	161.713				ALA_135@O	GLN_139@H	GLN_139@N	527	0.0527	2.8806	153.589
GLU_259@OE1	SER_260@H	SER_260@N	538	0.0538	2.866	145.921				GLU_144@OE2	ARG_147@HH11	ARG_147@NH1	542	0.0542	2.7889	156.277				GLU_288@OE2	GLN_342@HE22	GLN_342@NE2	527	0.0527	2.8196	162.026
GLN_150@O	GLN_150@HE21	GLN_150@NE2	535	0.0535	2.854	149.492				ASP_141@OD2	LYS_27@HZ2	LYS_27@NZ	539	0.0539	2.8144	157.185				GLU_144@OE1	ARG_147@HH21	ARG_147@NH2	525	0.0525	2.8173	154.427
LEU_218@O	ARG_211@H	ARG_211@N	535	0.0535	2.9313	159.907				GLY_131@O	SER_133@H	SER_133@N	539	0.0539	2.8484	146.402				GLN_150@OE1	GLN_345@HE21	GLN_345@NE2	524	0.0524	2.8634	158.843
GLU_44@OE1	LYS_41@HZ2	LYS_41@NZ	532	0.0532	2.7891	158.508				SER_471@O	ARG_165@HH11	ARG_165@NH1	538	0.0538	2.8182	157.731				ILE_266@O	ARG_265@HH11	ARG_265@NH1	523	0.0523	2.8084	154.461
GLU_20@O	LYS_26@HZ1	LYS_26@NZ	531	0.0531	2.8058	151.243				ASP_141@OD2	LYS_27@HZ1	LYS_27@NZ	538	0.0538	2.8113	157.672				GLN_187@O	ARG_265@HE	ARG_265@NE	521	0.0521	2.8566	149.171
ILE_168@O	ARG_164@HH21	ARG_164@NH2	531	0.0531	2.8255	154.411				ASP_143@O	ARG_147@HE	ARG_147@NE	537	0.0537	2.829	154.547				SEP_359@O	THR_364@H	THR_364@N	521	0.0521	2.8955	157.317
GLU_294@OE1	THR_291@HG1	THR_291@OG1	530	0.053	2.6992	164.765				GLN_136@O	GLN_140@HE21	GLN_140@NE2	537	0.0537	2.8491	159.367				ASP_391@OD1	TYR_388@HH	TYR_388@OH	521	0.0521	2.727	159.351
GLU_382@OE2	SER_379@HG	SER_379@OG	529	0.0529	2.683	166.361				GLU_432@OE2	GLN_414@HE21	GLN_414@NE2	536	0.0536	2.8311	162.143				ASP_461@OD2	ARG_88@HH22	ARG_88@NH2	520	0.052	2.8289	158.536
GLU_44@OE2	LYS_41@HZ2	LYS_41@NZ	529	0.0529	2.7895	158.329				ASP_95@OD2	LYS_100@HZ2	LYS_100@NZ	535	0.0535	2.7873	157.6				GLU_144@OE2	GLU_144@H	GLU_144@N	520	0.052	2.847	146.83
ARG_320@O	ARG_320@HH11	ARG_320@NH1	527	0.0527	2.8784	157.409				ASP_141@OD1	LYS_27@HZ1	LYS_27@NZ	535	0.0535	2.8097	156.854				GLU_214@O	GLN_237@HE21	GLN_237@NE2	518	0.0518	2.8617	154.71
ASP_145@OD1	SER_471@HG	SER_471@OG	527	0.0527	2.6697	164.752				PHE_351@O	LYS_250@HZ2	LYS_250@NZ	534	0.0534	2.8341	155.708				ASP_138@OD1	ALA_135@H	ALA_135@N	517	0.0517	2.8766	158.877
GLU_167@OE2	ARG_164@HH12	ARG_164@NH1	527	0.0527	2.8134	155.036				PRO_454@O	ARG_457@H	ARG_457@N	533	0.0533	2.9273	152.13				LYS_466@O	THR_469@H	THR_469@N	517	0.0517	2.9113	154.014
GLU_20@O	LYS_26@HZ2	LYS_26@NZ	526	0.0526	2.8074	150.651				LYS_466@O	THR_469@H	THR_469@N	532	0.0532	2.9203	153.65				GLU_214@O	LYS_234@HZ3	LYS_234@NZ	514	0.0514	2.8224	151.715
GLU_44@OE1	LYS_41@HZ3	LYS_41@NZ	523	0.0523	2.787	158.79				ASP_95@OD1	GLN_94@HE22	GLN_94@NE2	527	0.0527	2.8297	161.62				GLU_288@OE2	LYS_184@HZ3	LYS_184@NZ	513	0.0513	2.7857	155.147
SER_335@O	PHE_338@H	PHE_338@N	523	0.0523	2.9204	154.619				GLU_192@OE1	LYS_195@HZ1	LYS_195@NZ	526	0.0526	2.7869	158.483				SER_133@OG	ARG_35@HE	ARG_35@NE	511	0.0511	2.8842	158.45
ASN_337@O	ASN_337@HD21	ASN_337@ND2	522	0.0522	2.8374	144.86				GLU_441@OE2	ARG_165@HH21	ARG_165@NH2	522	0.0522	2.794	156.253				CYS_438@O	ARG_443@HH11	ARG_443@NH1	511	0.0511	2.8154	154.249
GLU_212@OE1	ASN_213@H	ASN_213@N	522	0.0522	2.8967	147.441				GLN_49@OE1	ARG_52@HE	ARG_52@NE	520	0.052	2.8487	150.162				GLU_462@OE1	LYS_465@HZ1	LYS_465@NZ	511	0.0511	2.8033	155.578
GLU_192@O	LYS_256@HZ3	LYS_256@NZ	521	0.0521	2.8116	153.298				GLU_112@OE2	ARG_65@HH21	ARG_65@NH2	520	0.052	2.797	158.403				ASN_4@OD1	LYS_67@HZ3	LYS_67@NZ	511	0.0511	2.8176	157.732
GLU_222@OE1	ARG_225@HH11	ARG_225@NH1	519	0.0519	2.815	156.794				THR_375@O	LEU_378@H	LEU_378@N	520	0.052	2.9271	158.221				SER_162@O	LEU_166@H	LEU_166@N	510	0.051	2.8885	160.403
GLU_382@OE1	ARG_354@HE	ARG_354@NE	519	0.0519	2.8047	162.253				SER_114@O	GLN_118@HE22	GLN_118@NE2	519	0.0519	2.8586	159.348				SER_126@O	TRP_110@HE1	TRP_110@NE1	507	0.0507	2.8602	155.116
ASP_108@OD1	ARG_104@HE	ARG_104@NE	518	0.0518	2.8538	153.31				ASP_143@OD2	LYS_96@HZ3	LYS_96@NZ	519	0.0519	2.79	158.025				GLU_419@OE2	ARG_422@HH11	ARG_422@NH1	505	0.0505	2.8137	156.091
GLN_193@O	GLN_191@HE21	GLN_191@NE2	518	0.0518	2.8489	159.785				LEU_152@O	ARG_147@HH12	ARG_147@NH1	518	0.0518	2.8174	155.806				GLU_196@OE2	LYS_198@HZ2	LYS_198@NZ	504	0.0504	2.8074	157.251
GLN_140@O	ASP_143@H	ASP_143@N	516	0.0516	2.9159	159.096				ATP_474@O1B	LYS_332@HZ2	LYS_332@NZ	518	0.0518	2.7595	157.929				MET_360@O	GLY_363@H	GLY_363@N	502	0.0502	2.8947	150.006
GLU_192@OE1	GLU_192@H	GLU_192@N	516	0.0516	2.8077	149.563				ASP_141@OD1	LYS_27@HZ3	LYS_27@NZ	516	0.0516	2.8068	157.972				GLU_71@OE1	ASN_74@HD21	ASN_74@ND2	501	0.0501	2.8525	163.465
ASP_155@OD1	ARG_147@HH12	ARG_147@NH1	515	0.0515	2.788	156.731				LYS_466@O	ARG_165@HH22	ARG_165@NH2	514	0.0514	2.8022	152.429				ASP_391@OD2	LYS_393@H	LYS_393@N	501	0.0501	2.8814	153.502
GLN_237@OE1	ALA_238@H	ALA_238@N	515	0.0515	2.8673	146.06				THR_254@OG1	LYS_250@HZ1	LYS_250@NZ	513	0.0513	2.8592	155.157				SEP_359@O1P	LYS_373@HZ3	LYS_373@NZ	499	0.0499	2.7915	157.13
GLU_44@OE2	LYS_41@HZ1	LYS_41@NZ	515	0.0515	2.7843	158.657				GLU_222@OE2	SER_205@H	SER_205@N	512	0.0512	2.8478	160.478				ASP_143@OD1	LYS_27@HZ3	LYS_27@NZ	498	0.0498	2.7847	159.283
LEU_177@O	TYR_180@H	TYR_180@N	515	0.0515	2.9195	159.675				GLU_172@OE1	GLY_305@H	GLY_305@N	510	0.051	2.8357	156.314				GLU_444@OE2	LYS_466@HZ1	LYS_466@NZ	497	0.0497	2.7847	158.861
ASP_141@OD1	LYS_27@HZ1	LYS_27@NZ	514	0.0514	2.8144	154.724				GLN_121@OE1	SER_53@H	SER_53@N	509	0.0509	2.8724	158.419				GLU_144@OE1	ARG_147@HE	ARG_147@NE	496	0.0496	2.8237	155.423
GLU_192@OE2	GLU_192@H	GLU_192@N	513	0.0513	2.8066	149.353				LEU_90@O	GLN_150@HE21	GLN_150@NE2	508	0.0508	2.85	158.549				GLU_196@OE2	LYS_198@HZ3	LYS_198@NZ	496	0.0496	2.7994	156.533
LEU_383@O	ARG_422@HH21	ARG_422@NH2	512	0.0512	2.8319	152.958				GLU_157@O	ARG_83@HH12	ARG_83@NH1	505	0.0505	2.8399	149.547				ASP_143@OD1	LYS_27@HZ2	LYS_27@NZ	493	0.0493	2.7856	158.879
GLU_352@OE2	LYS_231@HZ3	LYS_231@NZ	509	0.0509	2.7751	160.695				ATP_474@O1G	ARG_211@HH22	ARG_211@NH2	502	0.0502	2.7909	157.207				GLU_462@OE1	LYS_465@HZ3	LYS_465@NZ	493	0.0493	2.7992	155.43
GLU_441@OE2	ARG_165@HH22	ARG_165@NH2	507	0.0507	2.798	155.712				GLU_273@OE2	LYS_199@HZ1	LYS_199@NZ	502	0.0502	2.8012	155.787				SER_93@O	LYS_96@H	LYS_96@N	493	0.0493	2.8964	150.996
GLU_44@OE2	LYS_41@HZ3	LYS_41@NZ	506	0.0506	2.794	159.008				ASP_143@OD2	LYS_96@HZ2	LYS_96@NZ	502	0.0502	2.7954	158.214				GLU_462@OE1	LYS_465@HZ2	LYS_465@NZ	492	0.0492	2.7991	155.822
GLU_44@OE1	LYS_41@HZ1	LYS_41@NZ	505	0.0505	2.7847	158.68				GLU_299@OE1	TYR_344@HH	TYR_344@OH	502	0.0502	2.6967	161.449				GLU_222@OE1	ARG_225@HH11	ARG_225@NH1	490	0.049	2.8057	157.154
GLU_167@OE1	ARG_164@HH12	ARG_164@NH1	502	0.0502	2.8003	155.348				ASP_143@OD2	ARG_147@HH12	ARG_147@NH1	501	0.0501	2.8013	152.134				TPO_358@O2P	LYS_355@HZ3	LYS_355@NZ	490	0.049	2.7924	156.281
ASP_437@OD1	ARG_307@HE	ARG_307@NE	500	0.05	2.8626	149.534				SER_240@OG	ILE_243@H	ILE_243@N	501	0.0501	2.9241	161.345				GLU_325@OE2	GLU_325@H	GLU_325@N	489	0.0489	2.826	150.093
SER_374@OG	THR_358@H	THR_358@N	500	0.05	2.9108	157.362				PHE_351@O	LYS_250@HZ3	LYS_250@NZ	500	0.05	2.8389	155.863				GLU_196@OE1	LYS_198@HZ3	LYS_198@NZ	487	0.0487	2.8051	157.29
ASP_108@OD1	ARG_104@HH21	ARG_104@NH2	499	0.0499	2.7856	155.501				THR_254@OG1	LYS_250@HZ2	LYS_250@NZ	500	0.05	2.8676	154.441				GLU_288@OE2	LYS_184@HZ1	LYS_184@NZ	486	0.0486	2.7839	154.958
ASP_141@OD1	LYS_27@HZ2	LYS_27@NZ	499	0.0499	2.8156	154.713				GLU_137@O	GLN_140@HE22	GLN_140@NE2	499	0.0499	2.8431	161.055				GLU_71@OE2	ASN_74@HD21	ASN_74@ND2	482	0.0482	2.8478	164.145
GLN_187@OE1	GLN_187@H	GLN_187@N	498	0.0498	2.8406	149.494				GLU_432@OE2	ARG_429@HH22	ARG_429@NH2	498	0.0498	2.8285	148.697				GLU_196@OE1	LYS_198@HZ2	LYS_198@NZ	482	0.0482	2.8067	157.559
LEU_46@O	SER_53@HG	SER_53@OG	498	0.0498	2.7226	162.659				ASP_453@OD2	HID_452@HD1	HID_452@ND1	498	0.0498	2.8362	163.292				ASP_155@OD1	ARG_154@HH21	ARG_154@NH2	481	0.0481	2.7919	160.669
GLU_160@OE2	ARG_164@HH12	ARG_164@NH1	497	0.0497	2.7997	156.604				GLU_112@OE1	ARG_65@HH21	ARG_65@NH2	497	0.0497	2.7903	158.214				ASP_143@OD1	LYS_27@HZ1	LYS_27@NZ	481	0.0481	2.7892	159.328
GLU_20@O	LYS_26@HZ3	LYS_26@NZ	497	0.0497	2.8044	150.731				TRP_134@O	GLN_139@H	GLN_139@N	497	0.0497	2.9043	152.034				SEP_359@O2P	SER_374@H	SER_374@N	480	0.048	2.8572	153.159
GLU_222@OE2	ARG_225@HH11	ARG_225@NH1	495	0.0495	2.8141	156.994				ASP_410@OD1	ILE_411@H	ILE_411@N	496	0.0496	2.8309	147.221				PRO_127@O	GLN_130@H	GLN_130@N	478	0.0478	2.895	155.97
ASP_108@OD2	ARG_104@HE	ARG_104@NE	492	0.0492	2.8551	153.398				PHE_351@O	LYS_250@HZ1	LYS_250@NZ	495	0.0495	2.8309	155.731				GLU_196@OE2	LYS_198@HZ1	LYS_198@NZ	478	0.0478	2.8038	157.996
GLU_352@OE2	LYS_231@HZ2	LYS_231@NZ	492	0.0492	2.7777	161.26				ILE_266@O	ARG_265@HH11	ARG_265@NH1	494	0.0494	2.8023	155.806				ASP_391@OD2	TYR_388@HH	TYR_388@OH	475	0.0475	2.7415	158.683
VAL_36@O	LEU_39@H	LEU_39@N	486	0.0486	2.9082	146.695				GLN_118@OE1	SER_126@H	SER_126@N	494	0.0494	2.8678	160.65				TYR_390@O	GLN_389@HE22	GLN_389@NE2	474	0.0474	2.8621	159.405
ASP_108@OD2	ARG_65@HH22	ARG_65@NH2	485	0.0485	2.8065	155.142				GLU_273@OE1	LYS_199@HZ2	LYS_199@NZ	493	0.0493	2.7991	155.641				THR_375@O	LEU_378@H	LEU_378@N	472	0.0472	2.9274	157.825
GLU_160@OE2	ARG_153@HE	ARG_153@NE	483	0.0483	2.846	152.944				ATP_474@O2G	LYS_332@HZ3	LYS_332@NZ	493	0.0493	2.764	158.857				GLU_120@OE2	LYS_58@HZ2	LYS_58@NZ	470	0.047	2.8057	157.942
GLN_121@O	GLN_49@HE22	GLN_49@NE2	482	0.0482	2.8692	160.212				GLU_273@OE1	LYS_199@HZ1	LYS_199@NZ	489	0.0489	2.7994	156.692				SER_394@O	SER_398@HG	SER_398@OG	470	0.047	2.8146	162.914
GLU_72@O	GLY_75@H	GLY_75@N	482	0.0482	2.8978	143.209				ARG_298@O	LYS_300@H	LYS_300@N	489	0.0489	2.8887	143.987				ILE_241@O	VAL_244@H	VAL_244@N	469	0.0469	2.8907	141.961
GLU_196@OE2	LYS_198@HZ3	LYS_198@NZ	479	0.0479	2.7948	157.53				GLU_222@OE1	SER_205@H	SER_205@N	489	0.0489	2.8512	160.555				ASP_101@OD2	ARG_104@HH12	ARG_104@NH1	468	0.0468	2.7955	155.158
GLU_382@OE2	SER_379@H	SER_379@N	476	0.0476	2.8378	161.499				GLU_352@OE1	LEU_353@H	LEU_353@N	487	0.0487	2.8668	148.781				GLU_21@O	LYS_23@HZ2	LYS_23@NZ	468	0.0468	2.8219	155.266
ASP_145@OD1	ARG_165@HH12	ARG_165@NH1	474	0.0474	2.8068	152.453				SER_361@O	THR_364@H	THR_364@N	484	0.0484	2.8952	155.599				SEP_359@O3P	LYS_368@HZ1	LYS_368@NZ	467	0.0467	2.78	157.484
GLU_196@OE1	LYS_198@HZ2	LYS_198@NZ	473	0.0473	2.8035	156.582				SER_240@OG	ALA_242@H	ALA_242@N	480	0.048	2.9203	153.437				GLU_444@OE2	LYS_466@HZ2	LYS_466@NZ	467	0.0467	2.7801	157.997
GLN_389@OE1	GLN_389@H	GLN_389@N	472	0.0472	2.8499	150.063				GLN_237@OE1	THR_247@HG1	THR_247@OG1	477	0.0477	2.7297	163.208				LEU_289@O	ARG_298@HH12	ARG_298@NH1	466	0.0466	2.859	152.811
GLU_196@OE2	LYS_198@HZ2	LYS_198@NZ	472	0.0472	2.8154	157.562				GLU_57@OE2	GLU_57@H	GLU_57@N	476	0.0476	2.8282	149.662				GLN_187@OE1	GLN_187@H	GLN_187@N	466	0.0466	2.8339	147.815
ILE_159@O	SER_162@HG	SER_162@OG	472	0.0472	2.7201	161.929				GLU_395@OE2	HIE_330@H	HIE_330@N	476	0.0476	2.8972	142.489				TPO_358@O3P	LYS_355@HZ2	LYS_355@NZ	466	0.0466	2.7847	155.595
GLN_118@OE1	GLN_130@HE21	GLN_130@NE2	471	0.0471	2.837	159.779				ASP_453@OD1	HID_452@HD1	HID_452@ND1	475	0.0475	2.8444	162.781				TPO_358@O	MET_360@H	MET_360@N	466	0.0466	2.8827	146.056
GLU_112@OE2	ARG_65@HE	ARG_65@NE	471	0.0471	2.8349	155.412				GLN_193@OE1	ILE_194@H	ILE_194@N	475	0.0475	2.8781	151.388				GLU_325@O	GLN_94@HE21	GLN_94@NE2	465	0.0465	2.884	156.368
GLU_196@OE2	LYS_198@HZ1	LYS_198@NZ	469	0.0469	2.8037	156.395				ATP_474@O3G	ARG_211@HH12	ARG_211@NH1	474	0.0474	2.8194	156.254				GLU_444@OE2	LYS_466@HZ3	LYS_466@NZ	465	0.0465	2.7811	158.884
ASP_95@OD1	GLN_94@HE21	GLN_94@NE2	467	0.0467	2.8389	162.081				GLU_273@OE2	LYS_199@HZ2	LYS_199@NZ	474	0.0474	2.803	155.666				ASN_85@OD1	ARG_88@HH11	ARG_88@NH1	461	0.0461	2.8524	153.92
GLU_160@OE2	ARG_164@HH22	ARG_164@NH2	467	0.0467	2.7743	155.451				GLU_160@OE1	ILE_159@H	ILE_159@N	473	0.0473	2.8797	158.95				SEP_359@O3P	LYS_368@HZ3	LYS_368@NZ	461	0.0461	2.7805	158.31
ASP_101@OD1	ARG_104@HH12	ARG_104@NH1	466	0.0466	2.7909	154.662				TPO_358@O2P	SER_374@H	SER_374@N	472	0.0472	2.896	155.134				GLU_462@OE2	LYS_465@HZ2	LYS_465@NZ	461	0.0461	2.803	156.135
GLN_342@O	LEU_181@H	LEU_181@N	466	0.0466	2.9025	150.228				ILE_266@O	ARG_265@HE	ARG_265@NE	469	0.0469	2.8576	144.936				GLU_196@OE1	LYS_198@HZ1	LYS_198@NZ	459	0.0459	2.8016	157.93
ASP_141@OD2	LYS_27@HZ3	LYS_27@NZ	462	0.0462	2.8146	155.062				LYS_111@O	LEU_115@H	LEU_115@N	469	0.0469	2.9142	157.849				GLU_462@OE2	LYS_465@HZ1	LYS_465@NZ	459	0.0459	2.8053	155.863
GLU_441@OE2	SER_440@HG	SER_440@OG	462	0.0462	2.71	164.323				GLU_273@OE1	LYS_199@HZ3	LYS_199@NZ	469	0.0469	2.7937	156.76				ASP_391@OD1	LYS_393@H	LYS_393@N	457	0.0457	2.888	153.8
ASP_108@OD1	ARG_65@HH22	ARG_65@NH2	460	0.046	2.8044	155.507				GLN_140@OE1	GLN_140@H	GLN_140@N	468	0.0468	2.8652	148.465				GLU_285@OE2	ARG_265@HH11	ARG_265@NH1	456	0.0456	2.8019	157.171
GLN_193@OE1	ILE_194@H	ILE_194@N	460	0.046	2.8748	151.086				GLU_192@OE1	LYS_195@HZ2	LYS_195@NZ	468	0.0468	2.7853	157.305				TPO_358@O3P	ARG_334@HH22	ARG_334@NH2	456	0.0456	2.8003	161.359
GLU_71@OE1	LYS_67@HZ3	LYS_67@NZ	460	0.046	2.7752	157.37				ASP_141@OD1	LYS_27@HZ2	LYS_27@NZ	468	0.0468	2.8091	158.249				GLU_432@O	TRP_404@HE1	TRP_404@NE1	456	0.0456	2.88	142.704
ASP_141@OD2	LYS_27@HZ1	LYS_27@NZ	459	0.0459	2.8164	154.39				ASP_391@OD1	LYS_393@H	LYS_393@N	468	0.0468	2.88	154.745				GLU_419@OE1	ARG_422@HH11	ARG_422@NH1	455	0.0455	2.8125	156.767
MET_123@O	GLN_118@HE21	GLN_118@NE2	457	0.0457	2.8418	157.657				GLU_192@OE1	LYS_195@HZ3	LYS_195@NZ	467	0.0467	2.7964	158.069				ASP_108@OD1	ARG_104@HH22	ARG_104@NH2	454	0.0454	2.7903	160.508
ASN_64@OD1	ASN_4@HD22	ASN_4@ND2	455	0.0455	2.8634	157.651				ASP_301@OD2	GLN_179@HE21	GLN_179@NE2	465	0.0465	2.8387	158.008				GLU_444@OE1	LYS_466@HZ3	LYS_466@NZ	454	0.0454	2.7889	159.121
ASP_437@OD1	ARG_307@HH12	ARG_307@NH1	455	0.0455	2.8064	157.602				SER_459@OG	GLU_462@H	GLU_462@N	463	0.0463	2.9289	155.39				GLU_462@OE2	LYS_465@HZ3	LYS_465@NZ	453	0.0453	2.807	155.168
ILE_173@O	THR_176@H	THR_176@N	455	0.0455	2.8861	141.893				GLU_175@OE1	LYS_306@HZ2	LYS_306@NZ	460	0.046	2.7839	158.665				GLU_3@OE2	LYS_6@HZ2	LYS_6@NZ	451	0.0451	2.8	157.674
ASP_141@OD2	LYS_27@HZ2	LYS_27@NZ	454	0.0454	2.8082	154.414				ASP_108@OD1	ARG_104@HE	ARG_104@NE	459	0.0459	2.8541	153.065				THR_341@OG1	GLN_342@H	GLN_342@N	450	0.045	2.8634	138.638
GLN_191@OE1	LYS_195@H	LYS_195@N	452	0.0452	2.8812	162.593				ASP_410@OD2	ILE_411@H	ILE_411@N	459	0.0459	2.8254	147.689				GLU_144@OE2	ARG_147@HE	ARG_147@NE	448	0.0448	2.8279	155.083
GLU_273@OE2	LYS_199@HZ1	LYS_199@NZ	452	0.0452	2.7933	157.071				ATP_474@O2B	LYS_355@HZ3	LYS_355@NZ	458	0.0458	2.7348	155.973				GLU_21@O	LYS_23@HZ1	LYS_23@NZ	446	0.0446	2.8192	154.968
MET_2@O	LYS_6@H	LYS_6@N	452	0.0452	2.8971	162.672				ATP_474@O3G	LYS_355@HZ1	LYS_355@NZ	458	0.0458	2.7825	154.951				GLU_3@OE1	LYS_6@HZ1	LYS_6@NZ	446	0.0446	2.8029	157.298
GLU_294@OE1	ARG_211@HE	ARG_211@NE	451	0.0451	2.8517	157.679				THR_469@O	SER_162@HG	SER_162@OG	458	0.0458	2.7118	162.744				GLU_3@OE2	LYS_6@HZ3	LYS_6@NZ	445	0.0445	2.8013	156.147
LYS_158@O	ALA_161@H	ALA_161@N	449	0.0449	2.9009	149.338				GLN_118@OE1	VAL_125@H	VAL_125@N	458	0.0458	2.8873	160.474				GLU_120@O	ARG_52@HH11	ARG_52@NH1	444	0.0444	2.8235	154.402
ATP_474@O2B	ARG_334@HH22	ARG_334@NH2	448	0.0448	2.7911	156.752				SEP_359@O	LYS_373@HZ1	LYS_373@NZ	456	0.0456	2.8063	157.975				SER_394@O	SER_398@H	SER_398@N	444	0.0444	2.921	161.63
ILE_263@O	LYS_347@HZ2	LYS_347@NZ	447	0.0447	2.8528	151.007				TYR_390@O	GLN_389@HE22	GLN_389@NE2	455	0.0455	2.8591	159.961				GLU_462@OE1	SER_459@HG	SER_459@OG	440	0.044	2.6767	166.135
ILE_263@O	LYS_347@HZ1	LYS_347@NZ	446	0.0446	2.8435	151.002				GLU_222@OE2	ARG_225@HH11	ARG_225@NH1	454	0.0454	2.8081	156.962				GLU_3@OE1	LYS_6@HZ3	LYS_6@NZ	439	0.0439	2.7975	156.072
GLN_193@OE1	GLN_193@H	GLN_193@N	444	0.0444	2.8424	147.953				GLU_273@OE2	LYS_199@HZ3	LYS_199@NZ	454	0.0454	2.7957	156.348				GLU_172@OE1	LYS_306@HZ1	LYS_306@NZ	438	0.0438	2.782	154.723
GLU_212@OE2	ASN_213@H	ASN_213@N	444	0.0444	2.9018	147.261				ASP_141@OD2	GLN_140@HE22	GLN_140@NE2	453	0.0453	2.8314	160.254				ASP_141@OD2	GLN_28@HE22	GLN_28@NE2	436	0.0436	2.8298	162.474
GLY_363@O	ARG_366@H	ARG_366@N	444	0.0444	2.8659	149.525				GLU_57@OE1	GLU_57@H	GLU_57@N	451	0.0451	2.8316	149.736				TPO_358@O3P	LYS_355@HZ1	LYS_355@NZ	436	0.0436	2.7844	156.064
ASP_437@OD2	ARG_307@HH12	ARG_307@NH1	443	0.0443	2.8087	157.664				GLU_382@OE1	SER_379@HG	SER_379@OG	451	0.0451	2.7037	166.21				TPO_358@O	LYS_368@HZ3	LYS_368@NZ	435	0.0435	2.8098	157.513
GLU_71@OE2	LYS_67@HZ2	LYS_67@NZ	442	0.0442	2.7805	157.496				GLU_120@OE2	SER_53@HG	SER_53@OG	449	0.0449	2.6617	163.831				GLU_3@OE2	LYS_6@HZ1	LYS_6@NZ	434	0.0434	2.7989	157.854
GLU_112@O	LEU_115@H	LEU_115@N	441	0.0441	2.9134	146.131				GLU_175@OE1	LYS_306@HZ1	LYS_306@NZ	448	0.0448	2.7847	157.167				GLN_49@OE1	ARG_52@HH21	ARG_52@NH2	433	0.0433	2.8299	151.445
GLU_71@OE2	LYS_67@HZ3	LYS_67@NZ	441	0.0441	2.7829	158.481				SER_216@O	THR_217@HG1	THR_217@OG1	446	0.0446	2.8145	158.268				GLU_3@OE1	LYS_6@HZ2	LYS_6@NZ	433	0.0433	2.8023	156.922
ARG_316@O	ARG_320@H	ARG_320@N	439	0.0439	2.9072	158.436				GLU_137@O	GLN_140@H	GLN_140@N	444	0.0444	2.9052	155.756				GLU_444@OE1	LYS_466@HZ1	LYS_466@NZ	432	0.0432	2.7801	158.391
GLU_71@OE2	ASN_74@HD21	ASN_74@ND2	439	0.0439	2.8506	163.738				ATP_474@O3G	ARG_366@HE	ARG_366@NE	441	0.0441	2.8581	156.655				GLU_432@OE2	GLN_414@HE21	GLN_414@NE2	428	0.0428	2.8372	160.943
ILE_263@O	LYS_347@HZ3	LYS_347@NZ	438	0.0438	2.8588	149.909				GLU_3@OE1	GLN_47@HE21	GLN_47@NE2	439	0.0439	2.8358	162.539				GLU_432@OE1	GLN_414@HE21	GLN_414@NE2	427	0.0427	2.8327	161.242
GLU_71@OE1	LYS_67@HZ1	LYS_67@NZ	435	0.0435	2.7845	157.064				GLU_299@OE2	TYR_344@HH	TYR_344@OH	439	0.0439	2.7002	160.346				LEU_163@O	ILE_168@H	ILE_168@N	425	0.0425	2.8962	159.86
ASP_272@OD2	GLN_279@HE21	GLN_279@NE2	434	0.0434	2.8323	160.032				GLN_150@OE1	ARG_316@HE	ARG_316@NE	438	0.0438	2.8519	152.397				GLU_444@OE1	LYS_466@HZ2	LYS_466@NZ	425	0.0425	2.7825	159.1
GLU_196@OE1	LYS_198@HZ3	LYS_198@NZ	434	0.0434	2.8079	157.733				GLN_47@O	GLY_50@H	GLY_50@N	436	0.0436	2.9011	150.488				LEU_116@O	VAL_119@H	VAL_119@N	424	0.0424	2.903	152.966
GLU_175@OE2	ARG_178@HH11	ARG_178@NH1	433	0.0433	2.8129	157.254				GLN_193@O	LYS_195@HZ2	LYS_195@NZ	436	0.0436	2.856	159.846				GLU_21@O	LYS_23@HZ3	LYS_23@NZ	423	0.0423	2.8167	156.193
GLY_131@O	LYS_111@HZ1	LYS_111@NZ	433	0.0433	2.8211	156.287				GLU_112@OE2	ARG_65@HH11	ARG_65@NH1	435	0.0435	2.7961	156.156				SER_129@OG	SER_126@HG	SER_126@OG	422	0.0422	2.8005	156.178
ASP_48@O	LYS_51@H	LYS_51@N	432	0.0432	2.9183	157.013				GLY_317@O	ARG_320@H	ARG_320@N	434	0.0434	2.9134	146.514				ASN_213@OD1	VAL_215@H	VAL_215@N	422	0.0422	2.8916	157.098
SER_240@OG	ALA_242@H	ALA_242@N	431	0.0431	2.9203	152.481				GLU_214@O	GLN_237@HE22	GLN_237@NE2	434	0.0434	2.8325	155.553				GLU_299@OE1	TYR_344@HH	TYR_344@OH	421	0.0421	2.6891	162.944
THR_254@O	LYS_257@H	LYS_257@N	431	0.0431	2.9169	154.095				ATP_474@O2B	LYS_355@HZ1	LYS_355@NZ	426	0.0426	2.7467	154.483				GLN_342@OE1	LEU_181@H	LEU_181@N	420	0.042	2.8592	156.965
ASP_141@OD1	ARG_31@HH11	ARG_31@NH1	430	0.043	2.8111	154.035				GLU_214@O	ALA_238@H	ALA_238@N	425	0.0425	2.8891	157.269				GLU_192@OE1	GLN_136@HE22	GLN_136@NE2	419	0.0419	2.833	160.952
ARG_18@O	GLU_21@H	GLU_21@N	429	0.0429	2.8905	146.645				GLU_157@O	ARG_153@HE	ARG_153@NE	425	0.0425	2.8636	148.062				TPO_358@O3P	LYS_332@HZ3	LYS_332@NZ	418	0.0418	2.7868	157.864
GLN_49@OE1	ARG_52@HH11	ARG_52@NH1	429	0.0429	2.8359	157.164				ATP_474@O2G	ARG_211@HH22	ARG_211@NH2	425	0.0425	2.7853	156.927				THR_276@O	LYS_235@HZ2	LYS_235@NZ	416	0.0416	2.8376	153.663
GLU_71@OE1	ASN_74@HD21	ASN_74@ND2	429	0.0429	2.8461	163.581				GLU_21@O	LYS_23@HZ2	LYS_23@NZ	425	0.0425	2.8165	155.325				GLU_120@OE2	LYS_58@HZ3	LYS_58@NZ	416	0.0416	2.8013	157.699
ASP_145@OD2	GLN_28@HE22	GLN_28@NE2	428	0.0428	2.8218	160.208				GLU_160@OE1	ARG_164@HH11	ARG_164@NH1	424	0.0424	2.7846	157.834				TPO_358@O1P	LYS_332@HZ1	LYS_332@NZ	414	0.0414	2.7906	160.007
ASP_145@OD2	SER_471@HG	SER_471@OG	428	0.0428	2.6624	165.103				GLU_71@OE2	LYS_67@HZ2	LYS_67@NZ	424	0.0424	2.7785	157.117				GLU_160@OE2	ARG_153@HH21	ARG_153@NH2	413	0.0413	2.8078	158.056
GLU_441@OE2	GLU_441@H	GLU_441@N	428	0.0428	2.8264	149.188				GLU_259@OE2	SER_260@H	SER_260@N	424	0.0424	2.8548	147.665				GLU_172@OE1	LYS_306@HZ2	LYS_306@NZ	412	0.0412	2.7801	154.748
GLU_137@OE2	GLU_137@H	GLU_137@N	426	0.0426	2.8114	150.859				MET_123@O	GLN_121@HE22	GLN_121@NE2	423	0.0423	2.8597	160.923				SEP_359@O3P	LYS_368@HZ2	LYS_368@NZ	411	0.0411	2.7846	157.224
GLU_432@OE2	ARG_429@HH22	ARG_429@NH2	425	0.0425	2.8262	149.164				ATP_474@O2G	LYS_332@HZ2	LYS_332@NZ	423	0.0423	2.7498	159.349				GLU_120@OE1	LYS_58@HZ2	LYS_58@NZ	411	0.0411	2.806	157.738
GLN_136@O	GLN_140@HE21	GLN_140@NE2	424	0.0424	2.8595	159.468				ARG_316@O	ARG_320@H	ARG_320@N	422	0.0422	2.9202	156.336				PHE_66@O	ALA_69@H	ALA_69@N	410	0.041	2.8889	142.224
GLY_131@O	LYS_111@HZ3	LYS_111@NZ	423	0.0423	2.8221	154.826				GLN_47@OE1	ARG_52@HH11	ARG_52@NH1	422	0.0422	2.8162	158.324				GLU_222@OE2	ARG_225@HH11	ARG_225@NH1	410	0.041	2.8174	156.986
ASP_95@OD2	GLN_94@HE21	GLN_94@NE2	422	0.0422	2.8405	162.523				ASN_337@OD1	ARG_334@H	ARG_334@N	421	0.0421	2.8676	149.817				GLU_288@OE1	LYS_184@HZ2	LYS_184@NZ	409	0.0409	2.7849	155.709
GLN_118@O	ARG_122@HH11	ARG_122@NH1	422	0.0422	2.8456	154.395				ATP_474@O3G	LYS_355@HZ2	LYS_355@NZ	421	0.0421	2.7787	154.467				SEP_359@O1P	MET_360@H	MET_360@N	409	0.0409	2.8505	153.877
GLY_435@O	ARG_443@HH22	ARG_443@NH2	422	0.0422	2.8126	153.284				GLU_71@OE1	LYS_67@HZ2	LYS_67@NZ	419	0.0419	2.7835	157.468				GLN_130@OE1	SER_129@HG	SER_129@OG	407	0.0407	2.7561	161.477
LEU_90@O	SER_93@H	SER_93@N	422	0.0422	2.9024	149.241				SEP_359@O	LYS_373@HZ3	LYS_373@NZ	418	0.0418	2.8114	157.8				PRO_454@O	ARG_457@H	ARG_457@N	406	0.0406	2.9273	151.056
ASP_141@OD1	ARG_165@HH12	ARG_165@NH1	421	0.0421	2.7961	159.542				GLU_21@O	LYS_23@HZ3	LYS_23@NZ	417	0.0417	2.814	154.773				GLU_175@O	GLN_179@HE22	GLN_179@NE2	406	0.0406	2.8525	161.178
GLY_131@O	LYS_111@HZ2	LYS_111@NZ	421	0.0421	2.8226	155.789				ATP_474@O1B	LYS_332@HZ3	LYS_332@NZ	417	0.0417	2.7505	157.101				GLU_288@OE1	LYS_184@HZ1	LYS_184@NZ	406	0.0406	2.7934	156.008
LYS_23@O	SER_471@HG	SER_471@OG	421	0.0421	2.746	161.656				ATP_474@O1B	LYS_332@HZ1	LYS_332@NZ	415	0.0415	2.7532	157.454				GLU_172@OE1	LYS_306@HZ3	LYS_306@NZ	406	0.0406	2.7811	155.25
ASP_155@OD2	ARG_147@HH22	ARG_147@NH2	418	0.0418	2.8338	149.474				GLN_237@OE1	ALA_238@H	ALA_238@N	414	0.0414	2.875	145.11				GLU_288@OE1	LYS_184@HZ3	LYS_184@NZ	405	0.0405	2.787	155.011
GLU_273@OE1	LYS_199@HZ2	LYS_199@NZ	418	0.0418	2.815	156.556				ALA_132@O	ARG_35@HH21	ARG_35@NH2	414	0.0414	2.8361	153.116				GLN_121@O	GLN_49@HE22	GLN_49@NE2	404	0.0404	2.8403	158.463
GLU_71@OE1	LYS_67@HZ2	LYS_67@NZ	418	0.0418	2.7821	156.637				PHE_387@O	GLN_389@HE22	GLN_389@NE2	414	0.0414	2.8639	156.715				GLU_328@OE1	LEU_329@H	LEU_329@N	403	0.0403	2.8769	156.785
GLU_196@OE1	LYS_198@HZ1	LYS_198@NZ	417	0.0417	2.8069	157.406				TYR_397@O	ILE_401@H	ILE_401@N	414	0.0414	2.9311	150.636				ASN_337@O	ALA_349@H	ALA_349@N	402	0.0402	2.8979	154.916
GLU_273@OE1	LYS_199@HZ1	LYS_199@NZ	417	0.0417	2.802	156.543				ASP_108@OD2	ARG_104@HE	ARG_104@NE	413	0.0413	2.8595	155.208				GLU_441@OE1	SER_471@HG	SER_471@OG	401	0.0401	2.6808	162.547
ASP_138@OD1	ARG_31@HE	ARG_31@NE	416	0.0416	2.827	157.062				ASN_262@OD1	ARG_316@HH21	ARG_316@NH2	413	0.0413	2.8431	148.737				GLY_305@O	GLN_179@HE21	GLN_179@NE2	399	0.0399	2.8703	162.532
GLU_273@OE2	LYS_199@HZ3	LYS_199@NZ	416	0.0416	2.7976	157.599				ILE_159@O	SER_162@HG	SER_162@OG	413	0.0413	2.7111	161.843				VAL_425@O	HID_452@HD1	HID_452@ND1	399	0.0399	2.855	147.339
ILE_463@O	LYS_466@H	LYS_466@N	416	0.0416	2.907	143.997				GLY_50@O	SER_53@H	SER_53@N	413	0.0413	2.8994	156.742				PRO_127@O	SER_129@HG	SER_129@OG	399	0.0399	2.7859	163.048
LEU_90@O	SER_93@HG	SER_93@OG	416	0.0416	2.7867	157.329				THR_303@O	LYS_306@H	LYS_306@N	412	0.0412	2.8882	141.826				THR_276@O	LYS_235@HZ3	LYS_235@NZ	398	0.0398	2.8399	152.375
GLN_381@O	GLU_384@H	GLU_384@N	414	0.0414	2.9159	150.778				GLU_432@OE1	GLN_414@HE21	GLN_414@NE2	410	0.041	2.8364	162.179				GLU_120@OE1	LYS_58@HZ3	LYS_58@NZ	397	0.0397	2.8066	158.12
ARG_35@O	GLY_38@H	GLY_38@N	412	0.0412	2.8867	142.082				GLU_71@OE1	LYS_67@HZ3	LYS_67@NZ	409	0.0409	2.7783	156.912				GLU_120@OE2	LYS_58@HZ1	LYS_58@NZ	397	0.0397	2.8041	158.725
GLU_273@OE2	LYS_199@HZ2	LYS_199@NZ	412	0.0412	2.8044	155.093				GLU_71@OE2	LYS_67@HZ3	LYS_67@NZ	409	0.0409	2.7793	157.696				MET_2@O	LEU_5@H	LEU_5@N	396	0.0396	2.9028	150.696
ASP_141@O	GLN_28@HE21	GLN_28@NE2	411	0.0411	2.8254	156.458				GLU_137@OE1	SER_133@HG	SER_133@OG	409	0.0409	2.6714	162.831				VAL_372@O	LYS_368@HZ3	LYS_368@NZ	396	0.0396	2.8549	156.063
SER_114@OG	GLY_131@H	GLY_131@N	411	0.0411	2.9099	151.371				GLY_50@O	ARG_52@H	ARG_52@N	408	0.0408	2.8406	147.846				ASP_155@OD2	ARG_83@HH21	ARG_83@NH2	395	0.0395	2.7992	155.716
GLU_196@OE1	GLU_196@H	GLU_196@N	410	0.041	2.8216	148.465				GLU_71@OE1	LYS_67@HZ1	LYS_67@NZ	405	0.0405	2.7824	157.874				GLU_144@OE1	CYS_25@H	CYS_25@N	394	0.0394	2.8687	159.635
GLU_367@O	GLY_363@H	GLY_363@N	409	0.0409	2.8623	156.834				MET_45@O	ASP_48@H	ASP_48@N	404	0.0404	2.9104	149.632				GLN_357@OE1	SER_374@H	SER_374@N	393	0.0393	2.8699	159.923
SER_129@O	ALA_132@H	ALA_132@N	409	0.0409	2.9216	156.076				SER_129@OG	GLY_131@H	GLY_131@N	404	0.0404	2.9068	152.241				ASP_297@O	LYS_300@HZ3	LYS_300@NZ	392	0.0392	2.8128	156.162
ASP_370@O	LYS_373@HZ2	LYS_373@NZ	408	0.0408	2.8213	158.057				LYS_79@O	ASN_82@H	ASN_82@N	401	0.0401	2.922	156.649				GLU_328@OE2	LEU_329@H	LEU_329@N	390	0.039	2.8772	156.418
GLU_175@OE1	ARG_178@HH11	ARG_178@NH1	407	0.0407	2.8126	156.559				GLU_21@O	LYS_23@HZ1	LYS_23@NZ	401	0.0401	2.811	155.047				GLY_38@O	GLN_130@HE22	GLN_130@NE2	389	0.0389	2.8544	161.203
GLU_259@OE2	GLN_94@HE22	GLN_94@NE2	407	0.0407	2.8473	161.827				ASP_391@OD2	LYS_393@H	LYS_393@N	401	0.0401	2.8732	153.398				GLN_193@OE1	GLN_193@H	GLN_193@N	389	0.0389	2.8368	149.061
ASP_301@O	THR_303@H	THR_303@N	405	0.0405	2.8521	144.895				TYR_319@O	HID_323@HD1	HID_323@ND1	400	0.04	2.8582	152.208				GLU_462@OE2	SER_459@HG	SER_459@OG	389	0.0389	2.6815	165.895
LEU_318@O	LEU_321@H	LEU_321@N	405	0.0405	2.9243	145.77				GLN_193@O	LYS_195@HZ3	LYS_195@NZ	397	0.0397	2.8474	159.768				GLU_160@OE2	ARG_164@HH21	ARG_164@NH2	387	0.0387	2.8072	154.975
GLU_441@OE1	SER_440@HG	SER_440@OG	404	0.0404	2.6987	164.44				SEP_359@O2P	MET_360@H	MET_360@N	397	0.0397	2.891	159.685				SER_216@O	ASN_213@HD21	ASN_213@ND2	387	0.0387	2.8601	158.016
LYS_300@O	ARG_307@HH22	ARG_307@NH2	404	0.0404	2.8356	148.175				ATP_474@O3G	LYS_355@HZ3	LYS_355@NZ	396	0.0396	2.7761	156.639				ASP_141@O	GLN_28@HE22	GLN_28@NE2	386	0.0386	2.8779	160.922
GLU_432@OE1	ARG_429@HH22	ARG_429@NH2	401	0.0401	2.8181	149.753				HID_224@NE2	GLN_201@HE22	GLN_201@NE2	395	0.0395	2.9159	160.815				ATP_474@O3G	LYS_231@HZ3	LYS_231@NZ	386	0.0386	2.7417	154.117
GLU_71@OE2	LYS_67@HZ1	LYS_67@NZ	401	0.0401	2.7805	157.188				LEU_113@O	LEU_116@H	LEU_116@N	394	0.0394	2.9149	145.269				ASP_141@O	GLU_144@H	GLU_144@N	384	0.0384	2.9017	154.04
PRO_454@O	ARG_457@H	ARG_457@N	401	0.0401	2.93	152.112				GLU_175@OE2	LYS_306@HZ2	LYS_306@NZ	392	0.0392	2.7757	157.125				ASP_155@OD1	LYS_26@HZ3	LYS_26@NZ	381	0.0381	2.8037	155.832
ARG_371@O	GLN_414@HE22	GLN_414@NE2	398	0.0398	2.8427	162.594				GLU_259@OE2	SER_93@HG	SER_93@OG	392	0.0392	2.674	159.757				TPO_358@O1P	LYS_332@HZ2	LYS_332@NZ	381	0.0381	2.7958	160.256
GLU_120@O	ARG_122@HH11	ARG_122@NH1	398	0.0398	2.8328	156.161				ATP_474@O2G	LYS_332@HZ1	LYS_332@NZ	389	0.0389	2.7584	158.568				GLU_299@OE2	TYR_344@HH	TYR_344@OH	381	0.0381	2.67	163.065
ARG_146@O	ARG_316@HH21	ARG_316@NH2	397	0.0397	2.8488	152.734				GLU_3@OE2	LYS_6@HZ1	LYS_6@NZ	388	0.0388	2.8001	157.187				GLU_419@OE1	SER_418@HG	SER_418@OG	380	0.038	2.7013	163.806
GLN_357@OE1	ARG_422@HH22	ARG_422@NH2	397	0.0397	2.8245	153.338				GLU_441@OE1	ARG_165@HE	ARG_165@NE	387	0.0387	2.8276	155.687				ASN_337@OD1	ARG_334@HE	ARG_334@NE	379	0.0379	2.8568	150.521
ASP_101@OD2	LYS_105@HZ2	LYS_105@NZ	396	0.0396	2.7903	157.689				GLU_222@OE1	ARG_225@HH11	ARG_225@NH1	387	0.0387	2.8154	155.528				VAL_372@O	LYS_368@HZ1	LYS_368@NZ	379	0.0379	2.8462	156.64
ASP_108@OD2	ARG_104@HH21	ARG_104@NH2	396	0.0396	2.8022	154.102				THR_91@OG1	GLN_150@HE21	GLN_150@NE2	386	0.0386	2.8882	157.719				GLU_120@OE1	LYS_58@HZ1	LYS_58@NZ	379	0.0379	2.7984	159.501
GLU_259@OE2	SER_260@H	SER_260@N	396	0.0396	2.8638	145.276				GLU_175@OE1	LYS_306@HZ3	LYS_306@NZ	386	0.0386	2.7776	158.75				ASP_143@OD1	ARG_154@HH22	ARG_154@NH2	377	0.0377	2.8002	156.379
GLU_273@OE1	LYS_199@HZ3	LYS_199@NZ	396	0.0396	2.8024	155.556				ILE_241@O	VAL_244@H	VAL_244@N	386	0.0386	2.8916	143.181				ASP_143@OD2	LYS_27@HZ1	LYS_27@NZ	375	0.0375	2.7885	158.24
SER_394@O	SER_398@HG	SER_398@OG	392	0.0392	2.7962	163.076				GLN_345@OE1	ASN_262@HD22	ASN_262@ND2	385	0.0385	2.8404	148.424				GLU_352@OE2	LYS_332@HZ2	LYS_332@NZ	374	0.0374	2.7953	158.521
GLN_139@O	ARG_146@HH21	ARG_146@NH2	388	0.0388	2.8397	151.529				TPO_358@O3P	LYS_373@HZ1	LYS_373@NZ	385	0.0385	2.754	154.202				TPO_358@O3P	LYS_332@HZ2	LYS_332@NZ	374	0.0374	2.7787	157.879
TYR_390@O	GLN_389@HE21	GLN_389@NE2	387	0.0387	2.8626	159.642				GLU_285@OE1	LYS_184@HZ2	LYS_184@NZ	384	0.0384	2.7665	161.444				ASP_155@O	ARG_83@HE	ARG_83@NE	373	0.0373	2.845	154.562
SER_335@O	ARG_293@H	ARG_293@N	385	0.0385	2.8975	146.988				GLU_432@O	TRP_404@HE1	TRP_404@NE1	384	0.0384	2.8762	142.544				GLU_352@OE2	LYS_332@HZ3	LYS_332@NZ	373	0.0373	2.7862	158.091
GLN_237@OE1	THR_247@HG1	THR_247@OG1	384	0.0384	2.7389	162.828				ALA_73@O	GLU_76@H	GLU_76@N	382	0.0382	2.9065	142.293				ATP_474@O3G	LYS_231@HZ1	LYS_231@NZ	372	0.0372	2.7481	154.978
ASP_437@OD2	ARG_307@HE	ARG_307@NE	381	0.0381	2.8528	149.355				GLU_188@O	ARG_265@HH22	ARG_265@NH2	381	0.0381	2.8318	151.41				GLU_157@OE1	ARG_147@HH22	ARG_147@NH2	371	0.0371	2.797	151.579
ASP_138@OD1	ARG_31@HH11	ARG_31@NH1	380	0.038	2.8057	160.703				VAL_54@O	GLN_121@HE21	GLN_121@NE2	381	0.0381	2.8562	158.84				GLU_200@O	SER_203@HG	SER_203@OG	371	0.0371	2.7034	163.068
GLN_121@OE1	SER_53@HG	SER_53@OG	380	0.038	2.7269	160.993				GLU_3@OE2	LEU_5@H	LEU_5@N	381	0.0381	2.8815	163.063				ASP_297@O	LYS_300@HZ1	LYS_300@NZ	370	0.037	2.8043	155.738
GLU_196@OE2	GLU_196@H	GLU_196@N	379	0.0379	2.8273	147.461				GLU_137@OE2	SER_133@HG	SER_133@OG	381	0.0381	2.6895	162.704				TPO_358@O3P	LYS_332@HZ1	LYS_332@NZ	370	0.037	2.7897	157.82
THR_276@O	LYS_235@HZ1	LYS_235@NZ	378	0.0378	2.8352	154.187				ASP_108@O	GLU_112@H	GLU_112@N	380	0.038	2.9161	157.907				ALA_349@O	ASN_337@HD21	ASN_337@ND2	368	0.0368	2.8802	163.994
THR_356@OG1	GLN_357@H	GLN_357@N	378	0.0378	2.8378	138.994				SER_374@OG	TPO_358@H	TPO_358@N	380	0.038	2.922	161.259				ASP_155@OD1	LYS_26@HZ2	LYS_26@NZ	366	0.0366	2.806	157.354
SER_93@OG	ARG_316@HH12	ARG_316@NH1	375	0.0375	2.8979	150.031				TPO_358@O3P	LYS_373@HZ3	LYS_373@NZ	379	0.0379	2.7538	154.386				ASP_155@OD2	ARG_154@HE	ARG_154@NE	364	0.0364	2.8419	161.362
GLU_259@OE1	GLN_94@HE22	GLN_94@NE2	374	0.0374	2.8422	160.65				GLU_44@OE1	LYS_41@HZ1	LYS_41@NZ	379	0.0379	2.7918	158.998				ASP_297@O	LYS_300@HZ2	LYS_300@NZ	364	0.0364	2.8061	155.613
GLN_357@OE1	ARG_422@HH12	ARG_422@NH1	372	0.0372	2.8343	153.743				SEP_359@O	LYS_373@HZ2	LYS_373@NZ	378	0.0378	2.8144	157.073				GLU_325@OE2	ALA_326@H	ALA_326@N	363	0.0363	2.8589	149.624
ILE_445@O	GLU_448@H	GLU_448@N	372	0.0372	2.9193	142.921				GLU_44@OE1	LYS_41@HZ2	LYS_41@NZ	376	0.0376	2.7813	158.348				TPO_358@O1P	LYS_332@HZ3	LYS_332@NZ	363	0.0363	2.7998	159.415
GLU_167@OE1	LYS_472@HZ3	LYS_472@NZ	371	0.0371	2.7865	156.902				GLU_3@OE1	LYS_6@HZ1	LYS_6@NZ	376	0.0376	2.8057	158.437				GLU_71@OE2	LYS_67@HZ3	LYS_67@NZ	363	0.0363	2.7778	158.469
ASP_101@OD1	LYS_105@HZ1	LYS_105@NZ	370	0.037	2.7871	156.363				GLU_44@OE2	LYS_41@HZ1	LYS_41@NZ	375	0.0375	2.785	158.423				ASN_337@OD1	ARG_334@HH21	ARG_334@NH2	362	0.0362	2.8319	149.258
ASP_108@OD2	ARG_65@HH12	ARG_65@NH1	370	0.037	2.8139	155.867				GLU_44@OE2	LYS_41@HZ3	LYS_41@NZ	375	0.0375	2.7846	159.022				TPO_358@O1P	LYS_355@HZ3	LYS_355@NZ	361	0.0361	2.7873	157.719
GLU_294@OE2	ARG_211@HE	ARG_211@NE	370	0.037	2.8381	157.212				PHE_258@O	SER_260@HG	SER_260@OG	375	0.0375	2.8147	162.212				VAL_372@O	LYS_368@HZ2	LYS_368@NZ	361	0.0361	2.8498	156.55
GLU_441@OE1	GLU_441@H	GLU_441@N	370	0.037	2.8236	149.743				GLN_345@OE1	GLN_150@HE22	GLN_150@NE2	374	0.0374	2.8521	160.404				GLU_144@OE1	TYR_24@HH	TYR_24@OH	361	0.0361	2.7005	161.572
GLN_13@OE1	HID_16@HD1	HID_16@ND1	369	0.0369	2.8609	160.827				GLU_3@OE2	GLN_47@HE21	GLN_47@NE2	374	0.0374	2.8338	162.652				ASP_108@OD2	ARG_104@HH12	ARG_104@NH1	360	0.036	2.8179	159.374
GLN_187@OE1	ARG_265@HH11	ARG_265@NH1	369	0.0369	2.8265	158.135				GLU_3@OE2	LYS_6@HZ3	LYS_6@NZ	374	0.0374	2.8016	157.369				GLU_137@OE1	GLU_137@H	GLU_137@N	360	0.036	2.8148	151.196
GLU_167@OE2	LYS_472@HZ3	LYS_472@NZ	369	0.0369	2.7979	157.487				GLN_94@OE1	ARG_320@HH22	ARG_320@NH2	372	0.0372	2.8206	151.676				GLY_331@O	ARG_354@HE	ARG_354@NE	358	0.0358	2.897	149.439
THR_291@O	GLU_294@H	GLU_294@N	369	0.0369	2.8978	144.696				GLN_49@O	ARG_52@HE	ARG_52@NE	372	0.0372	2.8585	153.076				ASP_447@O	ARG_450@H	ARG_450@N	358	0.0358	2.8947	142.049
CYS_29@O	LEU_32@H	LEU_32@N	368	0.0368	2.9043	144.642				GLU_441@OE2	ARG_165@HE	ARG_165@NE	371	0.0371	2.8352	155.235				THR_276@O	LYS_235@HZ1	LYS_235@NZ	358	0.0358	2.8426	153.219
GLU_188@OE2	LYS_96@HZ2	LYS_96@NZ	368	0.0368	2.7946	154.912				LYS_393@O	TYR_397@H	TYR_397@N	370	0.037	2.9302	150.895				GLU_172@OE2	LYS_306@HZ2	LYS_306@NZ	358	0.0358	2.7781	154.6
GLU_441@OE1	ARG_165@HH12	ARG_165@NH1	368	0.0368	2.823	151.451				THR_469@OG1	ARG_83@HE	ARG_83@NE	369	0.0369	2.8653	156.126				GLU_294@OE2	THR_291@HG1	THR_291@OG1	358	0.0358	2.7188	166.15
GLN_357@OE1	THR_375@HG1	THR_375@OG1	367	0.0367	2.732	163.037				PHE_149@O	ARG_316@HH22	ARG_316@NH2	368	0.0368	2.8437	152.245				GLU_112@O	LEU_115@H	LEU_115@N	357	0.0357	2.912	144.903
GLU_188@OE1	ILE_189@H	ILE_189@N	367	0.0367	2.8621	152.853				GLU_71@OE2	LYS_67@HZ1	LYS_67@NZ	368	0.0368	2.7744	158.1				ASP_143@OD2	LYS_27@HZ2	LYS_27@NZ	357	0.0357	2.7905	159.443
ASP_101@OD2	LYS_105@HZ1	LYS_105@NZ	366	0.0366	2.7849	154.918				GLU_157@OE2	ARG_147@HH22	ARG_147@NH2	366	0.0366	2.7788	156.208				GLN_431@OE1	ARG_450@HE	ARG_450@NE	356	0.0356	2.8567	145.123
GLN_28@OE1	ARG_31@HH22	ARG_31@NH2	366	0.0366	2.7927	147.721				GLU_44@OE1	LYS_41@HZ3	LYS_41@NZ	364	0.0364	2.7869	158.691				GLU_192@OE2	GLN_136@HE22	GLN_136@NE2	356	0.0356	2.8273	161.64
GLN_49@O	SER_53@HG	SER_53@OG	366	0.0366	2.766	161.18				GLU_436@OE2	GLU_436@H	GLU_436@N	362	0.0362	2.8382	150.036				ASN_82@O	ILE_86@H	ILE_86@N	356	0.0356	2.938	163.232
ASP_108@OD1	ARG_65@HH12	ARG_65@NH1	364	0.0364	2.8011	156.84				GLU_3@OE2	LYS_6@HZ2	LYS_6@NZ	361	0.0361	2.8165	157.32				GLU_325@OE1	ARG_320@HH12	ARG_320@NH1	353	0.0353	2.8027	160.881
ARG_147@O	GLN_150@H	GLN_150@N	363	0.0363	2.9151	155.299				TPO_358@O3P	LYS_373@HZ2	LYS_373@NZ	359	0.0359	2.7518	154.238				GLN_49@OE1	ARG_52@HH11	ARG_52@NH1	353	0.0353	2.847	157.58
GLU_160@OE1	ILE_159@H	ILE_159@N	362	0.0362	2.8831	157.731				SER_374@O	LEU_378@H	LEU_378@N	358	0.0358	2.9146	153.389				THR_254@O	LYS_257@H	LYS_257@N	353	0.0353	2.9047	151.458
GLU_188@OE2	LYS_96@HZ3	LYS_96@NZ	362	0.0362	2.8036	155.932				GLU_3@OE1	LYS_6@HZ3	LYS_6@NZ	358	0.0358	2.8042	156.553				GLU_157@OE1	ARG_147@HH12	ARG_147@NH1	352	0.0352	2.7932	152.214
PHE_80@O	ASN_85@HD21	ASN_85@ND2	362	0.0362	2.8538	158.371				GLU_196@OE1	LYS_198@HZ3	LYS_198@NZ	357	0.0357	2.802	157.155				THR_303@OG1	LYS_306@HZ2	LYS_306@NZ	352	0.0352	2.85	152.1
THR_276@O	LYS_235@HZ2	LYS_235@NZ	362	0.0362	2.8305	153.522				SER_398@O	ILE_401@H	ILE_401@N	355	0.0355	2.925	143.416				GLU_71@OE1	LYS_67@HZ2	LYS_67@NZ	352	0.0352	2.7717	157.188
LYS_393@O	TYR_397@H	TYR_397@N	361	0.0361	2.9324	151.574				LEU_321@O	SER_324@H	SER_324@N	355	0.0355	2.9189	156.192				GLN_49@O	SER_53@HG	SER_53@OG	352	0.0352	2.7602	160.942
GLN_357@OE1	ARG_422@HH11	ARG_422@NH1	359	0.0359	2.8134	154.589				GLU_3@OE1	LYS_6@HZ2	LYS_6@NZ	354	0.0354	2.8051	157.497				GLN_139@OE1	GLN_139@H	GLN_139@N	351	0.0351	2.8187	148.689
GLU_167@OE2	LYS_472@HZ1	LYS_472@NZ	358	0.0358	2.7974	157.569				GLU_175@OE2	LYS_306@HZ1	LYS_306@NZ	353	0.0353	2.7762	157.494				GLU_172@OE2	LYS_306@HZ1	LYS_306@NZ	349	0.0349	2.7744	154.574
GLU_352@OE1	LYS_355@HZ3	LYS_355@NZ	358	0.0358	2.7813	158.405				ASP_155@OD2	ARG_154@HH21	ARG_154@NH2	352	0.0352	2.8099	159.297				GLU_352@O	ARG_354@H	ARG_354@N	347	0.0347	2.8665	144.553
ASP_141@O	GLU_144@H	GLU_144@N	357	0.0357	2.9205	151.657				GLU_432@OE1	ARG_429@HH22	ARG_429@NH2	352	0.0352	2.8235	148.799				ARG_83@O	ILE_86@H	ILE_86@N	347	0.0347	2.8996	144.246
ASP_141@OD2	ARG_165@HH12	ARG_165@NH1	357	0.0357	2.798	160.644				GLU_325@OE2	GLN_94@HE21	GLN_94@NE2	352	0.0352	2.8521	157.935				ASP_155@OD2	LYS_26@HZ3	LYS_26@NZ	347	0.0347	2.8103	155.256
ASP_370@O	LYS_373@HZ3	LYS_373@NZ	357	0.0357	2.8179	158.901				GLU_44@OE2	LYS_41@HZ2	LYS_41@NZ	351	0.0351	2.7877	158.847				ATP_474@O2A	LYS_332@HZ3	LYS_332@NZ	347	0.0347	2.8049	154.909
GLU_188@OE1	LYS_96@HZ3	LYS_96@NZ	357	0.0357	2.8001	155.694				LEU_177@O	TYR_180@H	TYR_180@N	350	0.035	2.9226	155.927				GLU_137@OE2	GLU_137@H	GLU_137@N	346	0.0346	2.8276	149.676
GLU_157@OE1	ARG_147@HH11	ARG_147@NH1	355	0.0355	2.8026	153.725				ATP_474@O2B	LYS_355@HZ2	LYS_355@NZ	348	0.0348	2.7471	156.294				ATP_474@O1B	ARG_366@HH12	ARG_366@NH1	345	0.0345	2.7926	148.714
GLU_328@O	HID_322@HD1	HID_322@ND1	355	0.0355	2.8407	160.929				LEU_5@O	ILE_8@H	ILE_8@N	347	0.0347	2.8812	147.557				GLN_139@O	GLN_187@HE22	GLN_187@NE2	345	0.0345	2.8538	158.436
SER_93@O	LYS_96@HZ3	LYS_96@NZ	355	0.0355	2.8253	156.634				ASP_370@OD2	SER_336@HG	SER_336@OG	347	0.0347	2.7187	164.256				ARG_298@O	LYS_300@H	LYS_300@N	345	0.0345	2.8907	143.988
ASN_74@OD1	ARG_18@HH21	ARG_18@NH2	354	0.0354	2.8604	146.18				LEU_37@O	ILE_40@H	ILE_40@N	345	0.0345	2.9	143.874				GLY_317@O	ARG_320@H	ARG_320@N	344	0.0344	2.9174	144.905
SER_53@OG	GLN_49@HE21	GLN_49@NE2	354	0.0354	2.8784	159.921				GLU_441@OE1	LYS_466@HZ1	LYS_466@NZ	345	0.0345	2.765	156.312				GLU_352@OE2	LYS_332@HZ1	LYS_332@NZ	344	0.0344	2.7791	157.628
SER_162@OG	SER_468@HG	SER_468@OG	353	0.0353	2.7854	161.167				GLN_47@O	LYS_51@H	LYS_51@N	345	0.0345	2.8866	155.926				GLN_150@OE1	ARG_316@HH12	ARG_316@NH1	343	0.0343	2.8679	145.072
ASP_391@O	SER_394@HG	SER_394@OG	352	0.0352	2.6934	161.871				PHE_66@O	ALA_69@H	ALA_69@N	344	0.0344	2.8993	142.569				GLU_352@OE1	LYS_332@HZ2	LYS_332@NZ	342	0.0342	2.7908	157.839
GLU_441@OE2	ARG_165@HH12	ARG_165@NH1	352	0.0352	2.8208	151.524				ASN_82@O	ILE_86@H	ILE_86@N	344	0.0344	2.9274	162.03				SER_324@OG	ARG_320@HH12	ARG_320@NH1	341	0.0341	2.874	146.393
PHE_267@O	LYS_195@H	LYS_195@N	352	0.0352	2.9038	161.465				ILE_159@O	SER_162@H	SER_162@N	343	0.0343	2.8892	150.434				ILE_263@O	LYS_347@HZ3	LYS_347@NZ	341	0.0341	2.8385	150.669
GLU_167@OE1	LYS_472@HZ1	LYS_472@NZ	351	0.0351	2.7959	157.608				ASP_155@OD1	ARG_154@HE	ARG_154@NE	342	0.0342	2.8463	160.35				GLY_435@O	ARG_443@HH22	ARG_443@NH2	340	0.034	2.8138	155.62
GLU_76@O	LYS_79@H	LYS_79@N	351	0.0351	2.9004	147.478				GLN_357@OE1	GLN_357@H	GLN_357@N	342	0.0342	2.8364	150.694				ASP_447@OD1	ARG_443@HH11	ARG_443@NH1	339	0.0339	2.7863	158.93
ASP_101@OD2	ARG_104@HH22	ARG_104@NH2	350	0.035	2.8176	150.983				GLN_345@OE1	GLN_150@HE21	GLN_150@NE2	339	0.0339	2.8358	157.857				MET_2@O	GLN_47@HE21	GLN_47@NE2	339	0.0339	2.8897	161.371
ASP_101@OD2	LYS_105@HZ3	LYS_105@NZ	350	0.035	2.7959	156.578				CYS_29@O	LEU_32@H	LEU_32@N	339	0.0339	2.8891	142.259				ARG_88@O	THR_91@H	THR_91@N	339	0.0339	2.9009	143.284
GLU_137@OE1	ARG_31@HH12	ARG_31@NH1	346	0.0346	2.8153	157.331				ASP_155@OD1	ARG_154@HH21	ARG_154@NH2	337	0.0337	2.8057	158.346				GLU_367@OE2	GLU_367@H	GLU_367@N	338	0.0338	2.8278	150.376
SER_324@OG	LYS_257@HZ3	LYS_257@NZ	346	0.0346	2.8606	151.47				GLN_49@O	LYS_51@H	LYS_51@N	337	0.0337	2.8616	145.851				GLU_419@OE2	SER_418@HG	SER_418@OG	338	0.0338	2.6838	164.35
SER_93@O	LYS_96@HZ2	LYS_96@NZ	345	0.0345	2.8149	156.07				GLY_435@O	ARG_443@HH22	ARG_443@NH2	335	0.0335	2.8104	153.697				LEU_321@O	SER_324@HG	SER_324@OG	337	0.0337	2.8328	153.529
ASP_370@O	LYS_373@HZ1	LYS_373@NZ	344	0.0344	2.822	157.997				GLU_325@OE1	ARG_88@HH22	ARG_88@NH2	335	0.0335	2.7996	156.526				VAL_309@O	GLN_150@HE22	GLN_150@NE2	336	0.0336	2.8702	157.771
GLN_130@OE1	SER_107@HG	SER_107@OG	343	0.0343	2.6934	164.321				ASP_301@OD1	GLN_179@HE21	GLN_179@NE2	335	0.0335	2.8382	159.387				GLN_201@O	GLY_204@H	GLY_204@N	336	0.0336	2.9086	150.769
GLN_187@OE1	ARG_265@HH12	ARG_265@NH1	343	0.0343	2.828	154.786				GLU_441@OE1	LYS_466@HZ3	LYS_466@NZ	335	0.0335	2.7718	156.307				GLU_222@OE2	ARG_225@H	ARG_225@N	335	0.0335	2.8293	152.986
GLU_444@O	ASP_447@H	ASP_447@N	341	0.0341	2.9065	146.499				GLU_196@OE1	LYS_198@HZ1	LYS_198@NZ	333	0.0333	2.7992	157.179				GLN_246@OE1	ASN_249@HD21	ASN_249@ND2	335	0.0335	2.8569	160.642
LEU_467@O	SER_468@HG	SER_468@OG	341	0.0341	2.7274	155.816				LEU_467@O	SER_162@HG	SER_162@OG	333	0.0333	2.7356	159.548				ASP_143@OD2	LYS_27@HZ3	LYS_27@NZ	332	0.0332	2.787	159.837
SER_93@O	LYS_96@HZ1	LYS_96@NZ	341	0.0341	2.8229	157.212				THR_375@OG1	SER_418@HG	SER_418@OG	332	0.0332	2.7872	159.191				TPO_358@O	LYS_368@HZ2	LYS_368@NZ	332	0.0332	2.8156	156.149
THR_276@O	LYS_235@HZ3	LYS_235@NZ	341	0.0341	2.8378	153.447				ASN_156@OD1	ARG_153@HH11	ARG_153@NH1	331	0.0331	2.8344	150.558				LYS_355@O	GLN_357@HE22	GLN_357@NE2	331	0.0331	2.8475	156.902
THR_356@O	THR_358@HG1	THR_358@OG1	341	0.0341	2.8037	160.722				ILE_271@O	LYS_199@H	LYS_199@N	331	0.0331	2.876	156.593				GLU_20@OE1	LYS_26@HZ2	LYS_26@NZ	331	0.0331	2.8147	157.276
ARG_307@O	LEU_310@H	LEU_310@N	340	0.034	2.9082	144.555				SER_471@O	TYR_24@HH	TYR_24@OH	331	0.0331	2.7285	160.8				THR_303@O	LYS_306@H	LYS_306@N	331	0.0331	2.8942	145.306
GLU_188@OE1	LYS_96@HZ2	LYS_96@NZ	339	0.0339	2.8069	155.287				GLN_140@O	ASP_143@H	ASP_143@N	330	0.033	2.8985	146.424				GLU_175@OE2	ARG_178@HH11	ARG_178@NH1	329	0.0329	2.8147	157.031
GLU_294@OE1	THR_291@H	THR_291@N	338	0.0338	2.8665	161.457				GLU_120@O	ARG_122@HH11	ARG_122@NH1	329	0.0329	2.8228	156.996				ATP_474@O1A	LYS_231@HZ1	LYS_231@NZ	328	0.0328	2.7717	152.106
GLU_167@OE1	LYS_472@HZ2	LYS_472@NZ	337	0.0337	2.7942	157.049				GLU_196@OE2	LYS_198@HZ3	LYS_198@NZ	329	0.0329	2.7979	156.424				ATP_474@O1A	LYS_231@HZ2	LYS_231@NZ	328	0.0328	2.7766	152.589
GLU_405@OE2	SER_335@H	SER_335@N	337	0.0337	2.8979	158.101				GLU_196@OE2	LYS_198@HZ2	LYS_198@NZ	328	0.0328	2.8082	157.106				GLU_448@O	ALA_451@H	ALA_451@N	327	0.0327	2.9325	156.314
GLU_137@OE1	GLU_137@H	GLU_137@N	336	0.0336	2.8006	149.324				ASP_108@OD2	ARG_104@HH21	ARG_104@NH2	326	0.0326	2.7897	156.996				LEU_117@O	GLN_121@H	GLN_121@N	327	0.0327	2.8989	146.806
GLU_188@OE2	LYS_96@HZ1	LYS_96@NZ	336	0.0336	2.8023	155.32				GLU_175@OE2	LYS_306@HZ3	LYS_306@NZ	326	0.0326	2.7743	157.198				SER_240@OG	ALA_242@H	ALA_242@N	326	0.0326	2.9242	148.375
ILE_411@O	GLN_414@H	GLN_414@N	336	0.0336	2.8885	146.413				THR_364@O	LYS_373@HZ2	LYS_373@NZ	326	0.0326	2.8245	155.73				ASP_141@OD2	ARG_31@HH11	ARG_31@NH1	326	0.0326	2.8023	160.089
LYS_472@O	GLN_28@HE22	GLN_28@NE2	336	0.0336	2.8546	162.982				GLU_144@OE2	ARG_147@HH12	ARG_147@NH1	325	0.0325	2.8017	154.482				SER_394@O	TYR_397@H	TYR_397@N	326	0.0326	2.9142	145.356
SER_324@OG	LYS_257@HZ2	LYS_257@NZ	336	0.0336	2.8582	152.176				SER_240@O	ILE_243@H	ILE_243@N	325	0.0325	2.899	149.718				GLU_325@OE1	GLN_94@HE21	GLN_94@NE2	325	0.0325	2.8414	157.852
GLN_94@OE1	ARG_88@HE	ARG_88@NE	335	0.0335	2.8396	154.437				GLU_448@O	ALA_451@H	ALA_451@N	324	0.0324	2.9304	155.506				GLU_20@OE1	LYS_26@HZ3	LYS_26@NZ	325	0.0325	2.8139	156.156
ASP_101@OD1	LYS_105@HZ2	LYS_105@NZ	334	0.0334	2.7893	156.822				GLU_3@OE1	GLU_3@H	GLU_3@N	324	0.0324	2.8181	151.635				GLU_352@OE1	LYS_332@HZ1	LYS_332@NZ	325	0.0325	2.7818	158.306
ASP_370@OD2	ARG_371@H	ARG_371@N	329	0.0329	2.8249	141.646				ASN_262@OD1	GLN_150@HE21	GLN_150@NE2	323	0.0323	2.8663	160.074				SER_398@OG	ARG_354@HH12	ARG_354@NH1	324	0.0324	2.8626	150.97
GLU_167@OE2	LYS_472@HZ2	LYS_472@NZ	329	0.0329	2.789	156.737				SER_324@OG	ARG_320@HH12	ARG_320@NH1	322	0.0322	2.8731	145.682				GLU_172@OE2	LYS_306@HZ3	LYS_306@NZ	324	0.0324	2.7741	153.94
ATP_474@O5'	ARG_211@HE	ARG_211@NE	328	0.0328	2.8439	150.511				GLN_246@OE1	ASN_249@HD21	ASN_249@ND2	321	0.0321	2.8693	161.852				HIE_330@O	LYS_332@H	LYS_332@N	324	0.0324	2.9001	142.768
GLU_294@OE2	THR_291@H	THR_291@N	328	0.0328	2.8741	160.303				GLN_201@O	GLY_204@H	GLY_204@N	321	0.0321	2.9037	150.842				LEU_115@O	GLN_118@H	GLN_118@N	323	0.0323	2.8952	143.872
ASP_101@OD1	ARG_104@HH22	ARG_104@NH2	326	0.0326	2.7967	151.617				THR_247@OG1	LEU_353@H	LEU_353@N	320	0.032	2.9103	162.662				SER_114@OG	ILE_128@H	ILE_128@N	323	0.0323	2.8909	157.801
ASP_138@OD1	ARG_31@HH21	ARG_31@NH2	325	0.0325	2.8247	156.103				GLU_196@OE1	LYS_198@HZ2	LYS_198@NZ	320	0.032	2.8004	157.693				GLN_237@OE1	LYS_234@HZ3	LYS_234@NZ	322	0.0322	2.8203	154.934
PHE_351@O	LYS_250@HZ2	LYS_250@NZ	324	0.0324	2.8187	154.599				GLU_441@OE2	LYS_466@HZ1	LYS_466@NZ	320	0.032	2.7744	156.067				ASP_101@OD2	LYS_100@HZ1	LYS_100@NZ	321	0.0321	2.8037	156.183
HID_7@NE2	LYS_67@HZ2	LYS_67@NZ	323	0.0323	2.8896	154.248				GLU_441@OE2	LYS_466@HZ3	LYS_466@NZ	318	0.0318	2.7698	155.724				GLU_352@OE1	LYS_332@HZ3	LYS_332@NZ	321	0.0321	2.7832	158.912
TYR_397@O	GLY_400@H	GLY_400@N	323	0.0323	2.8992	140.256				SER_468@O	ARG_165@HH21	ARG_165@NH2	317	0.0317	2.8146	156.498				GLU_71@OE1	LYS_67@HZ1	LYS_67@NZ	321	0.0321	2.779	157.035
ASN_85@OD1	ARG_88@HH12	ARG_88@NH1	322	0.0322	2.8297	150.42				MET_2@O	GLN_47@HE21	GLN_47@NE2	317	0.0317	2.8858	161.827				GLU_71@OE1	LYS_67@HZ3	LYS_67@NZ	320	0.032	2.7747	156.618
ASP_138@O	ASP_141@H	ASP_141@N	322	0.0322	2.9137	150.918				ARG_146@O	PHE_149@H	PHE_149@N	317	0.0317	2.9145	146.481				GLU_160@OE1	ARG_164@HH11	ARG_164@NH1	319	0.0319	2.8103	156.269
ASP_141@OD2	ARG_31@HH11	ARG_31@NH1	322	0.0322	2.7951	153.104				ASP_143@OD1	ARG_147@HH12	ARG_147@NH1	316	0.0316	2.8002	151.708				GLU_222@OE1	ARG_225@H	ARG_225@N	319	0.0319	2.8421	152.554
GLU_352@OE1	LYS_355@HZ2	LYS_355@NZ	321	0.0321	2.7723	158.087				GLU_144@OE2	ARG_154@HH21	ARG_154@NH2	314	0.0314	2.8081	156.094				ATP_474@O1A	LYS_231@HZ3	LYS_231@NZ	319	0.0319	2.7741	151.568
SER_324@OG	LYS_257@HZ1	LYS_257@NZ	321	0.0321	2.86	153.16				ASP_138@OD2	ARG_31@HH11	ARG_31@NH1	314	0.0314	2.8174	158.394				GLN_118@O	ARG_122@HH11	ARG_122@NH1	318	0.0318	2.8321	153.756
ASP_141@O	ARG_165@HH22	ARG_165@NH2	319	0.0319	2.8005	146.663				GLU_214@O	GLN_237@HE21	GLN_237@NE2	314	0.0314	2.8551	155.843				PHE_387@O	GLN_389@HE22	GLN_389@NE2	318	0.0318	2.8576	155.749
GLU_188@OE1	LYS_96@HZ1	LYS_96@NZ	319	0.0319	2.804	155.371				GLU_196@OE2	LYS_198@HZ1	LYS_198@NZ	313	0.0313	2.7978	157.68				ATP_474@O2A	LYS_332@HZ1	LYS_332@NZ	317	0.0317	2.8003	154.697
GLU_188@OE2	ILE_189@H	ILE_189@N	319	0.0319	2.8557	152.464				SER_133@OG	SER_129@HG	SER_129@OG	313	0.0313	2.7621	162.345				GLU_71@OE2	LYS_67@HZ1	LYS_67@NZ	317	0.0317	2.7776	156.573
GLU_120@OE2	LYS_58@HZ2	LYS_58@NZ	318	0.0318	2.7917	158.052				THR_469@O	ARG_165@HH21	ARG_165@NH2	312	0.0312	2.8271	152.99				GLU_71@OE2	LYS_67@HZ2	LYS_67@NZ	317	0.0317	2.7798	156.029
GLU_137@OE1	GLN_136@HE21	GLN_136@NE2	316	0.0316	2.8299	159.866				GLU_436@OE1	GLU_436@H	GLU_436@N	312	0.0312	2.83	150.157				ALA_132@O	TRP_134@H	TRP_134@N	316	0.0316	2.8682	145.685
GLN_94@OE1	ARG_88@HH11	ARG_88@NH1	314	0.0314	2.8307	157.356				ASP_95@O	GLN_139@HE21	GLN_139@NE2	311	0.0311	2.861	160.174				GLU_157@OE2	ARG_154@HH21	ARG_154@NH2	315	0.0315	2.8375	147.142
GLU_3@OE2	ASN_4@H	ASN_4@N	312	0.0312	2.8667	152.343				GLU_441@OE1	LYS_466@HZ2	LYS_466@NZ	311	0.0311	2.7688	156.139				GLU_367@OE1	ARG_211@HH12	ARG_211@NH1	315	0.0315	2.7862	160.582
LEU_202@O	GLU_222@H	GLU_222@N	312	0.0312	2.8971	161.256				THR_176@OG1	LYS_306@H	LYS_306@N	310	0.031	2.8862	142.707				ASP_95@OD1	LYS_100@HZ3	LYS_100@NZ	315	0.0315	2.7833	157.873
ASP_301@OD2	ARG_307@HH22	ARG_307@NH2	311	0.0311	2.7861	156.298				GLU_382@OE1	ARG_354@HE	ARG_354@NE	309	0.0309	2.8785	152.012				ASP_108@OD1	TRP_134@HE1	TRP_134@NE1	315	0.0315	2.8209	160.343
PHE_66@O	ALA_69@H	ALA_69@N	311	0.0311	2.8941	142.482				GLU_352@OE2	LEU_353@H	LEU_353@N	307	0.0307	2.8668	150.147				ATP_474@O3G	LYS_231@HZ2	LYS_231@NZ	314	0.0314	2.74	155.695
ASP_101@OD1	LYS_105@HZ3	LYS_105@NZ	310	0.031	2.7857	156.423				GLU_144@OE1	ARG_147@HH12	ARG_147@NH1	306	0.0306	2.8082	153.38				GLN_237@OE1	LYS_234@HZ1	LYS_234@NZ	314	0.0314	2.817	154.433
GLN_130@O	ALA_132@H	ALA_132@N	310	0.031	2.8722	144.715				GLU_299@OE2	ARG_298@HE	ARG_298@NE	306	0.0306	2.8395	152.886				ASP_155@OD1	LYS_26@HZ1	LYS_26@NZ	314	0.0314	2.8046	156.28
LYS_111@O	LEU_115@H	LEU_115@N	310	0.031	2.9146	155.312				THR_469@OG1	ARG_83@HH11	ARG_83@NH1	306	0.0306	2.8605	154.134				HID_323@NE2	ASP_461@H	ASP_461@N	313	0.0313	2.9392	150.73
GLN_121@OE1	GLN_49@HE21	GLN_49@NE2	309	0.0309	2.8449	161.502				GLU_294@O	ASP_297@H	ASP_297@N	306	0.0306	2.9112	144.721				GLN_193@OE1	ILE_194@H	ILE_194@N	313	0.0313	2.8718	149.158
GLU_160@OE2	ARG_164@HH11	ARG_164@NH1	308	0.0308	2.81	160.04				GLU_285@OE1	LYS_184@HZ1	LYS_184@NZ	306	0.0306	2.7694	161.371				ASP_101@OD1	ARG_104@HH12	ARG_104@NH1	312	0.0312	2.8024	154.418
ARG_147@O	MET_151@H	MET_151@N	307	0.0307	2.9213	156.576				LEU_329@O	LYS_250@HZ3	LYS_250@NZ	306	0.0306	2.8338	154.436				THR_303@OG1	LYS_306@HZ3	LYS_306@NZ	312	0.0312	2.8564	151.648
ASP_272@OD1	GLN_279@HE21	GLN_279@NE2	307	0.0307	2.8293	159.219				LEU_296@O	LYS_300@HZ1	LYS_300@NZ	305	0.0305	2.8566	154.62				TPO_358@O1P	LYS_355@HZ2	LYS_355@NZ	312	0.0312	2.7831	157.034
VAL_460@O	ILE_463@H	ILE_463@N	307	0.0307	2.9162	143.137				THR_364@O	LYS_373@HZ1	LYS_373@NZ	305	0.0305	2.815	154.859				MET_123@O	GLN_118@HE22	GLN_118@NE2	310	0.031	2.8494	159.517
LEU_442@O	ILE_445@H	ILE_445@N	305	0.0305	2.9102	148.357				PHE_89@O	ALA_92@H	ALA_92@N	303	0.0303	2.8969	150.891				THR_176@O	GLN_179@H	GLN_179@N	310	0.031	2.9141	150.243
GLN_47@O	GLY_50@H	GLY_50@N	303	0.0303	2.9075	149.158				LEU_43@O	LEU_46@H	LEU_46@N	303	0.0303	2.9099	145.892				ILE_263@O	LYS_347@HZ1	LYS_347@NZ	310	0.031	2.849	152.29
GLU_120@OE2	LYS_58@HZ1	LYS_58@NZ	302	0.0302	2.8004	157.316				GLU_20@O	LYS_26@HZ3	LYS_26@NZ	303	0.0303	2.8114	148.782				TPO_358@O1P	SER_374@HG	SER_374@OG	310	0.031	2.6293	164.96
GLU_137@OE1	ARG_31@HH22	ARG_31@NH2	302	0.0302	2.8175	156.231				LEU_296@O	LYS_300@HZ2	LYS_300@NZ	303	0.0303	2.8485	155.924				ASP_143@O	ARG_147@HE	ARG_147@NE	308	0.0308	2.8639	154.541
SER_324@OG	ARG_320@HH11	ARG_320@NH1	302	0.0302	2.8464	155.184				GLU_144@O	ARG_147@H	ARG_147@N	302	0.0302	2.8989	152.857				ASP_101@OD2	LYS_100@HZ2	LYS_100@NZ	308	0.0308	2.8037	156.49
GLU_160@OE2	ILE_159@H	ILE_159@N	301	0.0301	2.8799	156.355				GLU_259@OE1	SER_260@H	SER_260@N	302	0.0302	2.853	146.673				ASP_95@OD1	LYS_100@HZ2	LYS_100@NZ	308	0.0308	2.7905	156.768
PRO_412@O	GLY_415@H	GLY_415@N	301	0.0301	2.8954	157.507				GLU_120@OE1	SER_53@HG	SER_53@OG	302	0.0302	2.6729	164.108				THR_303@OG1	LYS_306@HZ1	LYS_306@NZ	308	0.0308	2.8566	152.016
LEU_292@O	LEU_295@H	LEU_295@N	299	0.0299	2.903	142.676				GLY_350@O	HIE_330@HE2	HIE_330@NE2	301	0.0301	2.8359	144.674				GLU_175@OE1	ARG_178@HH11	ARG_178@NH1	307	0.0307	2.8103	156.965
GLU_137@OE2	ARG_31@HH12	ARG_31@NH1	298	0.0298	2.8077	158.345				THR_364@O	LYS_373@HZ3	LYS_373@NZ	301	0.0301	2.8293	154.504				TPO_358@O1P	LYS_355@HZ1	LYS_355@NZ	307	0.0307	2.7756	156.747
PHE_351@O	LYS_250@HZ3	LYS_250@NZ	298	0.0298	2.8213	154.079				MET_255@O	PHE_258@H	PHE_258@N	301	0.0301	2.919	158.4				GLU_144@OE2	ARG_147@HH11	ARG_147@NH1	305	0.0305	2.7867	158.886
GLU_120@OE1	LYS_58@HZ2	LYS_58@NZ	297	0.0297	2.7975	159.46				GLY_50@O	ARG_52@HH11	ARG_52@NH1	300	0.03	2.8278	155.694				ASP_108@O	GLU_112@H	GLU_112@N	305	0.0305	2.9176	155.667
GLU_352@OE1	LYS_355@HZ1	LYS_355@NZ	297	0.0297	2.7714	158.385				SEP_359@O1P	GLN_357@HE21	GLN_357@NE2	300	0.03	2.8338	163.271				GLU_436@OE1	GLU_436@H	GLU_436@N	305	0.0305	2.8289	149.459
HID_7@NE2	LYS_67@HZ1	LYS_67@NZ	297	0.0297	2.8882	153.558				ASP_48@O	LYS_51@H	LYS_51@N	299	0.0299	2.9106	156.906				GLY_409@O	LYS_300@HZ2	LYS_300@NZ	304	0.0304	2.8287	152.841
VAL_54@O	SER_56@H	SER_56@N	297	0.0297	2.8558	145.44				GLU_20@O	LYS_26@HZ1	LYS_26@NZ	297	0.0297	2.8065	148.725				GLU_367@OE2	ARG_211@HH22	ARG_211@NH2	303	0.0303	2.8087	159.563
ASP_301@OD1	ARG_307@HH22	ARG_307@NH2	296	0.0296	2.7896	155.834				GLU_160@OE2	ARG_164@HH11	ARG_164@NH1	295	0.0295	2.7907	159.58				GLU_325@OE2	ARG_320@HH12	ARG_320@NH1	303	0.0303	2.8178	160.728
ASP_138@OD2	ASP_138@H	ASP_138@N	295	0.0295	2.7799	139.518				GLU_214@O	LYS_234@HZ1	LYS_234@NZ	294	0.0294	2.8186	152.486				GLU_395@OE2	HIE_330@H	HIE_330@N	303	0.0303	2.8963	141.815
GLU_432@O	TRP_404@HE1	TRP_404@NE1	295	0.0295	2.8713	142.996				SEP_359@O1P	MET_360@H	MET_360@N	294	0.0294	2.8932	160.472				ASP_101@OD1	LYS_100@HZ1	LYS_100@NZ	303	0.0303	2.8079	156.842
ATP_474@O2'	THR_291@HG1	THR_291@OG1	294	0.0294	2.8496	151.631				GLN_118@O	ARG_122@H	ARG_122@N	293	0.0293	2.8437	142.481				ILE_263@O	LYS_347@HZ2	LYS_347@NZ	303	0.0303	2.8345	151.086
GLU_120@OE1	LYS_58@HZ3	LYS_58@NZ	294	0.0294	2.7963	158.228				GLU_112@OE1	ARG_65@HE	ARG_65@NE	293	0.0293	2.8348	155.304				ATP_474@O3'	THR_369@HG1	THR_369@OG1	303	0.0303	2.8327	160.729
GLU_175@OE2	GLN_179@HE21	GLN_179@NE2	294	0.0294	2.8163	160.502				GLU_325@OE1	GLN_94@HE21	GLN_94@NE2	292	0.0292	2.8342	159.737				ASP_155@OD2	LYS_26@HZ1	LYS_26@NZ	301	0.0301	2.8095	155.742
ATP_474@O2'	LYS_231@HZ3	LYS_231@NZ	292	0.0292	2.8615	148.053				PRO_42@O	MET_45@H	MET_45@N	292	0.0292	2.9022	147.679				GLU_436@OE2	GLU_436@H	GLU_436@N	300	0.03	2.818	150.691
GLU_3@OE1	ASN_4@H	ASN_4@N	292	0.0292	2.8534	151.832				ASP_155@OD2	ARG_154@HE	ARG_154@NE	290	0.029	2.84	160.261				ASP_101@OD1	LYS_100@HZ2	LYS_100@NZ	299	0.0299	2.8179	157.279
PHE_351@O	LYS_250@HZ1	LYS_250@NZ	292	0.0292	2.8114	153.718				LEU_329@O	LYS_250@HZ1	LYS_250@NZ	290	0.029	2.8251	154.429				GLN_121@OE1	GLN_49@HE22	GLN_49@NE2	298	0.0298	2.8556	160.976
GLN_28@OE1	ARG_31@HH12	ARG_31@NH1	290	0.029	2.7906	152.423				LEU_116@O	GLN_121@H	GLN_121@N	289	0.0289	2.892	161.302				ASP_95@OD1	LYS_100@HZ1	LYS_100@NZ	298	0.0298	2.7899	158.27
GLU_3@O	HID_7@HD1	HID_7@ND1	289	0.0289	2.8205	159.072				SER_53@OG	GLN_121@HE21	GLN_121@NE2	289	0.0289	2.8803	155.666				GLN_179@OE1	LYS_306@HZ2	LYS_306@NZ	298	0.0298	2.7995	154.028
HID_323@NE2	ASP_461@H	ASP_461@N	289	0.0289	2.9336	149.325				ASN_169@OD1	GLU_172@H	GLU_172@N	289	0.0289	2.8809	156.374				GLU_192@OE2	GLN_136@HE21	GLN_136@NE2	297	0.0297	2.8399	159.913
ALA_142@O	ASP_145@H	ASP_145@N	288	0.0288	2.906	147.451				GLU_299@OE2	LYS_300@H	LYS_300@N	289	0.0289	2.8198	147.202				ASP_101@OD1	LYS_100@HZ3	LYS_100@NZ	297	0.0297	2.8094	156.431
GLU_188@O	ARG_265@HH12	ARG_265@NH1	288	0.0288	2.8405	149.856				LEU_321@O	SER_324@HG	SER_324@OG	289	0.0289	2.8081	155.3				ASP_155@OD2	LYS_26@HZ2	LYS_26@NZ	297	0.0297	2.8054	154.621
GLU_328@OE1	LYS_250@HZ3	LYS_250@NZ	288	0.0288	2.7841	151.574				ALA_132@O	ARG_35@HE	ARG_35@NE	288	0.0288	2.8485	149.136				GLU_441@OE2	SER_471@HG	SER_471@OG	296	0.0296	2.6713	163.472
GLU_21@OE1	LYS_17@HZ2	LYS_17@NZ	287	0.0287	2.7836	156.767				GLN_130@O	GLN_136@HE22	GLN_136@NE2	288	0.0288	2.8567	157.626				GLU_441@OE2	LYS_472@HZ3	LYS_472@NZ	295	0.0295	2.8101	155.189
HID_7@NE2	LYS_67@HZ3	LYS_67@NZ	284	0.0284	2.8891	154.247				GLN_345@O	THR_341@HG1	THR_341@OG1	288	0.0288	2.7953	159.638				GLU_325@OE1	ALA_326@H	ALA_326@N	294	0.0294	2.8628	149.858
THR_358@O	SER_374@HG	SER_374@OG	284	0.0284	2.7666	153.668				LEU_329@O	LYS_250@HZ2	LYS_250@NZ	287	0.0287	2.8169	154.341				GLU_20@OE1	LYS_26@HZ1	LYS_26@NZ	294	0.0294	2.8069	156.582
ATP_474@O2G	ARG_211@HH22	ARG_211@NH2	283	0.0283	2.746	152.156				GLU_20@O	LYS_26@HZ2	LYS_26@NZ	287	0.0287	2.8008	149.003				GLU_120@O	ARG_122@HH11	ARG_122@NH1	293	0.0293	2.8249	155.662
GLU_299@OE2	ASP_301@H	ASP_301@N	283	0.0283	2.8875	160.371				SER_107@OG	GLN_130@HE22	GLN_130@NE2	286	0.0286	2.8839	157.037				GLU_367@OE2	ARG_211@HH12	ARG_211@NH1	293	0.0293	2.7922	159.385
ATP_474@O2B	ARG_334@HH12	ARG_334@NH1	282	0.0282	2.8146	154.828				GLU_444@OE2	LYS_466@HZ1	LYS_466@NZ	286	0.0286	2.7784	159.287				GLY_435@O	ARG_443@HH11	ARG_443@NH1	293	0.0293	2.8536	152.694
ASP_145@OD1	GLN_28@HE22	GLN_28@NE2	281	0.0281	2.8191	160.265				GLU_444@OE2	ARG_443@HH22	ARG_443@NH2	285	0.0285	2.8101	152.756				SER_56@O	LEU_59@H	LEU_59@N	293	0.0293	2.9004	150.027
ALA_92@O	GLN_94@HE21	GLN_94@NE2	280	0.028	2.8536	161.621				ASP_447@O	ARG_450@H	ARG_450@N	285	0.0285	2.9032	142.6				ASP_95@OD2	LYS_100@HZ3	LYS_100@NZ	293	0.0293	2.7946	158.12
GLU_328@OE1	LYS_250@HZ2	LYS_250@NZ	279	0.0279	2.779	153.617				HID_323@O	ARG_88@HH21	ARG_88@NH2	284	0.0284	2.8292	155.65				THR_369@OG1	ARG_211@HH12	ARG_211@NH1	292	0.0292	2.8607	154.155
SER_394@OG	ASP_391@H	ASP_391@N	279	0.0279	2.9218	159.685				GLU_3@OE1	LEU_5@H	LEU_5@N	284	0.0284	2.8813	162.077				ASP_145@OD1	GLN_187@HE21	GLN_187@NE2	291	0.0291	2.8181	162.057
THR_469@OG1	SER_471@H	SER_471@N	278	0.0278	2.9237	155.829				GLU_285@OE1	LYS_184@HZ3	LYS_184@NZ	284	0.0284	2.7673	160.357				GLN_237@OE1	LYS_234@HZ2	LYS_234@NZ	291	0.0291	2.8165	155.379
ATP_474@O3'	ATP_474@H2'	ATP_474@O2'	277	0.0277	2.5091	138.604				LYS_158@O	SER_162@HG	SER_162@OG	284	0.0284	2.7368	164.714				ASP_143@OD1	ARG_154@HH12	ARG_154@NH1	290	0.029	2.8157	152.704
PHE_338@O	THR_291@HG1	THR_291@OG1	277	0.0277	2.8468	149.286				THR_91@O	SER_93@HG	SER_93@OG	284	0.0284	2.831	159.193				GLU_44@OE2	LYS_41@HZ2	LYS_41@NZ	290	0.029	2.7817	159.931
GLU_120@OE1	LYS_58@HZ1	LYS_58@NZ	276	0.0276	2.8001	156.943				ASP_301@OD2	ARG_178@HH22	ARG_178@NH2	283	0.0283	2.8152	151.796				GLU_441@OE1	LYS_472@HZ2	LYS_472@NZ	290	0.029	2.8035	155.496
CYS_438@O	ARG_443@HH11	ARG_443@NH1	275	0.0275	2.8255	155.557				PRO_278@O	ARG_245@HH22	ARG_245@NH2	283	0.0283	2.8269	157.511				GLU_44@OE1	LYS_41@HZ1	LYS_41@NZ	289	0.0289	2.8013	158.728
GLU_328@OE1	LYS_250@HZ1	LYS_250@NZ	275	0.0275	2.7904	151.354				LEU_296@O	LYS_300@HZ3	LYS_300@NZ	283	0.0283	2.8508	156.173				GLU_285@OE1	ARG_265@HH11	ARG_265@NH1	288	0.0288	2.797	157.354
PRO_42@O	MET_45@H	MET_45@N	275	0.0275	2.9087	145.644				GLU_441@OE2	LYS_466@HZ2	LYS_466@NZ	283	0.0283	2.777	156.368				GLU_419@OE2	GLU_419@H	GLU_419@N	288	0.0288	2.8267	151.052
GLU_21@OE1	LYS_17@HZ1	LYS_17@NZ	274	0.0274	2.8014	154.818				GLU_382@O	GLN_357@HE22	GLN_357@NE2	282	0.0282	2.8395	157.349				ATP_474@O2A	LYS_332@HZ2	LYS_332@NZ	288	0.0288	2.7913	155.348
ILE_159@O	SER_162@H	SER_162@N	274	0.0274	2.9005	145.636				MET_2@O	LEU_5@H	LEU_5@N	282	0.0282	2.8953	148.352				GLN_357@O	SEP_359@H	SEP_359@N	288	0.0288	2.8755	143.022
ASN_337@OD1	LYS_332@HZ1	LYS_332@NZ	272	0.0272	2.7952	154.796				GLU_299@OE1	LYS_300@H	LYS_300@N	282	0.0282	2.8285	146.51				GLU_367@OE1	ARG_211@HH22	ARG_211@NH2	287	0.0287	2.8187	159.768
ASP_410@OD1	LYS_300@HZ1	LYS_300@NZ	271	0.0271	2.7785	158.297				SER_394@O	SER_398@HG	SER_398@OG	282	0.0282	2.8156	162.292				GLU_325@OE2	GLN_94@HE21	GLN_94@NE2	287	0.0287	2.8407	159.103
TYR_397@O	ILE_401@H	ILE_401@N	271	0.0271	2.9303	151.488				SER_133@OG	ALA_135@H	ALA_135@N	281	0.0281	2.9277	152.483				GLU_367@OE1	GLU_367@H	GLU_367@N	287	0.0287	2.8179	150.529
GLU_352@OE1	GLN_237@HE22	GLN_237@NE2	269	0.0269	2.8442	158.701				GLU_259@OE1	LYS_256@HZ1	LYS_256@NZ	281	0.0281	2.8162	157.9				ALA_73@O	GLU_76@H	GLU_76@N	286	0.0286	2.9142	142.976
ASN_337@OD1	LYS_332@HZ2	LYS_332@NZ	268	0.0268	2.7878	154.326				GLU_444@OE2	LYS_466@HZ2	LYS_466@NZ	281	0.0281	2.7618	158.494				GLU_20@OE2	LYS_26@HZ1	LYS_26@NZ	286	0.0286	2.8109	157.846
GLN_139@O	ALA_142@H	ALA_142@N	268	0.0268	2.91	146.401				CYS_438@O	ARG_443@HH11	ARG_443@NH1	280	0.028	2.8289	154.827				GLY_409@O	LYS_300@HZ1	LYS_300@NZ	286	0.0286	2.8462	153.011
GLU_21@OE1	LYS_17@HZ3	LYS_17@NZ	268	0.0268	2.7884	156.115				GLN_237@O	SER_240@HG	SER_240@OG	279	0.0279	2.7717	162.949				ATP_474@O2A	ARG_211@HH22	ARG_211@NH2	285	0.0285	2.8026	157.702
ATP_474@O2'	LYS_231@HZ1	LYS_231@NZ	267	0.0267	2.8635	149.748				ASP_101@OD2	ARG_104@HH12	ARG_104@NH1	278	0.0278	2.7906	153.485				GLY_350@O	HIE_330@HE2	HIE_330@NE2	285	0.0285	2.8476	143.321
PRO_261@O	GLN_345@HE21	GLN_345@NE2	267	0.0267	2.8705	156.543				LYS_466@O	ARG_165@HH21	ARG_165@NH2	278	0.0278	2.8201	144.595				ASN_156@O	ARG_83@HH21	ARG_83@NH2	284	0.0284	2.8091	157.401
GLU_222@O	GLY_204@H	GLY_204@N	266	0.0266	2.8973	154.124				LEU_218@O	ARG_211@H	ARG_211@N	278	0.0278	2.942	160.698				GLU_273@OE1	LYS_199@HZ2	LYS_199@NZ	284	0.0284	2.8016	157.077
ASP_301@OD1	LEU_302@H	LEU_302@N	265	0.0265	2.8595	143.034				GLU_112@OE2	ARG_65@HE	ARG_65@NE	275	0.0275	2.8392	154.918				ASN_262@OD1	ARG_316@HH21	ARG_316@NH2	283	0.0283	2.8494	146.957
GLU_137@OE2	ARG_31@HH22	ARG_31@NH2	265	0.0265	2.8214	155.433				LYS_158@O	SER_162@H	SER_162@N	275	0.0275	2.8918	151.287				GLN_49@OE1	ARG_52@HE	ARG_52@NE	283	0.0283	2.8525	151.07
GLU_432@OE2	PHE_413@H	PHE_413@N	265	0.0265	2.8437	157.261				GLU_444@OE1	LYS_466@HZ3	LYS_466@NZ	274	0.0274	2.7712	158.197				LYS_79@O	ASN_82@H	ASN_82@N	283	0.0283	2.9228	155.944
HID_330@O	LYS_332@H	LYS_332@N	265	0.0265	2.8193	145.229				TYR_377@OH	SER_335@H	SER_335@N	274	0.0274	2.934	164.233				LYS_111@O	LEU_115@H	LEU_115@N	283	0.0283	2.9167	158.145
ALA_73@O	GLU_76@H	GLU_76@N	264	0.0264	2.9079	143.531				GLY_50@O	SER_53@HG	SER_53@OG	274	0.0274	2.7393	162.755				GLU_44@OE2	LYS_41@HZ3	LYS_41@NZ	283	0.0283	2.7988	159.507
SER_133@O	GLU_137@H	GLU_137@N	264	0.0264	2.8917	163.109				MET_170@O	ILE_173@H	ILE_173@N	273	0.0273	2.8986	141.446				GLU_441@OE1	LYS_472@HZ1	LYS_472@NZ	283	0.0283	2.817	155.87
ATP_474@O2'	LYS_231@HZ2	LYS_231@NZ	263	0.0263	2.8568	148.036				GLU_444@OE1	LYS_466@HZ2	LYS_466@NZ	272	0.0272	2.7851	157.372				GLU_441@OE2	LYS_472@HZ1	LYS_472@NZ	283	0.0283	2.8086	156.222
GLU_137@OE2	GLN_136@HE21	GLN_136@NE2	263	0.0263	2.8316	160.602				THR_291@O	GLU_294@H	GLU_294@N	270	0.027	2.8913	142.62				GLU_285@OE2	ARG_265@HH21	ARG_265@NH2	281	0.0281	2.7852	153.47
ASP_143@O	ARG_146@H	ARG_146@N	262	0.0262	2.8796	141.893				ASP_101@OD2	LYS_100@HZ3	LYS_100@NZ	270	0.027	2.8084	156.186				PHE_80@O	ASN_82@H	ASN_82@N	281	0.0281	2.8619	147.161
GLU_419@OE1	ARG_422@HH12	ARG_422@NH1	262	0.0262	2.803	157.128				GLU_214@O	LYS_234@HZ3	LYS_234@NZ	270	0.027	2.8234	151.646				GLU_352@OE1	LYS_250@HZ2	LYS_250@NZ	281	0.0281	2.7991	155.81
ASN_337@OD1	LYS_332@HZ3	LYS_332@NZ	261	0.0261	2.7963	154.836				ILE_401@O	TRP_404@H	TRP_404@N	270	0.027	2.8929	141.485				ALA_132@O	ILE_128@H	ILE_128@N	279	0.0279	2.8972	161.407
LYS_428@O	GLN_431@HE22	GLN_431@NE2	261	0.0261	2.8675	159.445				GLU_172@OE2	LYS_171@HZ3	LYS_171@NZ	269	0.0269	2.774	156.251				ASP_95@OD2	LYS_100@HZ2	LYS_100@NZ	279	0.0279	2.7834	157.496
ASP_138@O	GLN_28@HE22	GLN_28@NE2	260	0.026	2.8591	157.106				ASP_143@OD2	ARG_147@HH22	ARG_147@NH2	268	0.0268	2.8056	151.731				GLU_352@OE1	LYS_250@HZ1	LYS_250@NZ	278	0.0278	2.7927	155.546
GLU_21@OE2	LYS_17@HZ3	LYS_17@NZ	260	0.026	2.7835	157.092				GLU_175@O	ARG_178@H	ARG_178@N	268	0.0268	2.9097	147.526				GLU_352@OE1	LYS_250@HZ3	LYS_250@NZ	278	0.0278	2.7996	156.229
ARG_165@O	LYS_472@HZ2	LYS_472@NZ	259	0.0259	2.8173	152.607				GLY_313@O	ASN_262@HD21	ASN_262@ND2	268	0.0268	2.8798	150.598				ASP_48@O	ARG_52@HE	ARG_52@NE	277	0.0277	2.8345	154.126
GLU_448@O	ALA_451@H	ALA_451@N	259	0.0259	2.932	156.294				PRO_42@O	GLN_121@HE21	GLN_121@NE2	268	0.0268	2.869	158.49				SER_216@OG	ASN_213@HD21	ASN_213@ND2	277	0.0277	2.901	159.862
THR_356@O	THR_358@H	THR_358@N	259	0.0259	2.8307	145.162				GLN_47@OE1	LEU_5@H	LEU_5@N	268	0.0268	2.8386	160.568				GLU_192@OE1	GLN_136@HE21	GLN_136@NE2	277	0.0277	2.8388	159.702
GLU_299@O	LEU_302@H	LEU_302@N	258	0.0258	2.9141	152.967				GLU_214@O	LYS_234@HZ2	LYS_234@NZ	268	0.0268	2.8278	152.352				GLN_47@O	GLY_50@H	GLY_50@N	277	0.0277	2.9034	151.893
ASP_143@OD1	ARG_147@HE	ARG_147@NE	257	0.0257	2.8674	153.969				ILE_173@O	THR_176@H	THR_176@N	268	0.0268	2.8848	141.747				GLU_273@OE2	LYS_199@HZ2	LYS_199@NZ	277	0.0277	2.8041	156.834
ASP_48@O	GLY_50@H	GLY_50@N	257	0.0257	2.8713	144.304				GLN_201@O	HID_224@H	HID_224@N	265	0.0265	2.9071	162.645				ASP_48@O	LYS_51@H	LYS_51@N	277	0.0277	2.9184	155.743
GLN_342@O	GLN_342@HE21	GLN_342@NE2	257	0.0257	2.8673	150.774				GLN_121@O	MET_123@H	MET_123@N	265	0.0265	2.823	146.711				ATP_474@O3B	ARG_366@HH22	ARG_366@NH2	275	0.0275	2.8921	147.054
GLU_120@OE2	LYS_58@HZ3	LYS_58@NZ	257	0.0257	2.7987	158.516				ARG_165@O	ARG_165@HH11	ARG_165@NH1	264	0.0264	2.8391	161.351				GLU_419@OE1	GLU_419@H	GLU_419@N	275	0.0275	2.8256	150.566
ARG_165@O	LYS_472@HZ3	LYS_472@NZ	256	0.0256	2.8169	152.48				GLU_20@OE2	LYS_26@HZ1	LYS_26@NZ	264	0.0264	2.8133	157.11				GLU_20@OE2	ARG_30@HH11	ARG_30@NH1	274	0.0274	2.7873	155.633
GLN_342@O	GLN_179@HE21	GLN_179@NE2	256	0.0256	2.856	157.011				GLU_3@O	LYS_6@H	LYS_6@N	264	0.0264	2.8932	149.135				GLN_179@O	GLN_342@HE22	GLN_342@NE2	274	0.0274	2.8477	161.549
ALA_142@O	ARG_146@HE	ARG_146@NE	255	0.0255	2.8785	154.886				TPO_358@O2P	ARG_366@HH12	ARG_366@NH1	263	0.0263	2.8115	157.45				LYS_184@O	MET_186@H	MET_186@N	273	0.0273	2.885	145.878
ASP_108@O	GLU_112@H	GLU_112@N	253	0.0253	2.9101	155.697				GLU_419@OE2	LYS_423@HZ3	LYS_423@NZ	263	0.0263	2.7783	155.514				ASP_101@OD2	ARG_104@HH22	ARG_104@NH2	272	0.0272	2.812	150.636
ASP_410@OD1	LYS_300@HZ2	LYS_300@NZ	253	0.0253	2.7829	158.288				LEU_90@O	ARG_316@HH21	ARG_316@NH2	262	0.0262	2.8303	153.848				GLN_118@O	ARG_122@H	ARG_122@N	272	0.0272	2.8694	142.119
GLN_357@OE1	SER_374@HG	SER_374@OG	253	0.0253	2.6996	162.34				GLU_172@OE1	LYS_171@HZ3	LYS_171@NZ	262	0.0262	2.7736	156.689				GLU_273@OE1	LYS_199@HZ1	LYS_199@NZ	272	0.0272	2.7947	157.814
MET_360@O	LYS_355@HZ2	LYS_355@NZ	251	0.0251	2.8096	152.559				GLN_279@OE1	LYS_235@HZ2	LYS_235@NZ	261	0.0261	2.8145	154.661				GLN_94@OE1	ARG_320@HH22	ARG_320@NH2	271	0.0271	2.8299	151.424
ASP_155@OD1	ARG_147@HH22	ARG_147@NH2	250	0.025	2.8339	148.84				GLU_167@OE1	LYS_472@HZ3	LYS_472@NZ	261	0.0261	2.7969	156.609				ASP_101@OD2	LYS_100@HZ3	LYS_100@NZ	271	0.0271	2.8125	156.895
ASP_410@OD1	LYS_300@HZ3	LYS_300@NZ	249	0.0249	2.7927	157.059				SEP_359@O3P	MET_360@H	MET_360@N	261	0.0261	2.9002	160.011				ASP_95@OD2	LYS_100@HZ1	LYS_100@NZ	271	0.0271	2.7872	158.047
ATP_474@O1A	ARG_211@HH21	ARG_211@NH2	249	0.0249	2.8098	156.597				GLU_382@OE1	SER_379@H	SER_379@N	261	0.0261	2.8589	161.883				GLU_352@OE2	LYS_250@HZ1	LYS_250@NZ	271	0.0271	2.7897	156.249
ILE_189@O	ARG_265@HH12	ARG_265@NH1	249	0.0249	2.8307	157.522				GLU_299@OE1	ARG_298@HE	ARG_298@NE	260	0.026	2.8324	155.142				GLN_237@O	SER_240@HG	SER_240@OG	271	0.0271	2.7854	163.573
THR_408@O	ASP_410@H	ASP_410@N	248	0.0248	2.8746	145.029				TPO_358@O3P	ARG_366@HH22	ARG_366@NH2	260	0.026	2.8441	152.001				GLU_20@OE2	LYS_26@HZ2	LYS_26@NZ	270	0.027	2.809	155.839
GLU_192@OE1	LYS_256@HZ1	LYS_256@NZ	247	0.0247	2.8058	155.44				GLU_172@OE1	LYS_171@HZ1	LYS_171@NZ	260	0.026	2.7844	156.925				LEU_353@O	LYS_355@H	LYS_355@N	270	0.027	2.8435	147.009
GLU_288@OE1	GLN_342@HE21	GLN_342@NE2	247	0.0247	2.8205	160.847				PHE_80@O	TYR_24@HH	TYR_24@OH	260	0.026	2.7297	165.967				SEP_359@O3P	MET_360@H	MET_360@N	270	0.027	2.8529	153.52
ASP_145@OD2	LYS_27@HZ2	LYS_27@NZ	246	0.0246	2.8164	157.12				ATP_474@O2G	ARG_211@HH12	ARG_211@NH1	259	0.0259	2.8315	154.919				GLN_237@OE1	ALA_238@H	ALA_238@N	269	0.0269	2.877	144.115
GLN_139@O	ARG_146@HH12	ARG_146@NH1	246	0.0246	2.8753	154.227				GLU_172@OE2	LYS_171@HZ2	LYS_171@NZ	259	0.0259	2.7741	157.859				GLU_294@O	ASP_297@H	ASP_297@N	269	0.0269	2.9126	146.072
GLU_294@OE2	ARG_298@HH21	ARG_298@NH2	245	0.0245	2.8115	154.492				GLU_20@OE2	LYS_26@HZ2	LYS_26@NZ	258	0.0258	2.8128	158.086				GLU_20@O	LYS_26@HZ2	LYS_26@NZ	269	0.0269	2.8115	148.683
LYS_466@O	ARG_165@HH12	ARG_165@NH1	245	0.0245	2.8383	144.466				GLU_444@OE2	LYS_466@HZ3	LYS_466@NZ	258	0.0258	2.7762	159.566				GLU_325@OE2	ARG_320@HH22	ARG_320@NH2	268	0.0268	2.819	157.989
SER_359@OG	SER_374@H	SER_374@N	245	0.0245	2.8877	156.828				GLU_444@OE1	ARG_443@HH22	ARG_443@NH2	257	0.0257	2.7991	153.453				GLN_342@O	GLN_345@HE22	GLN_345@NE2	268	0.0268	2.8361	162.311
ASN_74@O	ARG_18@HH21	ARG_18@NH2	244	0.0244	2.8824	150.527				SER_418@OG	THR_375@HG1	THR_375@OG1	257	0.0257	2.8083	161.034				GLU_273@OE2	LYS_199@HZ3	LYS_199@NZ	268	0.0268	2.8058	155.879
GLU_212@OE2	ARG_366@HH12	ARG_366@NH1	244	0.0244	2.8013	158.076				ATP_474@O1G	ARG_211@HH12	ARG_211@NH1	256	0.0256	2.8261	156.738				GLU_352@OE2	LYS_250@HZ3	LYS_250@NZ	268	0.0268	2.8024	155.801
HID_323@O	ARG_88@HH21	ARG_88@NH2	244	0.0244	2.8291	153.923				GLU_172@OE1	LYS_171@HZ2	LYS_171@NZ	256	0.0256	2.7775	156.095				GLU_20@O	LYS_26@HZ1	LYS_26@NZ	268	0.0268	2.8033	149.982
ILE_406@O	ARG_307@HE	ARG_307@NE	244	0.0244	2.8539	151.014				GLU_172@OE2	LYS_171@HZ1	LYS_171@NZ	256	0.0256	2.7699	156.773				GLU_273@OE2	LYS_199@HZ1	LYS_199@NZ	267	0.0267	2.8058	157.438
GLU_175@O	ARG_178@H	ARG_178@N	243	0.0243	2.9138	149.806				ASP_297@O	LYS_300@HZ1	LYS_300@NZ	256	0.0256	2.8244	155.051				ASP_461@OD2	LYS_465@HZ1	LYS_465@NZ	267	0.0267	2.8116	155.481
GLU_212@OE1	THR_364@HG1	THR_364@OG1	243	0.0243	2.7077	163.913				GLU_325@OE2	ARG_88@HH12	ARG_88@NH1	255	0.0255	2.8142	155.761				THR_91@O	ARG_320@HH12	ARG_320@NH1	266	0.0266	2.8238	156.898
GLU_21@OE2	LYS_17@HZ2	LYS_17@NZ	242	0.0242	2.7993	156.146				SER_468@OG	GLN_150@HE22	GLN_150@NE2	255	0.0255	2.892	161.412				GLU_44@OE2	LYS_41@HZ1	LYS_41@NZ	266	0.0266	2.7876	158.65
MET_123@O	GLN_118@HE22	GLN_118@NE2	242	0.0242	2.8358	155.251				HID_323@NE2	ASP_461@H	ASP_461@N	254	0.0254	2.943	150.44				GLN_150@OE1	ARG_316@HH21	ARG_316@NH2	265	0.0265	2.8136	149.436
GLU_157@O	ARG_153@HH11	ARG_153@NH1	241	0.0241	2.8285	158.186				GLN_150@OE1	GLN_345@HE22	GLN_345@NE2	254	0.0254	2.8445	157.875				GLU_273@OE1	LYS_199@HZ3	LYS_199@NZ	265	0.0265	2.7984	157.068
LEU_318@O	HID_322@HD1	HID_322@ND1	241	0.0241	2.8467	158.782				GLU_196@OE1	GLU_196@H	GLU_196@N	254	0.0254	2.8216	146.837				GLU_44@OE1	LYS_41@HZ3	LYS_41@NZ	265	0.0265	2.7817	158.368
PHE_470@O	NME_473@H	NME_473@N	241	0.0241	2.9094	149.167				ASP_297@O	LYS_300@HZ3	LYS_300@NZ	253	0.0253	2.8002	155.735				PHE_338@O	THR_291@HG1	THR_291@OG1	265	0.0265	2.8226	154.625
ARG_354@O	TYR_390@HH	TYR_390@OH	240	0.024	2.7647	158.924				GLU_120@OE2	GLN_49@HE22	GLN_49@NE2	252	0.0252	2.8308	162.063				GLY_409@O	LYS_300@HZ3	LYS_300@NZ	264	0.0264	2.8333	152.825
GLU_432@OE1	PHE_413@H	PHE_413@N	240	0.024	2.8466	157.289				GLN_342@OE1	LYS_184@H	LYS_184@N	252	0.0252	2.8708	161.443				GLU_441@OE2	LYS_466@HZ2	LYS_466@NZ	264	0.0264	2.7595	155.34
SER_374@OG	ARG_334@HH21	ARG_334@NH2	240	0.024	2.8629	150.12				GLU_259@OE2	LYS_256@HZ2	LYS_256@NZ	252	0.0252	2.8066	158.621				GLU_441@OE1	LYS_472@HZ3	LYS_472@NZ	264	0.0264	2.8154	155.944
GLU_175@O	GLN_179@H	GLN_179@N	239	0.0239	2.8955	155.523				ASP_297@O	LYS_300@HZ2	LYS_300@NZ	252	0.0252	2.8023	156.082				ASN_156@O	TYR_24@HH	TYR_24@OH	264	0.0264	2.7688	159.596
GLU_294@OE2	ARG_298@HE	ARG_298@NE	239	0.0239	2.8398	155.32				ASP_143@OD1	ARG_147@HH22	ARG_147@NH2	251	0.0251	2.8095	153.318				TPO_358@O3P	SER_374@HG	SER_374@OG	263	0.0263	2.6206	165.673
ASP_145@OD1	LYS_27@HZ2	LYS_27@NZ	238	0.0238	2.8099	155.978				GLU_325@OE2	ARG_88@HH22	ARG_88@NH2	251	0.0251	2.8075	155.248				GLU_251@O	THR_254@H	THR_254@N	263	0.0263	2.9185	147.487
GLN_237@O	SER_240@HG	SER_240@OG	238	0.0238	2.7785	162.273				GLU_3@OE2	GLU_3@H	GLU_3@N	251	0.0251	2.8195	151.81				ASP_48@OD2	ARG_52@HH21	ARG_52@NH2	262	0.0262	2.7971	158.108
TYR_377@O	ARG_354@HH22	ARG_354@NH2	238	0.0238	2.8575	148.639				GLU_325@OE1	ARG_88@HH12	ARG_88@NH1	250	0.025	2.8125	153.343				GLU_20@OE2	LYS_26@HZ3	LYS_26@NZ	262	0.0262	2.8173	156.401
ASP_143@OD2	ARG_146@HH21	ARG_146@NH2	237	0.0237	2.8354	151.285				GLU_112@O	LEU_115@H	LEU_115@N	250	0.025	2.907	145.841				GLU_222@OE1	SER_205@H	SER_205@N	262	0.0262	2.8538	159.861
THR_365@O	GLU_367@H	GLU_367@N	237	0.0237	2.8405	146.313				GLU_299@OE2	ARG_298@HH21	ARG_298@NH2	249	0.0249	2.8038	152.584				GLU_382@OE1	GLN_357@HE22	GLN_357@NE2	261	0.0261	2.8311	159.775
GLU_192@OE2	LYS_256@HZ2	LYS_256@NZ	236	0.0236	2.7936	156.156				THR_364@OG1	THR_365@H	THR_365@N	249	0.0249	2.8424	138.501				GLN_279@OE1	LYS_235@HZ3	LYS_235@NZ	261	0.0261	2.8114	154.871
GLU_294@OE1	ARG_298@HH21	ARG_298@NH2	235	0.0235	2.8081	153.618				GLU_259@OE1	ARG_265@HH12	ARG_265@NH1	248	0.0248	2.805	157.098				GLU_441@OE2	LYS_472@HZ2	LYS_472@NZ	261	0.0261	2.8044	155.241
LEU_383@O	ARG_422@HE	ARG_422@NE	235	0.0235	2.8706	150.879				THR_469@OG1	ARG_83@HH22	ARG_83@NH2	247	0.0247	2.8578	154.018				ARG_146@O	ARG_316@HH12	ARG_316@NH1	260	0.026	2.8344	156.266
GLN_140@OE1	ARG_147@HH22	ARG_147@NH2	234	0.0234	2.8424	151.696				GLN_139@OE1	LYS_96@HZ3	LYS_96@NZ	247	0.0247	2.8253	153.484				SER_133@O	ARG_35@HE	ARG_35@NE	260	0.026	2.8539	149.345
GLU_222@OE1	ARG_225@H	ARG_225@N	234	0.0234	2.8318	153.809				GLU_462@OE1	SER_459@HG	SER_459@OG	247	0.0247	2.6669	166.879				GLU_44@OE1	LYS_41@HZ2	LYS_41@NZ	260	0.026	2.7852	160.102
ARG_165@O	LYS_472@HZ1	LYS_472@NZ	233	0.0233	2.8036	152.78				GLN_342@O	GLN_345@HE22	GLN_345@NE2	244	0.0244	2.8509	161.023				GLU_441@OE2	LYS_466@HZ3	LYS_466@NZ	260	0.026	2.7613	155.774
GLN_136@O	GLN_139@H	GLN_139@N	233	0.0233	2.8942	150.655				GLU_444@O	ASP_447@H	ASP_447@N	243	0.0243	2.9065	145.205				ALA_142@O	ARG_146@H	ARG_146@N	259	0.0259	2.8952	158.479
GLN_345@OE1	GLN_150@HE21	GLN_150@NE2	233	0.0233	2.8151	159.795				LEU_442@O	ILE_445@H	ILE_445@N	243	0.0243	2.906	147.284				GLN_342@O	GLN_179@HE22	GLN_179@NE2	258	0.0258	2.8484	159.024
GLU_188@OE1	LYS_195@HZ2	LYS_195@NZ	232	0.0232	2.814	156.359				GLU_20@OE2	LYS_26@HZ3	LYS_26@NZ	243	0.0243	2.8158	157.75				ASP_461@OD2	LYS_465@HZ3	LYS_465@NZ	258	0.0258	2.807	154.637
GLN_246@OE1	ASN_249@HD21	ASN_249@ND2	231	0.0231	2.8756	161.207				LYS_23@O	ASN_156@HD22	ASN_156@ND2	242	0.0242	2.8557	159.812				GLU_448@OE2	LYS_466@HZ2	LYS_466@NZ	257	0.0257	2.7838	154.352
PRO_227@O	MET_186@H	MET_186@N	231	0.0231	2.895	156.915				GLU_259@OE2	LYS_256@HZ1	LYS_256@NZ	242	0.0242	2.822	158.273				SEP_359@O2P	MET_360@H	MET_360@N	257	0.0257	2.8497	154.485
GLU_299@OE1	ASP_301@H	ASP_301@N	230	0.023	2.8844	160.002				GLU_57@O	THR_60@HG1	THR_60@OG1	242	0.0242	2.723	162.406				ASP_410@OD2	LYS_300@HZ3	LYS_300@NZ	256	0.0256	2.7932	157.21
PRO_454@O	LYS_393@HZ3	LYS_393@NZ	229	0.0229	2.8386	153.714				GLN_279@OE1	LYS_235@HZ1	LYS_235@NZ	241	0.0241	2.7993	154.438				GLU_441@OE2	LYS_466@HZ1	LYS_466@NZ	256	0.0256	2.7589	154.799
GLY_409@O	LYS_300@HZ2	LYS_300@NZ	228	0.0228	2.8293	151.742				GLU_259@OE2	ARG_265@HH12	ARG_265@NH1	240	0.024	2.8091	156.339				LYS_393@O	TYR_397@H	TYR_397@N	256	0.0256	2.9274	152.442
SER_53@OG	GLN_121@HE22	GLN_121@NE2	228	0.0228	2.8752	157.93				GLU_175@O	GLN_179@HE22	GLN_179@NE2	239	0.0239	2.8665	162.861				GLU_222@OE2	SER_205@H	SER_205@N	255	0.0255	2.8572	159.531
THR_365@OG1	GLU_367@H	GLU_367@N	228	0.0228	2.9367	162.197				GLU_419@OE2	LYS_423@HZ2	LYS_423@NZ	239	0.0239	2.7732	156.372				GLU_57@O	THR_60@H	THR_60@N	255	0.0255	2.9065	153.692
ARG_146@O	PHE_149@H	PHE_149@N	227	0.0227	2.9043	152.178				GLU_137@OE1	ARG_31@HH11	ARG_31@NH1	238	0.0238	2.8048	154.129				GLU_57@OE2	THR_60@HG1	THR_60@OG1	255	0.0255	2.7213	163.089
GLU_120@O	GLN_121@HE21	GLN_121@NE2	227	0.0227	2.8386	159.571				GLN_94@OE1	ARG_320@HH12	ARG_320@NH1	238	0.0238	2.8148	154.071				ASP_370@OD2	ARG_334@HH12	ARG_334@NH1	254	0.0254	2.7937	154.911
MET_360@O	LYS_355@HZ3	LYS_355@NZ	227	0.0227	2.8172	152.878				GLU_196@OE2	GLU_196@H	GLU_196@N	238	0.0238	2.8223	146.353				GLU_419@OE1	ASN_417@HD21	ASN_417@ND2	252	0.0252	2.8149	164.342
GLN_430@OE1	HID_452@HD1	HID_452@ND1	226	0.0226	2.8725	162.078				GLU_441@OE1	SER_440@HG	SER_440@OG	238	0.0238	2.6595	164.024				LYS_428@O	GLN_431@HE21	GLN_431@NE2	252	0.0252	2.8703	158.851
GLU_419@OE1	ARG_422@HH22	ARG_422@NH2	225	0.0225	2.7841	157.15				ASN_74@OD1	ARG_18@HH21	ARG_18@NH2	237	0.0237	2.8648	145.357				GLU_20@O	LYS_26@HZ3	LYS_26@NZ	252	0.0252	2.8002	149.512
PHE_80@O	TYR_24@HH	TYR_24@OH	224	0.0224	2.7297	163.566				GLY_131@O	ARG_35@HE	ARG_35@NE	237	0.0237	2.8355	152.938				ASP_141@OD1	ARG_31@HH11	ARG_31@NH1	251	0.0251	2.7999	158.264
GLU_192@OE2	LYS_256@HZ1	LYS_256@NZ	223	0.0223	2.7922	156.602				GLU_259@OE2	LYS_256@HZ3	LYS_256@NZ	237	0.0237	2.8095	157.188				SEP_359@OG	SER_361@HG	SER_361@OG	250	0.025	2.7825	155.874
GLU_328@OE2	LYS_250@HZ3	LYS_250@NZ	223	0.0223	2.7734	153.082				ARG_83@O	ILE_86@H	ILE_86@N	236	0.0236	2.9015	144.242				HID_323@O	ARG_320@HH11	ARG_320@NH1	249	0.0249	2.8252	151.62
LYS_41@O	GLU_44@H	GLU_44@N	223	0.0223	2.9091	146.942				GLU_144@OE2	ARG_147@HH22	ARG_147@NH2	235	0.0235	2.8032	155.75				GLU_367@O	THR_369@H	THR_369@N	249	0.0249	2.8661	146.958
ASP_145@OD2	LYS_27@HZ3	LYS_27@NZ	222	0.0222	2.8071	156.212				ASP_101@OD1	LYS_100@HZ2	LYS_100@NZ	235	0.0235	2.8017	156.946				TPO_358@O	LYS_368@HZ1	LYS_368@NZ	248	0.0248	2.8166	155.531
SER_216@O	LYS_234@HZ3	LYS_234@NZ	222	0.0222	2.8429	146.425				ASP_101@OD2	LYS_100@HZ2	LYS_100@NZ	235	0.0235	2.7967	155.209				ASP_101@OD2	ARG_104@HE	ARG_104@NE	247	0.0247	2.8491	151.424
SER_471@O	ARG_83@HH12	ARG_83@NH1	221	0.0221	2.8228	154.916				GLU_157@OE2	ARG_147@HH12	ARG_147@NH1	234	0.0234	2.8038	150.296				GLU_20@OE1	ARG_30@HH11	ARG_30@NH1	247	0.0247	2.7873	155.733
ARG_450@O	GLN_431@HE21	GLN_431@NE2	220	0.022	2.8675	160.913				ILE_128@O	GLY_131@H	GLY_131@N	234	0.0234	2.8909	153.989				GLN_136@O	GLN_140@HE22	GLN_140@NE2	247	0.0247	2.8697	161.68
GLU_222@OE2	ARG_225@H	ARG_225@N	219	0.0219	2.8193	151.796				ALA_92@O	GLN_94@HE22	GLN_94@NE2	233	0.0233	2.8534	162.212				GLN_345@OE1	GLN_150@HE22	GLN_150@NE2	247	0.0247	2.8536	156.169
GLU_21@OE2	LYS_17@HZ1	LYS_17@NZ	218	0.0218	2.7891	157.931				SER_394@O	TYR_397@H	TYR_397@N	233	0.0233	2.9035	143.382				GLN_187@OE1	LYS_96@HZ2	LYS_96@NZ	247	0.0247	2.8156	156.143
GLU_419@OE2	ARG_422@HH22	ARG_422@NH2	218	0.0218	2.8013	158.043				GLU_259@OE1	ARG_265@HH22	ARG_265@NH2	232	0.0232	2.7962	157.533				THR_469@O	SER_471@H	SER_471@N	247	0.0247	2.8479	145.151
SER_53@O	GLN_121@HE22	GLN_121@NE2	218	0.0218	2.859	158.609				LYS_96@O	GLN_28@HE21	GLN_28@NE2	232	0.0232	2.8882	161.422				LEU_98@O	LYS_100@H	LYS_100@N	246	0.0246	2.9092	145.775
ALA_148@O	SER_162@H	SER_162@N	217	0.0217	2.9266	150.429				GLU_444@OE1	LYS_466@HZ1	LYS_466@NZ	232	0.0232	2.7756	157.181				GLU_325@OE1	ARG_320@HH22	ARG_320@NH2	245	0.0245	2.8225	156.63
ASP_145@O	ALA_148@H	ALA_148@N	217	0.0217	2.9103	151.777				GLU_20@OE1	LYS_26@HZ2	LYS_26@NZ	231	0.0231	2.8127	156.547				GLU_44@OE1	GLN_47@HE22	GLN_47@NE2	245	0.0245	2.8249	154.904
ASP_297@O	LYS_300@HZ1	LYS_300@NZ	217	0.0217	2.8248	157.311				TYR_24@OH	ARG_83@HE	ARG_83@NE	230	0.023	2.8853	158.069				GLU_167@OE2	LYS_472@HZ3	LYS_472@NZ	244	0.0244	2.7802	155.942
SER_114@O	GLN_130@HE21	GLN_130@NE2	217	0.0217	2.8728	160.811				SER_84@OG	LYS_465@HZ2	LYS_465@NZ	230	0.023	2.8603	152.861				SER_216@O	THR_217@HG1	THR_217@OG1	244	0.0244	2.8278	155.338
GLU_192@OE1	LYS_256@HZ3	LYS_256@NZ	216	0.0216	2.7944	157.114				GLU_444@OE1	ARG_443@HH12	ARG_443@NH1	229	0.0229	2.8046	153.297				ASP_461@OD1	LYS_465@HZ3	LYS_465@NZ	243	0.0243	2.802	155.958
ASN_85@OD1	ARG_88@HH22	ARG_88@NH2	215	0.0215	2.8272	149.637				GLU_200@OE1	SER_203@HG	SER_203@OG	228	0.0228	2.705	163.52				GLU_441@OE1	LYS_466@HZ3	LYS_466@NZ	243	0.0243	2.7605	154.986
GLU_192@OE2	LYS_256@HZ3	LYS_256@NZ	215	0.0215	2.8084	155.751				PHE_80@O	ASN_82@H	ASN_82@N	227	0.0227	2.8796	146.456				ASP_410@OD2	LYS_300@HZ1	LYS_300@NZ	242	0.0242	2.7786	157.801
GLU_200@O	SER_203@HG	SER_203@OG	215	0.0215	2.707	162.192				ASP_101@OD1	LYS_100@HZ3	LYS_100@NZ	227	0.0227	2.816	155.738				ATP_474@O1G	LYS_332@HZ2	LYS_332@NZ	242	0.0242	2.7867	149.614
GLY_409@O	LYS_300@HZ3	LYS_300@NZ	215	0.0215	2.8269	152.452				GLU_419@OE2	LYS_423@HZ1	LYS_423@NZ	227	0.0227	2.7712	156.151				GLU_57@OE1	THR_60@HG1	THR_60@OG1	242	0.0242	2.7112	164.114
SER_394@OG	TYR_388@HH	TYR_388@OH	215	0.0215	2.8044	160.861				TYR_397@O	GLY_400@H	GLY_400@N	226	0.0226	2.8889	140.801				ASP_461@OD1	LYS_465@HZ2	LYS_465@NZ	241	0.0241	2.8117	157.772
GLU_188@OE1	LYS_195@HZ3	LYS_195@NZ	214	0.0214	2.8022	154.749				GLN_279@OE1	LYS_235@HZ3	LYS_235@NZ	225	0.0225	2.8112	153.747				GLU_419@OE2	ASN_417@HD21	ASN_417@ND2	240	0.024	2.8207	164.944
LEU_296@O	LYS_300@HZ1	LYS_300@NZ	214	0.0214	2.8447	155.388				GLU_200@OE2	SER_203@HG	SER_203@OG	225	0.0225	2.6973	163.778				ATP_474@O1G	LYS_332@HZ1	LYS_332@NZ	240	0.024	2.7978	149.143
ALA_132@O	TRP_134@H	TRP_134@N	213	0.0213	2.8645	145.286				SER_126@OG	ILE_128@H	ILE_128@N	224	0.0224	2.9114	154.505				ASN_4@O	HID_7@H	HID_7@N	239	0.0239	2.8799	145.725
ASP_108@OD2	LYS_111@HZ3	LYS_111@NZ	213	0.0213	2.8024	156.143				SER_468@OG	GLN_150@HE21	GLN_150@NE2	223	0.0223	2.8923	153.602				SER_398@O	ILE_401@H	ILE_401@N	239	0.0239	2.9232	143.876
GLU_441@O	GLU_444@H	GLU_444@N	212	0.0212	2.9136	149.423				GLU_294@OE2	THR_291@HG1	THR_291@OG1	223	0.0223	2.707	165.065				VAL_119@O	ARG_122@HE	ARG_122@NE	238	0.0238	2.8529	150.702
ASN_4@OD1	MET_2@H	MET_2@N	211	0.0211	2.867	162.15				ASP_101@OD2	ARG_104@HH22	ARG_104@NH2	222	0.0222	2.8203	150.601				SER_53@OG	GLN_121@HE21	GLN_121@NE2	238	0.0238	2.8881	159.746
ILE_266@O	GLN_191@HE21	GLN_191@NE2	211	0.0211	2.8349	161.345				ASP_155@OD2	ASN_156@HD21	ASN_156@ND2	222	0.0222	2.8359	156.023				ASP_410@OD2	LYS_300@HZ2	LYS_300@NZ	238	0.0238	2.7875	156.585
MET_360@O	LYS_355@HZ1	LYS_355@NZ	211	0.0211	2.8155	152.369				GLN_139@OE1	LYS_96@HZ1	LYS_96@NZ	222	0.0222	2.8043	154.125				SER_56@OG	LYS_58@H	LYS_58@N	238	0.0238	2.9327	149.783
GLU_192@OE1	LYS_256@HZ2	LYS_256@NZ	210	0.021	2.7995	157.389				ASP_301@OD1	ARG_178@HH22	ARG_178@NH2	221	0.0221	2.8133	152.009				GLN_130@OE1	SER_126@HG	SER_126@OG	238	0.0238	2.7662	157.731
GLU_44@O	GLN_47@HE21	GLN_47@NE2	210	0.021	2.867	159.057				GLU_325@OE2	ALA_326@H	ALA_326@N	220	0.022	2.8509	149.94				GLU_21@OE2	ARG_18@HH21	ARG_18@NH2	237	0.0237	2.805	161.543
LEU_296@O	LYS_300@HZ3	LYS_300@NZ	210	0.021	2.8443	155.231				VAL_119@O	ARG_122@H	ARG_122@N	220	0.022	2.919	150.481				GLU_3@O	LYS_6@H	LYS_6@N	237	0.0237	2.8831	142.798
SER_53@OG	GLN_121@HE21	GLN_121@NE2	209	0.0209	2.8856	152.336				ASN_74@O	ARG_18@HH21	ARG_18@NH2	220	0.022	2.8793	151.236				LEU_152@O	ARG_147@HH12	ARG_147@NH1	236	0.0236	2.8263	152.326
GLU_188@O	GLN_187@HE21	GLN_187@NE2	208	0.0208	2.8356	160.564				ASP_101@OD2	LYS_100@HZ1	LYS_100@NZ	219	0.0219	2.8065	156.284				GLU_441@OE1	LYS_466@HZ2	LYS_466@NZ	236	0.0236	2.7554	155.121
SER_162@O	ARG_165@H	ARG_165@N	208	0.0208	2.9019	149.973				GLU_20@OE1	LYS_26@HZ3	LYS_26@NZ	219	0.0219	2.8053	157.549				ASP_101@OD1	ARG_104@HE	ARG_104@NE	235	0.0235	2.8438	151.401
ASP_145@OD2	LYS_27@HZ1	LYS_27@NZ	207	0.0207	2.8057	156.381				GLY_38@O	LYS_41@H	LYS_41@N	218	0.0218	2.9055	153.879				GLN_179@OE1	LYS_306@HZ3	LYS_306@NZ	235	0.0235	2.8065	155.217
GLU_157@O	ARG_153@HE	ARG_153@NE	207	0.0207	2.8344	149.115				LYS_465@O	SER_468@HG	SER_468@OG	218	0.0218	2.7163	160.254				HID_224@NE2	GLN_201@HE22	GLN_201@NE2	234	0.0234	2.9088	160.069
GLU_259@O	GLN_187@HE21	GLN_187@NE2	207	0.0207	2.8518	160.609				ASN_64@OD1	ASN_4@HD21	ASN_4@ND2	217	0.0217	2.8459	158.066				GLN_389@OE1	GLN_389@H	GLN_389@N	234	0.0234	2.8513	147.244
PRO_454@O	LYS_393@HZ1	LYS_393@NZ	207	0.0207	2.8509	152.848				GLN_136@O	GLN_139@HE22	GLN_139@NE2	217	0.0217	2.8645	157.422				GLU_21@OE1	ARG_18@HE	ARG_18@NE	233	0.0233	2.8264	160.838
MET_123@O	VAL_125@H	VAL_125@N	206	0.0206	2.841	145.449				SEP_359@O2P	GLN_357@HE21	GLN_357@NE2	217	0.0217	2.8316	159.642				ASP_461@OD2	LYS_465@HZ2	LYS_465@NZ	233	0.0233	2.8046	154.067
ARG_366@O	LYS_368@HZ2	LYS_368@NZ	205	0.0205	2.819	155.646				ATP_474@O3B	ARG_334@HH12	ARG_334@NH1	216	0.0216	2.9297	148.216				GLU_288@OE2	THR_341@HG1	THR_341@OG1	233	0.0233	2.6048	162.743
ASP_145@OD1	LYS_27@HZ1	LYS_27@NZ	205	0.0205	2.8047	156.016				SER_324@OG	LYS_257@HZ3	LYS_257@NZ	216	0.0216	2.8574	151.556				GLU_444@O	ASP_447@H	ASP_447@N	232	0.0232	2.9087	142.657
ASP_301@OD2	LEU_302@H	LEU_302@N	205	0.0205	2.8614	142.847				ASP_145@O	ALA_148@H	ALA_148@N	215	0.0215	2.9206	156.522				SER_133@O	ARG_35@HH21	ARG_35@NH2	231	0.0231	2.8332	148.254
GLU_294@OE1	ARG_298@HE	ARG_298@NE	205	0.0205	2.8391	153.826				ILE_9@O	GLN_13@HE22	GLN_13@NE2	215	0.0215	2.8681	160.905				GLU_167@OE2	LYS_472@HZ2	LYS_472@NZ	231	0.0231	2.7895	159.179
GLU_352@OE2	LYS_355@HZ1	LYS_355@NZ	205	0.0205	2.7905	156.927				GLN_139@OE1	LYS_96@HZ2	LYS_96@NZ	214	0.0214	2.8036	152.978				GLY_363@O	THR_365@H	THR_365@N	231	0.0231	2.8685	145.439
ILE_189@O	GLU_192@H	GLU_192@N	205	0.0205	2.918	160.043				LEU_177@O	ARG_153@HH11	ARG_153@NH1	213	0.0213	2.8341	153.908				ILE_401@O	TRP_404@H	TRP_404@N	231	0.0231	2.8962	141.107
THR_358@OG1	MET_360@H	MET_360@N	205	0.0205	2.9395	160.212				GLU_352@OE2	LYS_231@HZ3	LYS_231@NZ	213	0.0213	2.7901	158.971				SER_53@OG	GLN_121@HE22	GLN_121@NE2	230	0.023	2.8859	155.031
ILE_168@O	ARG_164@HE	ARG_164@NE	204	0.0204	2.8755	151.484				SER_114@OG	SER_126@HG	SER_126@OG	213	0.0213	2.8107	161.194				SER_379@OG	GLU_382@H	GLU_382@N	230	0.023	2.9327	158.317
ASP_447@OD1	ARG_450@HE	ARG_450@NE	203	0.0203	2.8622	143.876				GLU_20@OE1	LYS_26@HZ1	LYS_26@NZ	212	0.0212	2.8096	156.97				GLU_294@OE1	THR_291@HG1	THR_291@OG1	230	0.023	2.7228	165.702
GLU_188@OE2	LYS_195@HZ2	LYS_195@NZ	203	0.0203	2.7961	154.845				GLU_259@OE1	LYS_256@HZ3	LYS_256@NZ	211	0.0211	2.8126	157.311				SER_133@OG	ARG_35@HH21	ARG_35@NH2	229	0.0229	2.8862	151.027
GLU_188@OE2	LYS_195@HZ3	LYS_195@NZ	203	0.0203	2.8154	156.274				SER_84@OG	LYS_465@HZ1	LYS_465@NZ	211	0.0211	2.8585	151.776				ASP_461@OD1	LYS_465@HZ1	LYS_465@NZ	229	0.0229	2.8088	156.704
GLU_419@OE2	ARG_422@HH12	ARG_422@NH1	203	0.0203	2.7953	158.41				ASP_101@OD1	ARG_104@HH12	ARG_104@NH1	210	0.021	2.8016	153.658				GLU_462@OE1	SER_459@H	SER_459@N	229	0.0229	2.8659	155.627
ASP_95@OD2	LYS_100@HZ3	LYS_100@NZ	202	0.0202	2.786	158.035				GLN_150@O	GLN_345@HE21	GLN_345@NE2	210	0.021	2.8545	160.817				GLU_57@O	THR_60@HG1	THR_60@OG1	229	0.0229	2.7463	161.028
SER_216@O	LYS_234@HZ2	LYS_234@NZ	202	0.0202	2.8476	147.179				GLU_294@OE1	THR_291@HG1	THR_291@OG1	210	0.021	2.7115	166.153				THR_91@O	ARG_316@HE	ARG_316@NE	228	0.0228	2.8956	156.59
GLU_328@OE2	LYS_250@HZ2	LYS_250@NZ	200	0.02	2.7767	153.337				GLU_44@OE2	GLN_13@HE22	GLN_13@NE2	209	0.0209	2.8225	154.589				LEU_181@O	CYS_185@H	CYS_185@N	228	0.0228	2.8788	162.804
LYS_332@O	ASN_337@HD22	ASN_337@ND2	200	0.02	2.8712	144.381				GLU_259@OE1	LYS_256@HZ2	LYS_256@NZ	209	0.0209	2.8261	158.811				TPO_358@O3P	THR_365@HG1	THR_365@OG1	228	0.0228	2.671	164.049
LEU_296@O	LYS_300@HZ2	LYS_300@NZ	199	0.0199	2.8496	155.757				GLU_137@OE2	ARG_31@HH11	ARG_31@NH1	208	0.0208	2.8121	154.68				GLU_352@OE2	LYS_250@HZ2	LYS_250@NZ	227	0.0227	2.8021	154.995
ASP_145@OD1	LYS_27@HZ3	LYS_27@NZ	198	0.0198	2.7971	155.87				THR_469@OG1	ARG_83@HH21	ARG_83@NH2	208	0.0208	2.8587	150.953				GLU_462@OE1	LYS_466@HZ1	LYS_466@NZ	227	0.0227	2.7718	155.128
ASP_95@OD2	LYS_100@HZ2	LYS_100@NZ	198	0.0198	2.7934	158.619				GLU_44@OE1	GLN_13@HE22	GLN_13@NE2	208	0.0208	2.831	154.24				PRO_42@O	MET_45@H	MET_45@N	227	0.0227	2.9013	144.523
GLN_201@OE1	TYR_223@HH	TYR_223@OH	198	0.0198	2.7867	162.84				LEU_362@O	THR_364@HG1	THR_364@OG1	208	0.0208	2.8061	161.254				GLU_175@OE1	ARG_178@HH12	ARG_178@NH1	226	0.0226	2.805	160.081
GLU_328@OE2	LYS_250@HZ1	LYS_250@NZ	198	0.0198	2.7838	154.146				LEU_177@O	ARG_153@HH21	ARG_153@NH2	207	0.0207	2.8137	152.277				ASP_155@OD1	ARG_154@HE	ARG_154@NE	225	0.0225	2.8589	158.277
SER_471@OG	THR_469@HG1	THR_469@OG1	198	0.0198	2.8235	154.959				ASP_155@OD1	ASN_156@HD21	ASN_156@ND2	207	0.0207	2.8389	156.623				ATP_474@O1A	ARG_211@HH21	ARG_211@NH2	225	0.0225	2.8026	161.797
ASP_108@OD2	LYS_111@HZ2	LYS_111@NZ	197	0.0197	2.7953	156.819				GLN_389@OE1	GLN_389@H	GLN_389@N	207	0.0207	2.8518	146.996				ASN_85@OD1	ARG_88@HH21	ARG_88@NH2	225	0.0225	2.8181	155.262
ASP_141@OD1	ARG_165@HH22	ARG_165@NH2	197	0.0197	2.8279	153.621				THR_276@O	LYS_235@HZ2	LYS_235@NZ	206	0.0206	2.8379	153.128				THR_408@O	LYS_300@HZ2	LYS_300@NZ	225	0.0225	2.8161	155.411
ASP_143@OD2	ARG_147@HH22	ARG_147@NH2	197	0.0197	2.8016	153.99				SER_324@OG	LYS_257@HZ1	LYS_257@NZ	206	0.0206	2.8442	152.406				GLU_175@OE2	LYS_306@HZ3	LYS_306@NZ	225	0.0225	2.7794	158.886
PRO_454@O	LYS_393@HZ2	LYS_393@NZ	197	0.0197	2.8424	153.27				GLU_419@OE1	LYS_423@HZ3	LYS_423@NZ	206	0.0206	2.7721	156.485				PRO_454@O	LYS_393@HZ2	LYS_393@NZ	225	0.0225	2.8393	150.642
ASP_108@OD2	LYS_111@HZ1	LYS_111@NZ	196	0.0196	2.795	156.895				ASP_447@OD1	ARG_443@HH21	ARG_443@NH2	205	0.0205	2.7986	153.921				GLN_187@OE1	LYS_96@HZ1	LYS_96@NZ	225	0.0225	2.8268	156.966
THR_341@OG1	GLY_343@H	GLY_343@N	196	0.0196	2.9281	143.685				GLU_444@OE2	ARG_443@HH12	ARG_443@NH1	204	0.0204	2.8012	152.247				ASP_145@OD2	GLN_187@HE21	GLN_187@NE2	224	0.0224	2.8265	162.829
ARG_366@O	LYS_368@HZ1	LYS_368@NZ	195	0.0195	2.8349	155.045				GLN_47@OE1	ARG_52@HH22	ARG_52@NH2	204	0.0204	2.8306	152.701				ATP_474@O1G	LYS_231@HZ1	LYS_231@NZ	224	0.0224	2.7697	154.145
ASP_95@OD1	LYS_100@HZ2	LYS_100@NZ	195	0.0195	2.8043	159.869				GLU_167@OE1	LYS_472@HZ1	LYS_472@NZ	204	0.0204	2.7927	156.67				GLN_279@OE1	LYS_235@HZ2	LYS_235@NZ	224	0.0224	2.8178	154.569
ATP_474@O5'	ASN_213@HD21	ASN_213@ND2	195	0.0195	2.8803	160.672				SER_468@O	SER_162@HG	SER_162@OG	204	0.0204	2.7578	155.513				GLU_448@OE1	LYS_466@HZ1	LYS_466@NZ	224	0.0224	2.7967	153.016
GLU_212@OE2	THR_364@HG1	THR_364@OG1	195	0.0195	2.6833	163.65				GLY_50@O	ARG_52@HE	ARG_52@NE	202	0.0202	2.8307	152.657				GLU_167@OE1	LYS_472@HZ3	LYS_472@NZ	224	0.0224	2.7841	157.228
ASP_370@OD2	SER_361@HG	SER_361@OG	193	0.0193	2.6994	162.122				THR_91@O	SER_260@HG	SER_260@OG	202	0.0202	2.7408	161.504				GLN_187@OE1	LYS_96@HZ3	LYS_96@NZ	224	0.0224	2.8119	156.193
ASP_95@OD2	LYS_100@HZ1	LYS_100@NZ	193	0.0193	2.8029	157.278				GLU_325@OE1	ALA_326@H	ALA_326@N	201	0.0201	2.8692	149.482				VAL_372@O	ARG_334@HH22	ARG_334@NH2	222	0.0222	2.8316	151.095
GLU_3@OE2	GLU_3@H	GLU_3@N	193	0.0193	2.831	150.557				GLN_118@O	ARG_122@HH11	ARG_122@NH1	201	0.0201	2.8332	154.813				ASP_48@OD1	ARG_52@HH21	ARG_52@NH2	222	0.0222	2.801	157.798
SER_56@O	LEU_59@H	LEU_59@N	193	0.0193	2.8928	150.174				SER_379@OG	GLU_382@H	GLU_382@N	201	0.0201	2.935	158.233				ARG_165@O	LYS_472@HZ1	LYS_472@NZ	222	0.0222	2.8035	151.835
ASN_85@OD1	ASN_82@HD21	ASN_82@ND2	192	0.0192	2.8408	158.732				GLU_120@OE2	SER_56@H	SER_56@N	200	0.02	2.8695	158.184				SER_374@OG	ARG_334@HH11	ARG_334@NH1	221	0.0221	2.868	153.929
ASP_297@O	LYS_300@HZ2	LYS_300@NZ	191	0.0191	2.8004	155.774				ASP_410@OD1	GLN_414@HE22	GLN_414@NE2	199	0.0199	2.8154	160.598				ALA_142@O	GLN_187@HE22	GLN_187@NE2	221	0.0221	2.8742	159.321
PHE_99@O	VAL_102@H	VAL_102@N	191	0.0191	2.8929	143.081				GLU_3@OE2	GLN_47@HE22	GLN_47@NE2	199	0.0199	2.812	163.269				HID_7@NE2	LYS_67@HZ2	LYS_67@NZ	221	0.0221	2.875	155.678
ASP_141@OD2	GLN_28@HE21	GLN_28@NE2	190	0.019	2.8331	161.923				GLU_419@OE1	LYS_423@HZ2	LYS_423@NZ	199	0.0199	2.7807	156.081				ARG_165@O	LYS_472@HZ2	LYS_472@NZ	220	0.022	2.8189	151.126
GLU_21@O	LYS_23@HZ3	LYS_23@NZ	190	0.019	2.8183	154.607				LYS_158@O	ARG_164@HH12	ARG_164@NH1	198	0.0198	2.8243	152.966				GLU_462@OE2	SER_459@H	SER_459@N	220	0.022	2.8708	156.036
SER_324@OG	ARG_320@HH12	ARG_320@NH1	190	0.019	2.8829	147.681				GLU_259@OE2	ARG_265@HH22	ARG_265@NH2	198	0.0198	2.7912	157.562				LYS_51@O	VAL_54@H	VAL_54@N	220	0.022	2.9165	160.325
GLY_409@O	LYS_300@HZ1	LYS_300@NZ	189	0.0189	2.833	151.928				GLU_167@OE2	LYS_472@HZ3	LYS_472@NZ	198	0.0198	2.7938	156.413				GLN_179@OE1	LYS_306@HZ1	LYS_306@NZ	219	0.0219	2.8018	154.389
GLY_435@O	ARG_443@HH11	ARG_443@NH1	189	0.0189	2.8436	153.064				ASP_155@OD1	ARG_153@HH22	ARG_153@NH2	197	0.0197	2.7912	156.653				GLU_167@OE1	LYS_472@HZ1	LYS_472@NZ	219	0.0219	2.7826	157.535
ALA_135@O	GLN_139@HE22	GLN_139@NE2	188	0.0188	2.8257	160.688				SER_84@OG	LYS_465@HZ3	LYS_465@NZ	197	0.0197	2.8738	152.711				GLU_21@OE1	ARG_18@HH21	ARG_18@NH2	218	0.0218	2.8041	158.06
GLU_192@OE1	GLN_193@H	GLN_193@N	188	0.0188	2.8669	152.41				GLU_167@OE1	LYS_472@HZ2	LYS_472@NZ	197	0.0197	2.7865	157.233				GLU_441@OE2	NME_473@H	NME_473@N	218	0.0218	2.8574	163.188
SER_336@O	PHE_338@H	PHE_338@N	188	0.0188	2.8946	142.594				GLN_47@O	ARG_52@HH21	ARG_52@NH2	196	0.0196	2.8514	150.989				GLU_462@OE1	LYS_466@HZ3	LYS_466@NZ	217	0.0217	2.7743	154.618
ASP_95@OD1	LYS_100@HZ3	LYS_100@NZ	187	0.0187	2.805	157.846				SER_324@OG	LYS_257@HZ2	LYS_257@NZ	196	0.0196	2.8568	150.79				MET_360@O	THR_365@HG1	THR_365@OG1	217	0.0217	2.7412	161.251
GLN_136@OE1	LYS_100@HZ3	LYS_100@NZ	187	0.0187	2.804	152.412				ASN_156@O	TYR_24@HH	TYR_24@OH	196	0.0196	2.7328	162.97				ALA_407@O	ARG_307@HH11	ARG_307@NH1	216	0.0216	2.824	156.416
GLN_49@OE1	ARG_52@HH12	ARG_52@NH1	187	0.0187	2.8319	153.684				GLU_144@OE1	ARG_147@HH22	ARG_147@NH2	195	0.0195	2.7987	155.284				GLU_167@OE2	LYS_472@HZ1	LYS_472@NZ	216	0.0216	2.7853	156.101
THR_408@O	LYS_300@HZ1	LYS_300@NZ	187	0.0187	2.8083	152.528				GLU_328@OE1	LYS_250@HZ1	LYS_250@NZ	195	0.0195	2.7879	155.884				ATP_474@O5'	ARG_211@HH12	ARG_211@NH1	215	0.0215	2.8274	156.163
ILE_128@O	GLN_130@HE21	GLN_130@NE2	186	0.0186	2.8513	155.634				ASP_461@OD1	LYS_465@HZ3	LYS_465@NZ	195	0.0195	2.8154	154.843				GLU_448@OE2	LYS_466@HZ1	LYS_466@NZ	215	0.0215	2.7866	154.801
GLN_139@OE1	GLN_139@H	GLN_139@N	185	0.0185	2.8456	148.429				ARG_153@O	ARG_153@HH11	ARG_153@NH1	194	0.0194	2.8453	160.452				GLN_49@OE1	ARG_52@HH12	ARG_52@NH1	214	0.0214	2.834	152.8
SER_129@OG	GLY_131@H	GLY_131@N	185	0.0185	2.917	152.682				ASP_101@OD1	LYS_100@HZ1	LYS_100@NZ	194	0.0194	2.8045	156.173				GLU_144@OE1	ARG_154@HH21	ARG_154@NH2	213	0.0213	2.7949	155.772
ARG_83@O	ILE_86@H	ILE_86@N	184	0.0184	2.8963	144.558				ASP_108@OD2	LYS_111@HZ3	LYS_111@NZ	194	0.0194	2.8055	157.179				GLU_20@OE2	ARG_30@HH12	ARG_30@NH1	213	0.0213	2.7784	158.497
GLU_288@OE1	CYS_185@H	CYS_185@N	183	0.0183	2.8989	164.604				ASN_156@O	LYS_158@HZ1	LYS_158@NZ	193	0.0193	2.8293	157.121				ASP_145@OD2	ARG_316@HH12	ARG_316@NH1	213	0.0213	2.8475	146.68
ILE_401@O	TRP_404@H	TRP_404@N	183	0.0183	2.8919	141.015				GLU_419@OE1	LYS_423@HZ1	LYS_423@NZ	193	0.0193	2.7721	154.991				GLN_279@OE1	LYS_235@HZ1	LYS_235@NZ	213	0.0213	2.8156	153.694
ASP_108@OD1	LYS_111@HZ3	LYS_111@NZ	182	0.0182	2.798	157.771				THR_276@O	LYS_235@HZ1	LYS_235@NZ	192	0.0192	2.8272	151.826				PRO_454@O	LYS_393@HZ1	LYS_393@NZ	213	0.0213	2.8293	152.488
ASP_410@OD2	LYS_300@HZ2	LYS_300@NZ	182	0.0182	2.7956	155.793				PHE_470@O	ARG_165@HH11	ARG_165@NH1	191	0.0191	2.8141	158.099				GLU_367@OE1	THR_369@HG1	THR_369@OG1	213	0.0213	2.6607	164.798
GLU_352@OE2	LYS_355@HZ3	LYS_355@NZ	182	0.0182	2.793	155.059				LEU_46@O	ARG_52@HH11	ARG_52@NH1	191	0.0191	2.8414	153.434				LEU_383@O	ARG_422@HH12	ARG_422@NH1	212	0.0212	2.8238	151.322
THR_365@O	LYS_368@HZ2	LYS_368@NZ	182	0.0182	2.8179	156.064				SER_93@O	LYS_96@HZ2	LYS_96@NZ	191	0.0191	2.8179	156.581				GLU_273@OE2	THR_276@HG1	THR_276@OG1	212	0.0212	2.6956	165.581
GLU_3@OE1	GLU_3@H	GLU_3@N	181	0.0181	2.8333	150.353				HID_323@O	SER_324@HG	SER_324@OG	191	0.0191	2.791	156.351				LYS_58@O	THR_61@HG1	THR_61@OG1	212	0.0212	2.7103	161.75
SER_471@O	ARG_83@HH22	ARG_83@NH2	181	0.0181	2.8346	152.325				ASP_155@OD2	ARG_153@HH12	ARG_153@NH1	190	0.019	2.8156	154.478				ASP_437@OD1	ARG_307@HH22	ARG_307@NH2	211	0.0211	2.818	155.046
THR_365@O	LYS_368@HZ1	LYS_368@NZ	181	0.0181	2.8178	156.463				GLU_444@OE1	ARG_443@HH21	ARG_443@NH2	190	0.019	2.8008	156.615				ASP_108@O	ARG_65@HH22	ARG_65@NH2	211	0.0211	2.8578	153.126
ASN_4@OD1	LYS_67@HZ3	LYS_67@NZ	180	0.018	2.8123	157.542				GLU_3@OE1	GLN_47@HE22	GLN_47@NE2	190	0.019	2.8225	162.689				CYS_29@O	LEU_32@H	LEU_32@N	211	0.0211	2.9044	142.085
GLU_188@OE2	LYS_195@HZ1	LYS_195@NZ	179	0.0179	2.8109	155.75				LEU_90@O	SER_93@HG	SER_93@OG	190	0.019	2.7954	155.376				GLU_294@OE2	THR_291@H	THR_291@N	211	0.0211	2.8728	161.762
GLY_75@O	GLU_78@H	GLU_78@N	179	0.0179	2.8945	144.792				ASP_155@OD2	ARG_153@HH22	ARG_153@NH2	189	0.0189	2.799	155.025				GLN_201@OE1	TYR_223@HH	TYR_223@OH	211	0.0211	2.7881	161.684
GLU_188@OE1	LYS_195@HZ1	LYS_195@NZ	178	0.0178	2.8042	156.014				SER_133@OG	ARG_35@HH21	ARG_35@NH2	189	0.0189	2.8588	154.228				GLU_144@OE2	ARG_154@HH21	ARG_154@NH2	210	0.021	2.7973	156.977
GLU_462@OE2	LYS_466@HZ2	LYS_466@NZ	178	0.0178	2.7582	155.886				SER_240@O	VAL_244@H	VAL_244@N	189	0.0189	2.9113	160.952				GLU_444@OE2	LYS_472@HZ3	LYS_472@NZ	210	0.021	2.8009	156.43
GLU_192@O	ILE_194@H	ILE_194@N	177	0.0177	2.8727	146.996				GLU_192@O	ARG_265@HH21	ARG_265@NH2	188	0.0188	2.8595	147.738				GLU_259@OE1	LYS_96@HZ1	LYS_96@NZ	210	0.021	2.8098	156.851
GLU_212@OE1	THR_364@H	THR_364@N	177	0.0177	2.8358	160.198				ILE_445@O	GLU_448@H	GLU_448@N	188	0.0188	2.9232	142.856				LEU_39@O	LEU_43@H	LEU_43@N	209	0.0209	2.9172	158.073
GLU_299@O	ASP_301@H	ASP_301@N	177	0.0177	2.8095	146.76				GLU_167@OE2	LYS_472@HZ2	LYS_472@NZ	188	0.0188	2.7902	155.912				HID_7@NE2	LYS_67@HZ1	LYS_67@NZ	209	0.0209	2.8921	154.652
GLU_352@OE2	LYS_355@HZ2	LYS_355@NZ	177	0.0177	2.7812	156.416				GLU_144@OE1	ARG_154@HH21	ARG_154@NH2	186	0.0186	2.8098	154.668				ASP_101@OD1	ARG_104@HH22	ARG_104@NH2	207	0.0207	2.7984	151.638
GLU_419@OE1	SER_418@HG	SER_418@OG	177	0.0177	2.6918	163.84				GLN_49@OE1	ARG_52@HH11	ARG_52@NH1	186	0.0186	2.8328	157.763				GLN_187@OE1	GLN_139@HE22	GLN_139@NE2	207	0.0207	2.8646	162.302
SER_359@OG	LYS_355@HZ3	LYS_355@NZ	177	0.0177	2.8718	150.63				GLU_157@OE1	ARG_83@HH21	ARG_83@NH2	186	0.0186	2.8093	151.376				GLU_441@OE1	LYS_466@HZ1	LYS_466@NZ	206	0.0206	2.7644	156.617
SER_359@OG	LYS_355@HZ2	LYS_355@NZ	177	0.0177	2.8742	150.31				GLU_72@O	GLY_75@H	GLY_75@N	186	0.0186	2.8965	141.349				GLU_175@OE2	ARG_178@HH22	ARG_178@NH2	205	0.0205	2.8074	157.313
ASP_297@O	LYS_300@HZ3	LYS_300@NZ	176	0.0176	2.7945	153.773				ASN_156@O	LYS_158@HZ3	LYS_158@NZ	186	0.0186	2.8193	155.355				GLY_343@O	GLN_150@HE21	GLN_150@NE2	205	0.0205	2.8725	154.584
GLU_212@OE1	ARG_366@HH12	ARG_366@NH1	176	0.0176	2.8002	157.589				GLU_462@OE1	LYS_466@HZ2	LYS_466@NZ	186	0.0186	2.7659	154.664				ATP_474@O5'	LYS_231@HZ1	LYS_231@NZ	205	0.0205	2.8688	153.58
GLU_328@OE1	LYS_253@HZ3	LYS_253@NZ	176	0.0176	2.7959	153.26				TYR_24@OH	PHE_470@H	PHE_470@N	186	0.0186	2.9072	158.12				ASP_437@OD2	ARG_307@HH22	ARG_307@NH2	204	0.0204	2.8196	154.857
ASN_4@OD1	LYS_67@HZ1	LYS_67@NZ	175	0.0175	2.8199	157.544				THR_469@OG1	SER_162@HG	SER_162@OG	186	0.0186	2.7832	164.152				GLU_441@OE1	SER_471@H	SER_471@N	204	0.0204	2.8746	160.996
ASP_410@OD2	LYS_300@HZ1	LYS_300@NZ	175	0.0175	2.7945	156.339				ATP_474@O1A	ARG_211@HH11	ARG_211@NH1	185	0.0185	2.8017	151.194				ASP_155@OD2	ASN_156@HD21	ASN_156@ND2	203	0.0203	2.8334	158.555
GLN_342@OE1	GLN_342@H	GLN_342@N	175	0.0175	2.8403	146.695				GLY_435@O	ARG_443@HH11	ARG_443@NH1	185	0.0185	2.848	152.346				ASP_437@OD2	ASP_437@H	ASP_437@N	203	0.0203	2.8129	138.595
GLU_328@OE2	LYS_253@HZ3	LYS_253@NZ	175	0.0175	2.7881	152.589				ARG_450@O	GLN_431@HE22	GLN_431@NE2	185	0.0185	2.876	161.023				ALA_132@O	GLN_136@HE21	GLN_136@NE2	203	0.0203	2.863	158.073
GLU_172@OE2	LYS_306@H	LYS_306@N	174	0.0174	2.8966	155.337				LEU_98@O	LYS_100@H	LYS_100@N	185	0.0185	2.9064	143.723				GLN_136@O	GLN_139@HE21	GLN_139@NE2	203	0.0203	2.8441	159.809
LYS_428@O	ARG_429@HH11	ARG_429@NH1	174	0.0174	2.838	157.444				GLU_328@OE2	LYS_250@HZ3	LYS_250@NZ	185	0.0185	2.7841	154.632				ATP_474@O5'	LYS_231@HZ3	LYS_231@NZ	203	0.0203	2.8687	153.667
SER_216@O	LYS_234@HZ1	LYS_234@NZ	174	0.0174	2.8435	147.193				SER_471@OG	NME_473@H	NME_473@N	185	0.0185	2.9159	153.468				PRO_454@O	LYS_393@HZ3	LYS_393@NZ	202	0.0202	2.8417	151.098
ASP_141@OD2	ARG_165@HH22	ARG_165@NH2	173	0.0173	2.8282	154.435				SEP_359@O1P	SER_361@HG	SER_361@OG	185	0.0185	2.6505	165.19				GLU_448@OE1	LYS_466@HZ3	LYS_466@NZ	202	0.0202	2.7829	154.944
THR_375@O	LEU_378@H	LEU_378@N	173	0.0173	2.9263	155.955				ALA_132@O	GLN_136@H	GLN_136@N	184	0.0184	2.9042	159.943				GLU_441@OE2	LYS_472@H	LYS_472@N	202	0.0202	2.8287	162.601
ARG_366@O	LYS_368@HZ3	LYS_368@NZ	172	0.0172	2.8446	155.279				GLU_21@OE1	LYS_17@HZ1	LYS_17@NZ	184	0.0184	2.7721	157.089				LYS_158@O	SER_468@HG	SER_468@OG	202	0.0202	2.7726	160.523
ASP_297@OD2	ARG_371@HH21	ARG_371@NH2	172	0.0172	2.7928	156.55				GLU_3@OE2	ARG_52@HH21	ARG_52@NH2	183	0.0183	2.8027	158.038				LEU_442@O	ILE_445@H	ILE_445@N	201	0.0201	2.8948	143.155
ASP_48@OD1	LYS_51@HZ2	LYS_51@NZ	172	0.0172	2.7876	154.107				GLU_259@OE1	GLN_94@HE21	GLN_94@NE2	183	0.0183	2.8413	159.341				TYR_286@O	LYS_184@HZ2	LYS_184@NZ	201	0.0201	2.8133	155.861
GLU_175@OE2	ARG_178@HH12	ARG_178@NH1	172	0.0172	2.781	161.297				LYS_257@O	GLU_259@H	GLU_259@N	183	0.0183	2.8898	145.178				GLU_175@OE2	LYS_306@HZ2	LYS_306@NZ	201	0.0201	2.7794	156.75
GLU_328@OE1	LYS_253@HZ1	LYS_253@NZ	172	0.0172	2.7982	155.082				GLU_259@OE2	ARG_320@HH12	ARG_320@NH1	182	0.0182	2.7872	160.653				LEU_353@O	LYS_355@HZ1	LYS_355@NZ	201	0.0201	2.8179	155.551
ASP_48@OD2	LYS_51@HZ3	LYS_51@NZ	171	0.0171	2.7933	155.354				ASP_272@OD1	GLN_279@HE22	GLN_279@NE2	182	0.0182	2.8345	160.789				SER_471@O	ARG_165@HH11	ARG_165@NH1	200	0.02	2.8284	156.742
GLN_130@OE1	GLN_118@HE22	GLN_118@NE2	171	0.0171	2.8397	159.508				GLU_21@OE2	LYS_17@HZ1	LYS_17@NZ	181	0.0181	2.786	155.102				ATP_474@O1G	LYS_332@HZ3	LYS_332@NZ	200	0.02	2.789	149.296
GLN_136@OE1	LYS_100@HZ2	LYS_100@NZ	171	0.0171	2.8071	153.174				GLU_120@OE1	LYS_58@HZ3	LYS_58@NZ	180	0.018	2.7995	157.146				GLU_448@OE1	LYS_466@HZ2	LYS_466@NZ	200	0.02	2.7866	154.186
THR_365@O	LYS_368@HZ3	LYS_368@NZ	171	0.0171	2.8124	155.81				GLN_136@OE1	SER_133@H	SER_133@N	180	0.018	2.8794	157.14				GLU_462@OE1	LYS_466@HZ2	LYS_466@NZ	200	0.02	2.7851	154.898
GLU_21@O	LYS_23@HZ1	LYS_23@NZ	169	0.0169	2.8101	155.048				GLU_382@OE2	ARG_354@HE	ARG_354@NE	179	0.0179	2.8475	157.58				GLU_167@OE1	LYS_472@HZ2	LYS_472@NZ	200	0.02	2.784	157.037
GLU_436@OE2	GLU_436@H	GLU_436@N	169	0.0169	2.8266	149.642				GLU_167@OE2	LYS_472@HZ1	LYS_472@NZ	179	0.0179	2.7858	157.107				GLU_285@OE2	ARG_265@HE	ARG_265@NE	199	0.0199	2.8405	151.217
GLU_294@O	ASP_297@H	ASP_297@N	168	0.0168	2.912	145.72				LYS_158@O	ALA_161@H	ALA_161@N	178	0.0178	2.9016	150.04				ASP_272@OD1	GLN_279@HE22	GLN_279@NE2	199	0.0199	2.8274	160.346
GLU_462@OE2	LYS_466@HZ1	LYS_466@NZ	168	0.0168	2.7583	155.615				GLU_137@OE2	ARG_31@HH12	ARG_31@NH1	178	0.0178	2.8083	158.993				LEU_43@O	GLN_47@HE22	GLN_47@NE2	199	0.0199	2.8713	163.181
MET_308@O	VAL_311@H	VAL_311@N	168	0.0168	2.8852	142.099				ARG_35@O	GLY_38@H	GLY_38@N	178	0.0178	2.8887	141.702				LYS_428@O	ARG_429@HH11	ARG_429@NH1	198	0.0198	2.8602	157.775
THR_375@OG1	GLN_357@HE22	GLN_357@NE2	168	0.0168	2.8793	159.375				ILE_421@O	LEU_424@H	LEU_424@N	178	0.0178	2.8786	142.899				ATP_474@O5'	LYS_231@HZ2	LYS_231@NZ	198	0.0198	2.8753	152.535
ASP_48@OD2	LYS_51@HZ2	LYS_51@NZ	167	0.0167	2.8028	156.028				LYS_465@O	PHE_470@H	PHE_470@N	178	0.0178	2.8863	151.37				ASP_370@OD2	ARG_334@HH22	ARG_334@NH2	197	0.0197	2.8333	152.614
GLN_139@OE1	LYS_96@HZ3	LYS_96@NZ	167	0.0167	2.8253	153.28				GLU_120@OE2	LYS_58@HZ1	LYS_58@NZ	177	0.0177	2.8132	156.762				GLU_462@OE2	LYS_466@HZ2	LYS_466@NZ	197	0.0197	2.7816	154.195
GLU_251@O	THR_254@H	THR_254@N	167	0.0167	2.906	142.944				GLU_441@OE2	SER_471@HG	SER_471@OG	177	0.0177	2.6675	164.221				ASP_108@OD1	LYS_111@HZ1	LYS_111@NZ	196	0.0196	2.7932	158.201
THR_408@O	LYS_300@HZ3	LYS_300@NZ	167	0.0167	2.813	154.456				GLY_38@O	GLN_130@HE22	GLN_130@NE2	176	0.0176	2.8437	160.806				LEU_296@O	LYS_300@HZ1	LYS_300@NZ	196	0.0196	2.846	154.024
ASP_410@OD2	LYS_300@HZ3	LYS_300@NZ	166	0.0166	2.7959	157.583				GLN_121@O	GLN_49@HE21	GLN_49@NE2	176	0.0176	2.8782	160.016				GLU_144@OE2	CYS_25@H	CYS_25@N	195	0.0195	2.8755	161.77
GLU_137@OE1	ARG_35@HH21	ARG_35@NH2	166	0.0166	2.8046	152.067				ASP_155@OD2	ASN_156@H	ASN_156@N	175	0.0175	2.8252	144.141				GLU_72@O	GLY_75@H	GLY_75@N	194	0.0194	2.8914	141.877
GLU_175@OE1	GLN_179@HE21	GLN_179@NE2	166	0.0166	2.8375	160.534				ASP_141@OD1	GLN_140@HE22	GLN_140@NE2	175	0.0175	2.8378	160.114				LEU_353@O	LYS_355@HZ3	LYS_355@NZ	194	0.0194	2.8101	156.594
LEU_236@O	GLN_237@HE21	GLN_237@NE2	165	0.0165	2.8378	155.912				ASP_108@OD2	LYS_111@HZ2	LYS_111@NZ	175	0.0175	2.8167	156.768				SER_471@O	LYS_466@HZ2	LYS_466@NZ	194	0.0194	2.8265	156.889
ASN_4@OD1	LYS_67@HZ2	LYS_67@NZ	164	0.0164	2.8194	158.629				GLU_328@OE2	LYS_250@HZ1	LYS_250@NZ	175	0.0175	2.7904	155.106				ASN_74@OD1	ARG_18@HE	ARG_18@NE	193	0.0193	2.7919	155.463
GLU_462@OE1	LYS_466@HZ3	LYS_466@NZ	164	0.0164	2.776	157.024				ASP_48@OD2	LYS_51@HZ3	LYS_51@NZ	175	0.0175	2.7913	154.946				THR_408@O	LYS_300@HZ1	LYS_300@NZ	193	0.0193	2.8237	155.948
ILE_86@O	PHE_89@H	PHE_89@N	164	0.0164	2.918	144.081				ASN_156@O	LYS_158@HZ2	LYS_158@NZ	174	0.0174	2.8194	156.188				ASP_370@OD1	ARG_334@HH22	ARG_334@NH2	192	0.0192	2.827	156.175
SER_359@OG	LYS_355@HZ1	LYS_355@NZ	164	0.0164	2.8646	151.109				GLU_328@OE2	LYS_250@HZ2	LYS_250@NZ	174	0.0174	2.7755	155.488				GLU_44@OE2	GLN_47@HE22	GLN_47@NE2	192	0.0192	2.8222	154.088
THR_408@O	LYS_300@HZ2	LYS_300@NZ	164	0.0164	2.8066	153.881				ASP_461@OD1	LYS_465@HZ2	LYS_465@NZ	174	0.0174	2.815	154.535				GLU_144@OE2	TYR_24@HH	TYR_24@OH	192	0.0192	2.7001	163.464
GLN_94@OE1	ARG_88@HH21	ARG_88@NH2	163	0.0163	2.8238	148.73				ARG_165@O	SER_471@H	SER_471@N	174	0.0174	2.8835	162.124				GLU_285@OE1	ARG_265@HH21	ARG_265@NH2	190	0.019	2.7881	152.138
GLU_328@OE2	LYS_253@HZ1	LYS_253@NZ	163	0.0163	2.804	154.426				LEU_166@O	SER_471@H	SER_471@N	174	0.0174	2.866	157.792				GLU_137@OE2	GLN_140@HE22	GLN_140@NE2	190	0.019	2.8278	161.122
ASP_410@OD1	GLN_414@HE22	GLN_414@NE2	162	0.0162	2.8362	161.174				GLU_432@OE2	PHE_413@H	PHE_413@N	173	0.0173	2.8489	153.373				ATP_474@O1G	LYS_231@HZ3	LYS_231@NZ	190	0.019	2.7563	152.947
GLU_192@OE2	GLN_193@H	GLN_193@N	162	0.0162	2.8651	153.494				GLN_94@OE1	GLU_325@H	GLU_325@N	172	0.0172	2.8722	163.101				GLU_212@O	ARG_211@HE	ARG_211@NE	189	0.0189	2.8861	145.29
GLU_21@O	LYS_23@HZ2	LYS_23@NZ	162	0.0162	2.81	156.403				GLU_120@OE1	LYS_58@HZ2	LYS_58@NZ	171	0.0171	2.8075	158.383				GLU_462@OE2	LYS_466@HZ3	LYS_466@NZ	189	0.0189	2.7744	155.178
VAL_119@O	ARG_122@HE	ARG_122@NE	162	0.0162	2.8611	152.126				GLU_222@OE1	ARG_225@H	ARG_225@N	170	0.017	2.8465	151.471				ASP_108@O	LYS_111@H	LYS_111@N	188	0.0188	2.9114	145.984
ASP_48@OD1	LYS_51@HZ3	LYS_51@NZ	161	0.0161	2.7892	155.328				GLU_444@OE2	ARG_443@HH21	ARG_443@NH2	170	0.017	2.8111	155.357				ASP_108@OD1	LYS_111@HZ3	LYS_111@NZ	188	0.0188	2.7999	157.342
GLN_136@OE1	LYS_100@HZ1	LYS_100@NZ	159	0.0159	2.8055	152.321				GLU_157@OE2	ARG_83@HH21	ARG_83@NH2	170	0.017	2.8208	151.43				SER_107@OG	TRP_134@H	TRP_134@N	188	0.0188	2.8981	150.113
GLN_414@O	CYS_416@H	CYS_416@N	159	0.0159	2.8922	142.765				THR_469@O	ARG_83@HH21	ARG_83@NH2	170	0.017	2.8264	152.647				ASP_385@OD2	VAL_386@H	VAL_386@N	188	0.0188	2.7878	143.792
TYR_24@OH	ARG_83@HH11	ARG_83@NH1	159	0.0159	2.895	154.547				ASP_410@OD2	GLN_414@HE22	GLN_414@NE2	170	0.017	2.8313	162.96				ILE_194@O	GLN_193@HE22	GLN_193@NE2	187	0.0187	2.862	158.541
LYS_58@O	THR_61@HG1	THR_61@OG1	158	0.0158	2.733	159.445				LEU_181@O	GLY_343@H	GLY_343@N	170	0.017	2.8469	143.504				GLU_444@OE2	LYS_472@HZ2	LYS_472@NZ	187	0.0187	2.8048	156.048
GLU_299@OE2	LYS_300@H	LYS_300@N	157	0.0157	2.8131	146.979				GLU_352@OE2	LYS_231@HZ2	LYS_231@NZ	170	0.017	2.79	161.123				ATP_474@O1G	LYS_231@HZ2	LYS_231@NZ	186	0.0186	2.7535	154.381
ARG_153@O	TYR_180@HH	TYR_180@OH	156	0.0156	2.7658	159.993				ASP_155@OD1	ARG_153@HH12	ARG_153@NH1	169	0.0169	2.8129	155.812				ASP_141@OD1	LYS_27@HZ3	LYS_27@NZ	186	0.0186	2.8032	158.014
GLU_57@OE1	THR_60@HG1	THR_60@OG1	156	0.0156	2.7289	163.594				LEU_115@O	GLN_118@H	GLN_118@N	169	0.0169	2.8894	143.558				LEU_353@O	LYS_355@HZ2	LYS_355@NZ	186	0.0186	2.8123	156.77
TYR_319@O	HID_322@H	HID_322@N	156	0.0156	2.8967	145.077				GLU_44@O	GLN_47@HE22	GLN_47@NE2	169	0.0169	2.86	159.68				GLU_448@OE2	LYS_466@HZ3	LYS_466@NZ	186	0.0186	2.7862	153.878
GLU_328@OE1	LYS_253@HZ2	LYS_253@NZ	155	0.0155	2.7963	155.139				SER_93@O	LYS_96@HZ3	LYS_96@NZ	169	0.0169	2.8184	156.044				SER_53@O	GLN_121@HE21	GLN_121@NE2	185	0.0185	2.8639	157.226
GLN_357@OE1	ARG_422@HH21	ARG_422@NH2	154	0.0154	2.8135	151.92				GLU_328@OE1	LYS_250@HZ3	LYS_250@NZ	168	0.0168	2.7867	156.201				GLU_299@O	LEU_302@H	LEU_302@N	185	0.0185	2.9105	152.463
GLU_175@OE1	ARG_178@HH12	ARG_178@NH1	154	0.0154	2.7962	160.797				GLU_21@OE1	LYS_17@HZ2	LYS_17@NZ	167	0.0167	2.7774	157.342				LEU_296@O	LYS_300@HZ2	LYS_300@NZ	185	0.0185	2.8496	155.095
GLU_405@O	THR_408@H	THR_408@N	154	0.0154	2.9373	154.409				LEU_362@O	ARG_366@HH21	ARG_366@NH2	166	0.0166	2.8318	155.189				HID_7@NE2	LYS_67@HZ3	LYS_67@NZ	185	0.0185	2.8885	152.865
GLN_139@OE1	LYS_96@HZ2	LYS_96@NZ	153	0.0153	2.8189	152.888				ASN_4@O	HID_7@HD1	HID_7@ND1	166	0.0166	2.8183	154.52				GLU_259@OE2	LYS_96@HZ1	LYS_96@NZ	185	0.0185	2.8048	153.887
GLN_191@OE1	LYS_195@HZ1	LYS_195@NZ	153	0.0153	2.8042	153.591				GLU_462@OE1	LYS_466@HZ1	LYS_466@NZ	166	0.0166	2.7583	155.016				SER_126@O	SER_129@HG	SER_129@OG	184	0.0184	2.7517	159.606
GLU_175@OE1	ARG_178@HH22	ARG_178@NH2	153	0.0153	2.8103	160.685				ASP_101@OD1	ARG_104@HH22	ARG_104@NH2	165	0.0165	2.8098	151.34				ATP_474@O1A	ARG_366@HH11	ARG_366@NH1	182	0.0182	2.8234	155.494
GLU_436@OE1	GLU_436@H	GLU_436@N	153	0.0153	2.8276	150.834				GLU_137@OE1	ARG_31@HH12	ARG_31@NH1	165	0.0165	2.8086	157.275				ILE_9@O	GLN_13@HE22	GLN_13@NE2	182	0.0182	2.868	161.188
GLU_462@OE1	LYS_466@HZ1	LYS_466@NZ	153	0.0153	2.7597	157.038				ASP_108@OD2	LYS_111@HZ1	LYS_111@NZ	165	0.0165	2.8016	156.838				GLU_294@O	ARG_298@HH11	ARG_298@NH1	181	0.0181	2.8462	154.008
SER_114@O	GLN_130@HE22	GLN_130@NE2	153	0.0153	2.8592	154.216				GLU_21@OE2	LYS_17@HZ2	LYS_17@NZ	165	0.0165	2.7747	156.314				ASP_108@OD1	LYS_111@HZ2	LYS_111@NZ	181	0.0181	2.8007	158.901
GLU_57@O	THR_60@H	THR_60@N	152	0.0152	2.9016	152.447				GLN_193@O	LYS_195@H	LYS_195@N	165	0.0165	2.838	144.94				ASP_108@OD2	LYS_111@HZ3	LYS_111@NZ	181	0.0181	2.7891	157.811
MET_186@O	GLU_188@H	GLU_188@N	152	0.0152	2.8789	145.799				ASP_461@OD1	LYS_465@HZ1	LYS_465@NZ	165	0.0165	2.8209	153.945				GLU_462@OE2	LYS_466@HZ1	LYS_466@NZ	181	0.0181	2.7652	154.776
ASN_85@OD1	ARG_88@HH21	ARG_88@NH2	151	0.0151	2.8251	153.395				GLN_47@O	GLN_47@HE22	GLN_47@NE2	164	0.0164	2.8589	151.568				THR_356@OG1	SER_374@HG	SER_374@OG	181	0.0181	2.7967	162.111
ASP_108@OD1	LYS_111@HZ2	LYS_111@NZ	150	0.015	2.8053	156.861				GLN_139@O	GLN_139@HE22	GLN_139@NE2	163	0.0163	2.8626	152.289				GLU_175@OE2	ARG_178@HH12	ARG_178@NH1	180	0.018	2.7988	159.324
CYS_449@O	ALA_451@H	ALA_451@N	150	0.015	2.9065	141.718				GLN_191@O	GLN_193@HE22	GLN_193@NE2	163	0.0163	2.8558	155.659				GLU_419@OE2	ARG_422@HH12	ARG_422@NH1	180	0.018	2.7928	157.22
GLU_419@OE1	LYS_423@HZ1	LYS_423@NZ	150	0.015	2.7732	156.952				GLU_328@OE1	LYS_250@HZ2	LYS_250@NZ	163	0.0163	2.7826	155.19				PHE_149@O	GLN_345@HE21	GLN_345@NE2	180	0.018	2.8739	152.947
THR_303@O	LYS_306@H	LYS_306@N	150	0.015	2.8896	141.655				GLU_57@O	THR_60@H	THR_60@N	163	0.0163	2.9115	156.147				GLN_342@OE1	LYS_184@HZ1	LYS_184@NZ	180	0.018	2.8252	155.401
ASP_95@OD1	LYS_100@HZ1	LYS_100@NZ	149	0.0149	2.7941	160.295				ASP_461@OD2	LYS_465@HZ2	LYS_465@NZ	162	0.0162	2.804	153.596				THR_408@O	LYS_300@HZ3	LYS_300@NZ	180	0.018	2.8188	156.54
GLU_419@OE2	SER_418@HG	SER_418@OG	149	0.0149	2.6861	164.219				GLU_462@OE2	LYS_466@HZ2	LYS_466@NZ	162	0.0162	2.7681	155.63				LYS_23@O	LYS_26@HZ1	LYS_26@NZ	178	0.0178	2.7971	152.18
THR_303@OG1	LYS_306@HZ3	LYS_306@NZ	149	0.0149	2.8352	153.099				SER_379@OG	ARG_457@HH12	ARG_457@NH1	161	0.0161	2.9086	151.733				ASN_85@OD1	ARG_88@HH12	ARG_88@NH1	177	0.0177	2.8285	150.302
ASP_437@OD2	ASP_437@H	ASP_437@N	148	0.0148	2.795	138.548				GLU_120@O	GLN_49@HE21	GLN_49@NE2	161	0.0161	2.8448	158.756				TYR_319@O	HID_323@HD1	HID_323@ND1	177	0.0177	2.8503	151.11
ASP_48@OD2	LYS_51@HZ1	LYS_51@NZ	148	0.0148	2.7907	153.371				GLU_299@O	LEU_302@H	LEU_302@N	161	0.0161	2.929	152.89				ASP_410@OD1	LYS_300@HZ3	LYS_300@NZ	177	0.0177	2.7816	155.871
GLU_57@OE2	THR_60@HG1	THR_60@OG1	148	0.0148	2.7172	163.118				GLU_299@OE1	ARG_298@HH21	ARG_298@NH2	160	0.016	2.8032	152.834				ASP_410@OD1	LYS_300@HZ1	LYS_300@NZ	176	0.0176	2.7917	156.336
GLU_78@OE2	ARG_18@HH21	ARG_18@NH2	148	0.0148	2.7991	155.773				GLN_130@O	GLN_136@HE21	GLN_136@NE2	160	0.016	2.8469	155.672				ARG_165@O	LYS_472@HZ3	LYS_472@NZ	176	0.0176	2.8176	153.085
SER_56@OG	LYS_58@H	LYS_58@N	148	0.0148	2.9254	148.805				ALA_242@O	GLN_246@HE22	GLN_246@NE2	160	0.016	2.8698	158.389				LEU_362@O	THR_364@H	THR_364@N	175	0.0175	2.8631	144.535
LEU_434@O	ARG_443@HH12	ARG_443@NH1	147	0.0147	2.8625	152.216				SER_56@O	LEU_59@H	LEU_59@N	160	0.016	2.8972	150.541				ALA_142@O	ARG_146@HH12	ARG_146@NH1	173	0.0173	2.826	150.472
ASP_391@OD1	LYS_393@HZ1	LYS_393@NZ	146	0.0146	2.7786	158.362				TYR_223@OH	LYS_198@H	LYS_198@N	160	0.016	2.9149	164.133				ASN_64@OD1	ASN_4@HD21	ASN_4@ND2	173	0.0173	2.8559	159.967
ASP_437@OD1	ARG_307@HH22	ARG_307@NH2	146	0.0146	2.8176	158.05				GLY_239@O	GLN_237@HE21	GLN_237@NE2	159	0.0159	2.8409	154.803				ASP_101@OD2	LYS_105@HZ2	LYS_105@NZ	173	0.0173	2.792	157.155
ASP_437@OD1	ASP_437@H	ASP_437@N	146	0.0146	2.7957	138.545				GLN_121@OE1	GLN_49@HE21	GLN_49@NE2	159	0.0159	2.8794	161.386				LYS_23@O	LYS_26@HZ2	LYS_26@NZ	173	0.0173	2.8044	153.499
GLU_328@OE2	LYS_253@HZ2	LYS_253@NZ	146	0.0146	2.7921	154.407				SER_205@OG	GLU_222@H	GLU_222@N	159	0.0159	2.9032	151.298				LEU_59@O	ALA_62@H	ALA_62@N	172	0.0172	2.8931	144.087
ASP_48@OD1	LYS_51@HZ1	LYS_51@NZ	145	0.0145	2.7851	156.968				ASP_48@OD2	LYS_51@HZ2	LYS_51@NZ	159	0.0159	2.7803	156.589				GLU_20@OE1	ARG_30@HH12	ARG_30@NH1	172	0.0172	2.779	157.473
GLN_187@O	ARG_265@HH12	ARG_265@NH1	145	0.0145	2.8369	151.142				HID_7@NE2	LYS_67@HZ2	LYS_67@NZ	159	0.0159	2.883	153.332				ASP_437@OD1	ASP_437@H	ASP_437@N	172	0.0172	2.8105	138.531
GLU_137@OE2	ARG_35@HH21	ARG_35@NH2	145	0.0145	2.8033	150.74				ASP_370@OD1	ARG_334@HH11	ARG_334@NH1	158	0.0158	2.8587	156.819				ARG_307@O	LEU_310@H	LEU_310@N	172	0.0172	2.9203	143.432
GLU_294@O	ARG_298@HH11	ARG_298@NH1	145	0.0145	2.8399	149.91				LYS_51@O	GLN_49@HE22	GLN_49@NE2	158	0.0158	2.8506	161.651				TYR_286@O	LYS_184@HZ3	LYS_184@NZ	172	0.0172	2.8121	154.669
SER_471@O	THR_469@HG1	THR_469@OG1	145	0.0145	2.7762	158.971				ASP_48@OD2	LYS_51@HZ1	LYS_51@NZ	158	0.0158	2.792	157.123				GLU_405@O	THR_408@H	THR_408@N	172	0.0172	2.9309	155.024
ATP_474@O5'	ARG_211@HH21	ARG_211@NH2	144	0.0144	2.8489	147.964				GLU_120@OE2	LYS_58@HZ3	LYS_58@NZ	158	0.0158	2.8186	155.747				ASN_85@OD1	ARG_88@HH22	ARG_88@NH2	171	0.0171	2.831	149.702
GLN_139@OE1	ARG_146@HH12	ARG_146@NH1	144	0.0144	2.8115	155.273				SER_162@OG	ARG_165@HH21	ARG_165@NH2	157	0.0157	2.8751	151.894				SER_471@OG	NME_473@H	NME_473@N	171	0.0171	2.9264	155.515
GLN_139@OE1	LYS_96@HZ1	LYS_96@NZ	144	0.0144	2.824	154.039				PHE_258@O	ARG_320@HE	ARG_320@NE	157	0.0157	2.8685	149.262				ASP_101@OD1	LYS_105@HZ2	LYS_105@NZ	170	0.017	2.793	155.859
GLN_28@OE1	LEU_98@H	LEU_98@N	144	0.0144	2.885	160.398				GLU_120@OE1	LYS_58@HZ1	LYS_58@NZ	157	0.0157	2.7939	155.823				ASP_108@OD2	LYS_111@HZ2	LYS_111@NZ	170	0.017	2.7818	157.95
GLU_299@OE1	LYS_300@H	LYS_300@N	144	0.0144	2.8279	146.911				GLN_121@OE1	SER_53@HG	SER_53@OG	157	0.0157	2.7299	161.091				GLU_20@OE1	ARG_30@HH22	ARG_30@NH2	169	0.0169	2.825	156.962
GLY_415@O	LYS_373@HZ3	LYS_373@NZ	144	0.0144	2.8357	155.978				LYS_51@O	GLN_121@HE21	GLN_121@NE2	156	0.0156	2.8623	155.218				GLN_94@OE1	ARG_320@HH12	ARG_320@NH1	169	0.0169	2.8516	149.435
SER_205@OG	GLU_222@H	GLU_222@N	144	0.0144	2.9038	153.491				GLU_120@OE1	GLN_49@HE22	GLN_49@NE2	156	0.0156	2.8418	161.988				TYR_286@O	LYS_184@HZ1	LYS_184@NZ	169	0.0169	2.8116	157.022
ATP_474@O3A	ATP_474@H3'	ATP_474@O3'	143	0.0143	2.8823	150.208				GLU_144@OE2	ARG_154@HE	ARG_154@NE	155	0.0155	2.8326	154.713				ASP_410@OD1	LYS_300@HZ2	LYS_300@NZ	169	0.0169	2.7847	155.045
GLY_435@O	ARG_443@HH12	ARG_443@NH1	143	0.0143	2.8429	150.504				ILE_189@O	ARG_265@HH21	ARG_265@NH2	155	0.0155	2.8413	148.068				GLU_444@OE1	LYS_472@HZ3	LYS_472@NZ	169	0.0169	2.7995	155.682
ASP_410@OD2	GLN_414@HE22	GLN_414@NE2	142	0.0142	2.8518	161.498				GLU_259@OE2	GLN_94@HE21	GLN_94@NE2	155	0.0155	2.834	157.63				GLU_444@OE2	LYS_472@HZ1	LYS_472@NZ	169	0.0169	2.8017	156.099
ASP_391@OD1	LYS_393@HZ2	LYS_393@NZ	141	0.0141	2.7878	157.133				ARG_307@O	LEU_310@H	LEU_310@N	155	0.0155	2.9157	142.576				ASP_370@OD1	TYR_377@HH	TYR_377@OH	169	0.0169	2.7047	163.913
GLU_175@OE2	ARG_178@HH22	ARG_178@NH2	141	0.0141	2.825	159.042				THR_276@O	THR_276@HG1	THR_276@OG1	155	0.0155	2.7883	141.746				GLU_367@O	ARG_211@HH11	ARG_211@NH1	168	0.0168	2.7705	157.453
LYS_158@O	ARG_164@HH12	ARG_164@NH1	141	0.0141	2.8479	154.582				GLN_47@OE1	ARG_52@HH21	ARG_52@NH2	154	0.0154	2.8104	152.365				ASP_101@OD2	LYS_105@HZ3	LYS_105@NZ	168	0.0168	2.7721	157.157
GLU_325@OE2	ARG_88@HH21	ARG_88@NH2	140	0.014	2.8017	156.561				VAL_275@O	LYS_235@HZ2	LYS_235@NZ	154	0.0154	2.8032	153.524				ASP_101@OD2	LYS_105@HZ1	LYS_105@NZ	168	0.0168	2.7757	157.034
THR_303@OG1	LYS_306@HZ2	LYS_306@NZ	140	0.014	2.8532	153.287				GLU_192@O	LYS_256@HZ3	LYS_256@NZ	154	0.0154	2.8185	153.463				ASP_108@OD2	LYS_111@HZ1	LYS_111@NZ	168	0.0168	2.8012	156.49
ASP_108@OD2	ARG_65@HH21	ARG_65@NH2	139	0.0139	2.7984	157.331				PRO_454@O	LYS_393@HZ1	LYS_393@NZ	154	0.0154	2.8507	152.526				GLU_175@OE1	ARG_178@HH22	ARG_178@NH2	167	0.0167	2.8247	157.492
GLN_187@OE1	ARG_265@HH22	ARG_265@NH2	139	0.0139	2.8402	151.379				GLU_259@OE1	ARG_320@HH22	ARG_320@NH2	153	0.0153	2.801	157.137				GLU_21@OE2	ARG_18@HE	ARG_18@NE	167	0.0167	2.8417	159.746
MET_186@O	ARG_265@HH11	ARG_265@NH1	139	0.0139	2.8276	154.25				ASP_447@OD1	ARG_443@HE	ARG_443@NE	153	0.0153	2.8506	152.484				GLU_294@OE2	ARG_298@HH12	ARG_298@NH1	167	0.0167	2.7953	159.65
ASP_301@O	LYS_306@HZ2	LYS_306@NZ	138	0.0138	2.8221	155.599				LYS_234@O	GLN_237@HE22	GLN_237@NE2	153	0.0153	2.8336	154.893				GLU_419@OE1	ARG_422@HH12	ARG_422@NH1	167	0.0167	2.8032	158.089
GLN_191@OE1	LYS_195@HZ3	LYS_195@NZ	138	0.0138	2.8134	153.829				PRO_183@O	GLN_342@HE22	GLN_342@NE2	153	0.0153	2.8447	160.33				GLU_419@OE1	ARG_422@HH22	ARG_422@NH2	167	0.0167	2.8003	158.272
GLU_259@O	ARG_320@HE	ARG_320@NE	138	0.0138	2.8835	147.916				GLY_409@O	LYS_300@HZ1	LYS_300@NZ	153	0.0153	2.8277	152.195				LYS_23@O	LYS_26@HZ3	LYS_26@NZ	167	0.0167	2.7782	153.424
ASP_461@OD1	GLU_462@H	GLU_462@N	137	0.0137	2.8566	140.336				SER_53@OG	GLN_121@HE22	GLN_121@NE2	152	0.0152	2.869	155.728				GLN_357@OE1	SER_374@HG	SER_374@OG	166	0.0166	2.7606	159.1
ATP_474@N3	ARG_211@HH11	ARG_211@NH1	137	0.0137	2.9079	153.682				ASP_138@O	GLN_28@HE21	GLN_28@NE2	151	0.0151	2.8646	163.758				GLU_273@OE1	THR_276@HG1	THR_276@OG1	166	0.0166	2.6858	165.425
PHE_89@O	GLN_94@H	GLN_94@N	137	0.0137	2.9109	151.383				THR_276@O	LYS_235@HZ3	LYS_235@NZ	151	0.0151	2.8398	153.399				SER_162@O	ARG_165@HH11	ARG_165@NH1	165	0.0165	2.831	153.126
ASP_108@OD1	ARG_65@HH21	ARG_65@NH2	136	0.0136	2.8034	155.782				GLN_118@OE1	SER_126@HG	SER_126@OG	151	0.0151	2.7416	163.037				LEU_166@O	ILE_168@H	ILE_168@N	165	0.0165	2.8309	141.848
ASP_101@O	ARG_104@H	ARG_104@N	135	0.0135	2.9131	142.78				ASN_417@OD1	SER_418@H	SER_418@N	151	0.0151	2.8558	142.868				SER_126@OG	SER_129@HG	SER_129@OG	165	0.0165	2.7917	157.708
ASP_301@OD1	ARG_307@HH21	ARG_307@NH2	135	0.0135	2.8044	145.119				GLN_237@OE1	LYS_234@HZ1	LYS_234@NZ	150	0.015	2.8128	152.615				GLU_444@OE1	LYS_472@HZ1	LYS_472@NZ	164	0.0164	2.7991	156.227
ASP_410@OD2	GLN_414@HE21	GLN_414@NE2	135	0.0135	2.8269	159.972				GLN_237@OE1	LYS_234@HZ2	LYS_234@NZ	150	0.015	2.811	154.223				GLU_462@OE2	SER_471@HG	SER_471@OG	164	0.0164	2.6488	163.355
GLU_462@OE2	LYS_466@HZ3	LYS_466@NZ	135	0.0135	2.755	155.626				GLN_237@OE1	LYS_234@HZ3	LYS_234@NZ	150	0.015	2.8387	152.71				SER_398@OG	TYR_390@HH	TYR_390@OH	164	0.0164	2.8301	152.692
ALA_426@O	LYS_428@H	LYS_428@N	134	0.0134	2.9	142.341				GLU_462@OE2	LYS_466@HZ1	LYS_466@NZ	150	0.015	2.7648	154.688				ASP_385@OD1	VAL_386@H	VAL_386@N	164	0.0164	2.8045	144.935
ASP_301@O	LYS_306@HZ1	LYS_306@NZ	134	0.0134	2.8177	154.949				GLN_136@OE1	SER_133@HG	SER_133@OG	150	0.015	2.7153	162.292				ASP_143@OD2	ARG_147@HH22	ARG_147@NH2	163	0.0163	2.8154	153.703
ASP_301@O	LYS_306@HZ3	LYS_306@NZ	134	0.0134	2.8252	153.968				SER_394@OG	SER_379@HG	SER_379@OG	150	0.015	2.851	158.18				GLU_167@OE1	ARG_164@HE	ARG_164@NE	163	0.0163	2.8481	156.679
GLU_144@OE1	ARG_164@HH22	ARG_164@NH2	134	0.0134	2.7883	155.799				SER_129@OG	TRP_110@HE1	TRP_110@NE1	150	0.015	2.8884	156.347				LEU_467@O	ARG_165@HH22	ARG_165@NH2	163	0.0163	2.8271	156.9
GLU_419@OE1	LYS_423@HZ3	LYS_423@NZ	134	0.0134	2.7777	157.113				GLY_131@O	ARG_104@HH12	ARG_104@NH1	149	0.0149	2.8097	155.694				GLU_44@O	GLN_47@HE21	GLN_47@NE2	162	0.0162	2.8565	159.289
PRO_190@O	LYS_256@HZ1	LYS_256@NZ	134	0.0134	2.8173	154.639				LYS_428@O	ARG_429@HH11	ARG_429@NH1	149	0.0149	2.8414	156.782				GLU_21@OE1	LYS_17@HZ2	LYS_17@NZ	162	0.0162	2.7917	157.379
THR_303@OG1	LYS_306@HZ1	LYS_306@NZ	134	0.0134	2.858	153.858				THR_375@OG1	GLN_357@HE22	GLN_357@NE2	149	0.0149	2.8606	159.541				GLY_131@O	TRP_134@HE1	TRP_134@NE1	161	0.0161	2.8363	145.513
ASP_108@OD1	LYS_111@HZ1	LYS_111@NZ	133	0.0133	2.7949	157.293				GLU_192@O	LYS_256@HZ1	LYS_256@NZ	149	0.0149	2.8253	151.4				GLU_432@OE1	ARG_429@HH21	ARG_429@NH2	160	0.016	2.794	159.655
GLN_191@OE1	LYS_195@HZ2	LYS_195@NZ	133	0.0133	2.8102	152.755				LEU_166@O	SER_471@HG	SER_471@OG	149	0.0149	2.7565	162.633				GLU_137@O	ASP_141@H	ASP_141@N	160	0.016	2.8853	154.753
GLU_444@OE1	SER_440@HG	SER_440@OG	133	0.0133	2.6879	160.291				ASP_101@OD2	LYS_105@HZ1	LYS_105@NZ	148	0.0148	2.7914	154.753				GLU_325@O	LYS_257@HZ3	LYS_257@NZ	160	0.016	2.8098	151.929
GLN_47@O	GLN_47@HE21	GLN_47@NE2	132	0.0132	2.8668	153.43				HID_7@NE2	LYS_67@HZ3	LYS_67@NZ	148	0.0148	2.8871	155.302				GLU_259@OE1	LYS_96@HZ2	LYS_96@NZ	160	0.016	2.8025	156.037
GLU_212@OE2	ARG_366@HE	ARG_366@NE	132	0.0132	2.8393	156.166				GLU_444@OE1	ARG_443@HE	ARG_443@NE	147	0.0147	2.8311	156.008				LEU_90@O	SER_93@H	SER_93@N	160	0.016	2.9048	146.54
LEU_117@O	GLN_121@H	GLN_121@N	132	0.0132	2.9115	143.958				MET_123@O	GLN_118@HE22	GLN_118@NE2	147	0.0147	2.8399	156.04				ALA_92@O	ARG_320@HH12	ARG_320@NH1	159	0.0159	2.822	154.807
TYR_319@O	HID_323@HD1	HID_323@ND1	132	0.0132	2.8547	152.783				GLU_21@OE1	LYS_17@HZ3	LYS_17@NZ	147	0.0147	2.7851	157.853				GLU_192@OE1	GLN_139@HE21	GLN_139@NE2	159	0.0159	2.8316	160.214
ASP_143@OD2	LYS_96@HZ3	LYS_96@NZ	131	0.0131	2.8058	155.77				ASP_48@OD1	LYS_51@HZ2	LYS_51@NZ	147	0.0147	2.7965	157.507				GLU_432@OE2	GLN_414@HE22	GLN_414@NE2	159	0.0159	2.8327	162.867
GLN_201@OE1	GLN_201@H	GLN_201@N	131	0.0131	2.8335	143.996				GLU_192@O	LYS_256@HZ2	LYS_256@NZ	146	0.0146	2.823	152.92				LEU_43@O	LEU_46@H	LEU_46@N	159	0.0159	2.8962	146.891
ASP_141@OD1	GLN_28@HE21	GLN_28@NE2	130	0.013	2.8284	159.508				ASP_461@OD2	LYS_465@HZ3	LYS_465@NZ	146	0.0146	2.8114	153.984				SER_471@O	LYS_466@HZ3	LYS_466@NZ	159	0.0159	2.8113	157.528
GLU_419@OE1	LYS_423@HZ2	LYS_423@NZ	130	0.013	2.7689	155.246				GLU_120@OE1	SER_56@H	SER_56@N	146	0.0146	2.8727	159.048				GLN_47@OE1	LYS_6@HZ2	LYS_6@NZ	159	0.0159	2.8289	157.707
ILE_421@O	LEU_424@H	LEU_424@N	130	0.013	2.8992	142.738				ASP_461@OD2	TYR_319@HH	TYR_319@OH	146	0.0146	2.7478	165.91				GLU_395@O	SER_398@H	SER_398@N	159	0.0159	2.9005	141.253
GLN_191@OE1	TYR_223@HH	TYR_223@OH	129	0.0129	2.7522	162.446				LEU_117@O	ARG_122@H	ARG_122@N	145	0.0145	2.8548	144.967				ASP_410@OD2	GLN_414@HE22	GLN_414@NE2	158	0.0158	2.8441	164.097
LYS_111@O	GLN_130@HE21	GLN_130@NE2	129	0.0129	2.8557	159.454				THR_10@O	GLN_13@H	GLN_13@N	145	0.0145	2.903	141.947				VAL_275@O	LYS_235@HZ3	LYS_235@NZ	158	0.0158	2.8184	153.941
PRO_190@O	GLU_192@H	GLU_192@N	129	0.0129	2.8737	145.645				GLN_136@O	GLN_139@H	GLN_139@N	145	0.0145	2.9214	154.084				SER_205@OG	GLU_222@H	GLU_222@N	157	0.0157	2.9105	154.33
VAL_392@O	GLU_395@H	GLU_395@N	129	0.0129	2.9049	141.776				GLU_21@OE2	LYS_17@HZ3	LYS_17@NZ	145	0.0145	2.7968	157.45				GLN_342@OE1	LYS_184@HZ2	LYS_184@NZ	157	0.0157	2.8196	155.978
GLN_345@OE1	THR_341@HG1	THR_341@OG1	128	0.0128	2.7649	154.475				PRO_458@O	LYS_393@HZ1	LYS_393@NZ	145	0.0145	2.8515	149.705				GLU_444@OE1	LYS_472@HZ2	LYS_472@NZ	157	0.0157	2.808	156.312
GLU_137@O	GLN_140@HE21	GLN_140@NE2	128	0.0128	2.8543	158.118				HID_7@NE2	LYS_67@HZ1	LYS_67@NZ	145	0.0145	2.8897	153.682				ASP_410@OD1	GLN_414@HE22	GLN_414@NE2	156	0.0156	2.8246	162.452
GLU_3@O	LEU_5@H	LEU_5@N	128	0.0128	2.8719	144.89				LEU_467@O	THR_469@H	THR_469@N	145	0.0145	2.8868	146.306				SER_471@O	LYS_466@HZ1	LYS_466@NZ	156	0.0156	2.8198	156.786
GLU_78@OE1	ARG_18@HH21	ARG_18@NH2	128	0.0128	2.8122	154.203				PHE_99@O	VAL_102@H	VAL_102@N	145	0.0145	2.9007	143.573				GLU_432@OE1	ARG_429@HH12	ARG_429@NH1	155	0.0155	2.7858	159.943
GLY_415@O	LYS_373@HZ1	LYS_373@NZ	128	0.0128	2.8266	156.438				GLU_20@OE2	ARG_30@HH11	ARG_30@NH1	144	0.0144	2.8033	154.634				LEU_181@O	GLN_342@HE21	GLN_342@NE2	155	0.0155	2.8927	158.888
PRO_182@O	GLN_342@HE22	GLN_342@NE2	128	0.0128	2.8468	160.466				PRO_190@O	GLU_192@H	GLU_192@N	144	0.0144	2.8954	144.48				GLN_342@OE1	LYS_184@HZ3	LYS_184@NZ	154	0.0154	2.8129	155.411
ASN_82@O	ASN_85@HD21	ASN_85@ND2	127	0.0127	2.8495	155.442				GLY_409@O	LYS_300@HZ3	LYS_300@NZ	144	0.0144	2.8333	150.59				PRO_127@O	SER_126@HG	SER_126@OG	154	0.0154	2.8173	159.821
ASP_108@O	ARG_65@HH22	ARG_65@NH2	127	0.0127	2.8556	151.295				SER_203@O	SER_205@H	SER_205@N	144	0.0144	2.8601	143.955				SER_336@O	THR_291@HG1	THR_291@OG1	154	0.0154	2.7915	152.921
ASP_138@OD2	ASN_103@HD22	ASN_103@ND2	127	0.0127	2.806	160.316				GLN_136@OE1	GLN_136@H	GLN_136@N	143	0.0143	2.8379	145.499				GLN_345@OE1	VAL_346@H	VAL_346@N	154	0.0154	2.8777	146.5
GLN_136@O	GLN_140@HE22	GLN_140@NE2	127	0.0127	2.8503	157.662				ASP_101@OD1	LYS_105@HZ3	LYS_105@NZ	143	0.0143	2.7866	153.794				LEU_467@O	ARG_165@HH21	ARG_165@NH2	153	0.0153	2.8651	148.887
PRO_190@O	LYS_256@HZ3	LYS_256@NZ	127	0.0127	2.8075	153.188				LEU_90@O	SER_93@H	SER_93@N	143	0.0143	2.9101	145.61				GLU_432@OE2	ARG_429@HH21	ARG_429@NH2	153	0.0153	2.81	157.65
SER_93@O	LYS_96@H	LYS_96@N	127	0.0127	2.9152	151.396				LYS_428@O	GLN_431@HE21	GLN_431@NE2	142	0.0142	2.8645	159.376				TYR_319@OH	ARG_88@HH11	ARG_88@NH1	153	0.0153	2.8788	154.344
ASP_95@OD2	ILE_97@H	ILE_97@N	126	0.0126	2.8942	164.316				HID_224@O	ARG_225@HH11	ARG_225@NH1	141	0.0141	2.8257	159.949				GLU_44@O	GLN_47@HE22	GLN_47@NE2	153	0.0153	2.8806	159.847
GLN_179@O	GLN_342@HE21	GLN_342@NE2	126	0.0126	2.8549	159.72				ASP_447@OD1	ARG_450@HE	ARG_450@NE	141	0.0141	2.8565	145.674				LEU_292@O	LEU_295@H	LEU_295@N	153	0.0153	2.9105	142.241
LEU_32@O	ARG_35@H	ARG_35@N	126	0.0126	2.9071	142.211				GLU_212@OE2	ASN_213@H	ASN_213@N	141	0.0141	2.8771	145.018				ASN_213@OD1	SER_216@HG	SER_216@OG	153	0.0153	2.8232	156.212
LYS_96@O	ARG_146@HH21	ARG_146@NH2	126	0.0126	2.8296	147.884				ASP_101@OD1	LYS_105@HZ2	LYS_105@NZ	141	0.0141	2.7788	152.958				GLU_21@OE1	LYS_17@HZ3	LYS_17@NZ	152	0.0152	2.7816	155.621
ASP_391@OD1	VAL_392@H	VAL_392@N	125	0.0125	2.811	146.784				ASP_461@OD2	LYS_465@HZ1	LYS_465@NZ	141	0.0141	2.8154	155.441				ASP_301@O	THR_303@H	THR_303@N	152	0.0152	2.866	143.858
GLU_3@O	LYS_6@H	LYS_6@N	125	0.0125	2.903	148.56				GLU_462@OE2	LYS_466@HZ3	LYS_466@NZ	141	0.0141	2.7658	156.11				GLU_21@OE2	LYS_17@HZ1	LYS_17@NZ	151	0.0151	2.7789	156.803
GLU_325@OE2	GLN_94@HE22	GLN_94@NE2	125	0.0125	2.8424	157.473				GLU_172@O	THR_303@HG1	THR_303@OG1	141	0.0141	2.8456	157.604				GLU_273@OE1	LYS_198@HZ3	LYS_198@NZ	151	0.0151	2.7986	156.411
GLU_382@O	ASP_385@H	ASP_385@N	125	0.0125	2.9182	151.4				GLU_222@OE2	ARG_225@H	ARG_225@N	140	0.014	2.8375	151.686				ASP_48@OD2	LYS_51@HZ2	LYS_51@NZ	151	0.0151	2.8054	156.587
GLU_419@OE2	LYS_423@HZ1	LYS_423@NZ	125	0.0125	2.7668	156.634				GLU_137@O	ASP_141@H	ASP_141@N	140	0.014	2.9058	160.03				TYR_388@O	TYR_390@H	TYR_390@N	151	0.0151	2.8605	143.208
MET_255@O	PHE_258@H	PHE_258@N	125	0.0125	2.9246	158.656				GLU_462@OE1	SER_459@H	SER_459@N	140	0.014	2.8475	154.581				GLU_21@OE2	LYS_17@HZ3	LYS_17@NZ	150	0.015	2.79	158.494
TYR_377@OH	SER_335@H	SER_335@N	125	0.0125	2.9247	152.877				ASP_145@OD2	ARG_154@HH22	ARG_154@NH2	139	0.0139	2.7972	156.912				GLU_259@OE1	LYS_96@HZ3	LYS_96@NZ	150	0.015	2.7949	157.396
ASP_391@OD2	VAL_392@H	VAL_392@N	124	0.0124	2.8118	145.755				GLU_188@OE2	ARG_265@HE	ARG_265@NE	139	0.0139	2.8652	148.203				LEU_202@O	SER_205@HG	SER_205@OG	150	0.015	2.8012	156.096
ASP_447@O	ARG_450@H	ARG_450@N	124	0.0124	2.8863	141.897				GLU_259@OE1	ARG_320@HH12	ARG_320@NH1	139	0.0139	2.7835	160.392				TPO_358@O	THR_365@HG1	THR_365@OG1	150	0.015	2.7175	162.818
SER_162@O	SER_468@HG	SER_468@OG	124	0.0124	2.7589	158.375				GLU_444@OE2	ARG_443@HE	ARG_443@NE	139	0.0139	2.8275	155.529				ASP_143@OD1	ARG_147@HH12	ARG_147@NH1	149	0.0149	2.8229	156.094
GLU_160@OE1	ARG_164@HH22	ARG_164@NH2	123	0.0123	2.7808	160.458				GLU_200@OE2	LYS_198@HZ2	LYS_198@NZ	139	0.0139	2.7998	157.956				ASP_143@OD2	ARG_154@HH22	ARG_154@NH2	149	0.0149	2.7907	159.577
GLU_288@OE2	GLN_342@HE21	GLN_342@NE2	123	0.0123	2.8273	161.655				LEU_202@O	SER_205@HG	SER_205@OG	139	0.0139	2.7975	158.898				ALA_135@O	GLN_139@HE22	GLN_139@NE2	149	0.0149	2.8572	161.842
GLU_419@OE2	LYS_423@HZ2	LYS_423@NZ	123	0.0123	2.7679	156.504				GLN_121@OE1	SER_56@HG	SER_56@OG	139	0.0139	2.7631	161.121				THR_176@OG1	LYS_306@HZ1	LYS_306@NZ	149	0.0149	2.8598	157.268
ILE_189@O	GLN_191@HE21	GLN_191@NE2	123	0.0123	2.8782	158.317				GLU_214@OE2	ASN_213@HD22	ASN_213@ND2	138	0.0138	2.875	152.949				ASP_138@OD1	ARG_31@HH21	ARG_31@NH2	148	0.0148	2.7916	155.971
LEU_181@O	GLN_342@HE21	GLN_342@NE2	123	0.0123	2.8614	162.259				ASP_108@OD1	LYS_111@HZ1	LYS_111@NZ	138	0.0138	2.8145	158.323				LEU_383@O	ARG_422@HH21	ARG_422@NH2	148	0.0148	2.823	151.597
ALA_407@O	ARG_307@HH11	ARG_307@NH1	122	0.0122	2.8425	152.521				GLU_157@OE1	ARG_147@HH21	ARG_147@NH2	137	0.0137	2.7779	158.666				GLU_273@OE2	LYS_198@HZ3	LYS_198@NZ	148	0.0148	2.789	156.1
GLN_187@OE1	GLU_188@H	GLU_188@N	122	0.0122	2.8866	147.871				CYS_25@O	GLN_28@H	GLN_28@N	137	0.0137	2.8942	142.212				GLU_21@OE2	SER_81@HG	SER_81@OG	148	0.0148	2.6469	163.973
GLN_357@O	THR_358@HG1	THR_358@OG1	122	0.0122	2.7723	155.876				ASN_249@OD1	LYS_253@HZ2	LYS_253@NZ	137	0.0137	2.8147	152.9				GLU_160@OE2	ARG_164@HH22	ARG_164@NH2	147	0.0147	2.7798	159.718
GLN_47@OE1	LYS_6@HZ3	LYS_6@NZ	122	0.0122	2.7973	156.26				SER_93@O	LYS_96@HZ1	LYS_96@NZ	137	0.0137	2.816	155.027				ARG_146@O	GLN_150@HE21	GLN_150@NE2	147	0.0147	2.8404	159.494
GLU_212@OE1	ARG_366@HH22	ARG_366@NH2	122	0.0122	2.7931	160.853				PRO_458@O	LYS_393@HZ3	LYS_393@NZ	136	0.0136	2.8527	149.734				GLU_160@OE1	ARG_164@HH12	ARG_164@NH1	146	0.0146	2.7977	163.265
GLU_462@OE1	LYS_466@HZ2	LYS_466@NZ	122	0.0122	2.762	158.051				ARG_104@O	SER_107@HG	SER_107@OG	136	0.0136	2.7276	160.172				GLN_140@O	ASP_143@H	ASP_143@N	146	0.0146	2.9045	154.711
GLN_130@OE1	SER_129@H	SER_129@N	121	0.0121	2.895	158.805				GLU_259@OE2	ARG_320@HH22	ARG_320@NH2	135	0.0135	2.8019	154.448				GLU_21@OE2	LYS_17@HZ2	LYS_17@NZ	146	0.0146	2.7639	156.791
GLU_212@OE2	ARG_366@HH21	ARG_366@NH2	121	0.0121	2.8259	153.596				PRO_458@O	LYS_393@HZ2	LYS_393@NZ	135	0.0135	2.8572	148.134				THR_176@OG1	LYS_306@HZ2	LYS_306@NZ	146	0.0146	2.8551	158.265
GLN_193@O	LYS_195@HZ1	LYS_195@NZ	120	0.012	2.8167	153.94				ASP_48@OD1	LYS_51@HZ1	LYS_51@NZ	135	0.0135	2.7775	157.268				GLU_167@OE1	ARG_164@HH11	ARG_164@NH1	145	0.0145	2.8212	159.153
GLN_47@OE1	LYS_6@HZ2	LYS_6@NZ	120	0.012	2.8157	155.244				GLU_120@OE2	LYS_58@HZ2	LYS_58@NZ	135	0.0135	2.8058	156.188				GLU_432@OE1	GLN_414@HE22	GLN_414@NE2	145	0.0145	2.8343	161.676
GLU_120@O	ARG_52@HH11	ARG_52@NH1	120	0.012	2.8409	154.912				GLN_47@OE1	ARG_52@HH12	ARG_52@NH1	134	0.0134	2.836	152.651				PRO_190@O	GLU_192@H	GLU_192@N	145	0.0145	2.891	146.088
GLU_144@OE2	ARG_164@HH22	ARG_164@NH2	120	0.012	2.7937	155.181				THR_341@OG1	GLU_288@H	GLU_288@N	134	0.0134	2.9296	160.477				GLU_325@O	LYS_257@HZ2	LYS_257@NZ	145	0.0145	2.8199	153.345
GLU_160@OE1	ARG_164@HH12	ARG_164@NH1	120	0.012	2.7995	158.563				ASP_108@OD1	LYS_111@HZ3	LYS_111@NZ	134	0.0134	2.8038	157.213				ASP_141@OD1	LYS_27@HZ1	LYS_27@NZ	145	0.0145	2.7874	157.162
HID_323@NE2	ARG_88@HH11	ARG_88@NH1	120	0.012	2.9019	156.212				GLU_21@OE1	LYS_23@HZ1	LYS_23@NZ	134	0.0134	2.7856	151.503				GLU_175@OE2	LYS_306@HZ1	LYS_306@NZ	145	0.0145	2.7916	157.596
VAL_232@O	SER_216@HG	SER_216@OG	120	0.012	2.7235	156.461				VAL_275@O	LYS_235@HZ3	LYS_235@NZ	134	0.0134	2.813	154.543				ASP_48@OD1	LYS_51@HZ1	LYS_51@NZ	145	0.0145	2.7852	158.075
ASN_337@O	GLY_350@H	GLY_350@N	119	0.0119	2.9014	151.563				GLU_20@OE1	ARG_30@HH11	ARG_30@NH1	133	0.0133	2.8017	154.949				ATP_474@N3	ATP_474@H2'	ATP_474@O2'	144	0.0144	2.8265	158.55
ASP_101@OD1	LYS_100@HZ2	LYS_100@NZ	119	0.0119	2.7969	155.56				GLY_435@O	ARG_443@HH12	ARG_443@NH1	133	0.0133	2.8327	151.069				GLU_382@OE1	GLN_357@HE21	GLN_357@NE2	144	0.0144	2.847	156.193
ASP_108@OD1	ARG_104@HH22	ARG_104@NH2	119	0.0119	2.7903	158.12				ASP_101@OD2	LYS_105@HZ2	LYS_105@NZ	133	0.0133	2.7908	154.596				GLU_273@OE1	LYS_198@HZ2	LYS_198@NZ	144	0.0144	2.7963	156.218
GLN_193@O	LYS_195@HZ3	LYS_195@NZ	119	0.0119	2.8186	154.185				GLU_200@OE2	LYS_198@HZ3	LYS_198@NZ	133	0.0133	2.7918	156.708				VAL_275@O	LYS_235@HZ1	LYS_235@NZ	144	0.0144	2.8096	151.693
GLU_273@OE2	LYS_198@HZ2	LYS_198@NZ	119	0.0119	2.7891	156.656				GLN_118@O	MET_123@H	MET_123@N	133	0.0133	2.9041	148.634				ASN_249@OD1	LYS_253@HZ2	LYS_253@NZ	144	0.0144	2.8119	152.125
GLU_352@OE1	ATP_474@H3'	ATP_474@O3'	119	0.0119	2.6948	164.804				VAL_275@O	LYS_235@HZ1	LYS_235@NZ	132	0.0132	2.8103	154.694				GLU_325@O	LYS_257@HZ1	LYS_257@NZ	144	0.0144	2.8246	151.115
SER_203@O	SER_205@H	SER_205@N	119	0.0119	2.8603	143.845				ASP_437@OD1	ASP_437@H	ASP_437@N	131	0.0131	2.8046	139.317				ASP_48@OD1	LYS_51@HZ2	LYS_51@NZ	144	0.0144	2.79	154.938
CYS_19@O	MET_22@H	MET_22@N	118	0.0118	2.9289	155.184				GLU_21@OE1	LYS_23@HZ3	LYS_23@NZ	131	0.0131	2.7771	150.723				GLN_47@OE1	LYS_6@HZ3	LYS_6@NZ	144	0.0144	2.8283	156.245
GLN_193@O	LYS_195@HZ2	LYS_195@NZ	118	0.0118	2.8201	153.713				GLN_193@OE1	LYS_256@HZ2	LYS_256@NZ	131	0.0131	2.8179	153.287				CYS_19@O	MET_22@H	MET_22@N	144	0.0144	2.9357	155.879
GLU_20@OE2	LYS_26@HZ1	LYS_26@NZ	118	0.0118	2.798	158.172				PRO_454@O	LYS_393@HZ2	LYS_393@NZ	131	0.0131	2.8287	152.532				PRO_182@O	ARG_146@HH11	ARG_146@NH1	143	0.0143	2.848	149.224
LEU_43@O	LEU_46@H	LEU_46@N	118	0.0118	2.9063	143.971				GLU_462@OE1	LYS_466@HZ3	LYS_466@NZ	131	0.0131	2.7772	156.29				GLU_273@OE1	LYS_198@HZ1	LYS_198@NZ	143	0.0143	2.782	156.165
ASP_143@OD2	LYS_96@HZ1	LYS_96@NZ	117	0.0117	2.8057	155.745				GLU_76@O	LYS_79@H	LYS_79@N	131	0.0131	2.8961	143.733				VAL_275@O	LYS_235@HZ2	LYS_235@NZ	143	0.0143	2.803	153.321
ASP_447@OD2	ARG_450@HE	ARG_450@NE	116	0.0116	2.8599	145.176				GLU_144@OE1	ARG_154@HE	ARG_154@NE	130	0.013	2.8388	155.122				MET_255@O	LYS_257@H	LYS_257@N	143	0.0143	2.8473	147.761
GLU_200@OE1	LYS_198@HZ1	LYS_198@NZ	116	0.0116	2.7965	157.488				GLU_160@OE1	ARG_164@HH12	ARG_164@NH1	130	0.013	2.7733	154.331				THR_254@O	PHE_351@H	PHE_351@N	143	0.0143	2.9125	153.071
GLU_44@OE1	GLN_47@HE21	GLN_47@NE2	116	0.0116	2.8257	157.186				ASP_108@OD1	LYS_111@HZ2	LYS_111@NZ	130	0.013	2.7908	155.605				GLU_367@OE2	THR_369@HG1	THR_369@OG1	143	0.0143	2.6655	164.934
LYS_100@O	SER_133@HG	SER_133@OG	116	0.0116	2.817	152.408				GLN_193@OE1	LYS_256@HZ3	LYS_256@NZ	130	0.013	2.8187	153.376				ALA_142@O	ARG_146@HH22	ARG_146@NH2	142	0.0142	2.8299	147.718
VAL_372@O	ARG_334@HH22	ARG_334@NH2	116	0.0116	2.8533	146.802				PRO_454@O	LYS_393@HZ3	LYS_393@NZ	130	0.013	2.825	153.759				SER_374@OG	GLN_357@HE22	GLN_357@NE2	142	0.0142	2.8872	160.049
ARG_147@O	PHE_149@H	PHE_149@N	115	0.0115	2.8337	146.543				ASP_48@OD1	LYS_51@HZ3	LYS_51@NZ	130	0.013	2.7884	157.051				GLN_201@O	HID_224@H	HID_224@N	142	0.0142	2.9115	162.992
THR_375@OG1	GLN_357@HE21	GLN_357@NE2	115	0.0115	2.8848	159.809				SEP_359@O1P	SER_361@H	SER_361@N	130	0.013	2.845	156.954				THR_217@OG1	LYS_234@HZ1	LYS_234@NZ	142	0.0142	2.874	149.399
GLU_192@OE1	LYS_195@HZ1	LYS_195@NZ	114	0.0114	2.8061	156.532				SEP_359@O1P	SER_418@HG	SER_418@OG	130	0.013	2.6807	162.789				THR_176@OG1	LYS_306@HZ3	LYS_306@NZ	142	0.0142	2.8638	159.37
GLU_419@OE2	LYS_423@HZ3	LYS_423@NZ	114	0.0114	2.7648	156.967				THR_469@OG1	ARG_83@HH12	ARG_83@NH1	129	0.0129	2.8617	152.923				GLU_382@OE2	SER_379@HG	SER_379@OG	142	0.0142	2.6975	165.566
LEU_59@O	ALA_62@H	ALA_62@N	114	0.0114	2.9098	141.769				SER_394@OG	ASP_391@H	ASP_391@N	129	0.0129	2.9371	154.094				THR_469@O	SER_471@HG	SER_471@OG	142	0.0142	2.7939	162.757
LYS_256@O	GLN_191@H	GLN_191@N	114	0.0114	2.9001	155.935				GLU_259@OE1	GLN_94@HE22	GLN_94@NE2	129	0.0129	2.8307	162.092				LYS_300@O	ARG_307@HH22	ARG_307@NH2	141	0.0141	2.8327	145.956
PHE_233@O	GLN_279@HE22	GLN_279@NE2	114	0.0114	2.8256	158.125				GLU_200@OE2	LYS_198@HZ1	LYS_198@NZ	129	0.0129	2.7838	157.57				ASP_138@OD2	ARG_31@HH21	ARG_31@NH2	141	0.0141	2.7719	153.913
PRO_190@O	LYS_256@HZ2	LYS_256@NZ	114	0.0114	2.8213	152.974				GLN_49@O	SER_53@HG	SER_53@OG	129	0.0129	2.7551	160.067				PRO_261@O	GLN_345@HE22	GLN_345@NE2	141	0.0141	2.8599	152.767
GLY_415@O	LYS_373@HZ2	LYS_373@NZ	113	0.0113	2.8308	158.101				ASP_272@OD2	GLN_279@HE22	GLN_279@NE2	128	0.0128	2.8208	160.245				GLU_21@OE1	LYS_17@HZ1	LYS_17@NZ	141	0.0141	2.7773	156.837
LYS_256@O	GLN_191@HE21	GLN_191@NE2	113	0.0113	2.8225	157.322				GLU_21@OE2	LYS_23@HZ2	LYS_23@NZ	128	0.0128	2.777	150.981				SER_129@O	LYS_41@HZ2	LYS_41@NZ	141	0.0141	2.8428	152.023
GLN_136@OE1	ALA_135@H	ALA_135@N	112	0.0112	2.9064	162.224				GLU_352@OE2	LYS_231@HZ1	LYS_231@NZ	128	0.0128	2.7991	159.735				GLU_419@OE2	ARG_422@HH22	ARG_422@NH2	140	0.014	2.8093	156.368
GLU_200@OE1	LYS_198@HZ2	LYS_198@NZ	112	0.0112	2.7901	157.732				ASP_155@OD1	ASN_156@H	ASN_156@N	127	0.0127	2.8353	142.883				ASP_155@OD1	ASN_156@HD21	ASN_156@ND2	140	0.014	2.8209	157.035
GLU_214@O	LYS_234@HZ2	LYS_234@NZ	111	0.0111	2.8211	152.956				GLN_342@O	GLN_179@HE22	GLN_179@NE2	127	0.0127	2.8553	156.947				GLY_343@O	GLN_179@HE21	GLN_179@NE2	140	0.014	2.8618	157.545
GLU_57@O	THR_60@HG1	THR_60@OG1	111	0.0111	2.7448	163.401				ASN_249@OD1	LYS_253@HZ3	LYS_253@NZ	127	0.0127	2.8261	155.416				GLU_175@OE1	LYS_306@HZ3	LYS_306@NZ	140	0.014	2.795	156.739
PRO_277@O	GLN_279@HE21	GLN_279@NE2	111	0.0111	2.8428	160.002				GLY_409@O	LYS_300@HZ2	LYS_300@NZ	127	0.0127	2.8228	149.899				LEU_467@O	THR_469@H	THR_469@N	140	0.014	2.9066	145.22
THR_61@OG1	ARG_65@HH21	ARG_65@NH2	111	0.0111	2.8733	157.546				SER_361@OG	LYS_373@HZ1	LYS_373@NZ	127	0.0127	2.8819	154.962				GLU_285@OE1	ARG_265@HE	ARG_265@NE	139	0.0139	2.8337	153.19
ASN_4@O	HID_7@H	HID_7@N	110	0.011	2.8879	149.986				SEP_359@OG	SER_418@HG	SER_418@OG	127	0.0127	2.8237	159.776				ASN_156@O	LYS_158@HZ1	LYS_158@NZ	139	0.0139	2.8299	153.417
ASP_437@OD2	ARG_307@HH22	ARG_307@NH2	110	0.011	2.8185	156.091				GLN_121@OE1	ARG_52@HH11	ARG_52@NH1	126	0.0126	2.8229	156.528				LEU_296@O	LYS_300@HZ3	LYS_300@NZ	139	0.0139	2.8508	156.243
GLN_140@O	GLU_144@H	GLU_144@N	110	0.011	2.9035	150.266				GLU_441@OE2	SER_440@HG	SER_440@OG	126	0.0126	2.7073	162.418				GLU_175@OE1	LYS_306@HZ1	LYS_306@NZ	139	0.0139	2.7871	157.102
GLU_20@OE2	LYS_26@HZ2	LYS_26@NZ	110	0.011	2.8105	155.852				ASP_48@O	ARG_52@HH11	ARG_52@NH1	125	0.0125	2.824	152.984				ARG_316@O	ARG_320@H	ARG_320@N	138	0.0138	2.9163	157.513
ASP_297@OD2	ARG_371@HE	ARG_371@NE	109	0.0109	2.8307	157.101				GLU_21@OE1	LYS_23@HZ2	LYS_23@NZ	125	0.0125	2.7902	149.892				CYS_287@O	ATP_474@H60	ATP_474@N6	138	0.0138	2.8993	152.215
ASP_461@OD2	LYS_465@HZ1	LYS_465@NZ	109	0.0109	2.8031	154.489				GLU_57@OE1	LYS_58@H	LYS_58@N	125	0.0125	2.8609	152.172				GLU_21@OE2	LYS_23@HZ3	LYS_23@NZ	138	0.0138	2.7759	150.584
GLN_237@OE1	LYS_234@HZ2	LYS_234@NZ	109	0.0109	2.8182	156.392				ASP_101@OD1	LYS_105@HZ1	LYS_105@NZ	124	0.0124	2.7709	154.392				SER_129@O	LYS_41@HZ1	LYS_41@NZ	138	0.0138	2.8316	153.925
GLU_212@OE2	ARG_366@HH22	ARG_366@NH2	109	0.0109	2.7929	155.923				ASP_101@OD2	LYS_105@HZ3	LYS_105@NZ	124	0.0124	2.7703	153.865				ASP_48@OD1	LYS_51@HZ3	LYS_51@NZ	138	0.0138	2.7905	156.052
GLU_419@OE2	GLU_419@H	GLU_419@N	109	0.0109	2.8356	148.455				GLU_441@OE1	SER_471@HG	SER_471@OG	124	0.0124	2.6777	162.318				GLN_47@OE1	LYS_6@HZ1	LYS_6@NZ	138	0.0138	2.8167	155.067
SER_107@OG	SER_133@HG	SER_133@OG	109	0.0109	2.7948	158.297				MET_308@O	VAL_311@H	VAL_311@N	124	0.0124	2.8939	141.975				GLN_357@OE1	GLN_357@H	GLN_357@N	137	0.0137	2.8459	146.151
ASP_143@OD2	LYS_96@HZ2	LYS_96@NZ	108	0.0108	2.7935	154.655				ALA_92@O	ARG_146@HH11	ARG_146@NH1	123	0.0123	2.8548	156.617				GLU_352@OE1	LYS_355@HZ1	LYS_355@NZ	137	0.0137	2.7872	153.507
ASP_95@OD1	ILE_97@H	ILE_97@N	108	0.0108	2.8997	164.152				THR_469@OG1	ARG_165@HH21	ARG_165@NH2	123	0.0123	2.8736	148.87				SER_203@O	SER_205@H	SER_205@N	137	0.0137	2.8573	143.58
GLN_28@O	ARG_31@H	ARG_31@N	108	0.0108	2.9258	148.621				ASP_138@O	GLN_28@HE22	GLN_28@NE2	123	0.0123	2.8172	148.726				SEP_359@O	GLY_363@H	GLY_363@N	136	0.0136	2.8647	155.167
GLU_44@OE2	GLN_47@HE21	GLN_47@NE2	108	0.0108	2.8309	156.314				GLU_259@OE2	GLN_94@HE22	GLN_94@NE2	123	0.0123	2.8097	163.192				GLU_21@OE1	LYS_23@HZ2	LYS_23@NZ	136	0.0136	2.7833	150.678
SER_240@O	ILE_243@H	ILE_243@N	108	0.0108	2.9148	147.453				GLU_285@OE2	LYS_184@HZ3	LYS_184@NZ	123	0.0123	2.7895	159.392				GLU_20@OE2	ARG_30@HH22	ARG_30@NH2	135	0.0135	2.806	154.841
ATP_474@O1B	LYS_332@HZ1	LYS_332@NZ	107	0.0107	2.838	155.223				ALA_326@O	SER_324@HG	SER_324@OG	123	0.0123	2.7863	156.921				GLN_49@OE1	ARG_52@HH22	ARG_52@NH2	135	0.0135	2.8497	148.083
VAL_125@O	GLN_118@HE21	GLN_118@NE2	107	0.0107	2.8384	157.934				VAL_232@O	THR_217@HG1	THR_217@OG1	123	0.0123	2.8087	154.945				THR_369@OG1	ATP_474@H2'	ATP_474@O2'	135	0.0135	2.8629	145.83
ASP_391@OD1	LYS_393@HZ3	LYS_393@NZ	106	0.0106	2.8161	157.145				THR_365@O	THR_364@HG1	THR_364@OG1	123	0.0123	2.8419	160.596				ASP_370@OD2	GLN_357@HE21	GLN_357@NE2	135	0.0135	2.832	160.667
GLU_273@OE2	LYS_198@HZ3	LYS_198@NZ	106	0.0106	2.7848	158.05				ASP_385@OD1	VAL_386@H	VAL_386@N	123	0.0123	2.8048	143.581				THR_217@OG1	LYS_234@HZ3	LYS_234@NZ	135	0.0135	2.8759	149.912
GLU_419@OE1	GLU_419@H	GLU_419@N	106	0.0106	2.8298	147.843				GLU_175@OE1	ARG_178@HH11	ARG_178@NH1	122	0.0122	2.8157	158.994				LEU_32@O	ARG_35@H	ARG_35@N	134	0.0134	2.8906	141.1
LEU_362@O	THR_365@HG1	THR_365@OG1	106	0.0106	2.734	163.996				LYS_300@O	ARG_307@HH22	ARG_307@NH2	122	0.0122	2.8324	146.684				GLN_430@OE1	HID_452@HD1	HID_452@ND1	134	0.0134	2.8813	163.328
ALA_161@O	ARG_164@H	ARG_164@N	105	0.0105	2.9132	144.152				ASP_447@OD2	ARG_443@HH11	ARG_443@NH1	122	0.0122	2.7894	158.915				ASP_101@OD1	LYS_105@HZ3	LYS_105@NZ	134	0.0134	2.7947	155.9
ASP_48@O	LYS_51@HZ1	LYS_51@NZ	105	0.0105	2.816	154.464				ASP_108@OD1	ARG_65@HH22	ARG_65@NH2	122	0.0122	2.7864	157.366				PRO_458@O	LYS_393@HZ1	LYS_393@NZ	134	0.0134	2.8347	150.356
GLN_357@OE1	ARG_422@HE	ARG_422@NE	105	0.0105	2.8432	151.731				GLU_273@OE1	LYS_198@HZ1	LYS_198@NZ	122	0.0122	2.7913	157.55				SER_129@O	ALA_132@H	ALA_132@N	133	0.0133	2.907	149.156
GLN_47@OE1	LYS_6@HZ1	LYS_6@NZ	105	0.0105	2.8305	155.387				GLU_273@OE2	LYS_198@HZ1	LYS_198@NZ	122	0.0122	2.7997	157.067				MET_186@O	ARG_265@HH22	ARG_265@NH2	133	0.0133	2.842	150.385
GLN_49@OE1	ARG_52@HH22	ARG_52@NH2	105	0.0105	2.855	147.693				GLU_21@OE2	LYS_23@HZ1	LYS_23@NZ	122	0.0122	2.792	150.76				GLU_200@OE1	LYS_198@HZ1	LYS_198@NZ	133	0.0133	2.7837	157.465
ALA_92@O	GLN_94@H	GLN_94@N	104	0.0104	2.8197	145.975				GLU_352@OE1	LYS_231@HZ3	LYS_231@NZ	122	0.0122	2.7738	156.478				SER_129@O	LYS_41@HZ3	LYS_41@NZ	133	0.0133	2.8287	152.898
GLN_193@O	LYS_195@H	LYS_195@N	104	0.0104	2.8559	147.482				ASN_156@O	ARG_83@HH22	ARG_83@NH2	121	0.0121	2.8234	153.463				GLN_342@O	THR_341@HG1	THR_341@OG1	133	0.0133	2.7858	164.064
GLU_325@OE1	ARG_88@HH21	ARG_88@NH2	104	0.0104	2.8056	158.432				SER_459@OG	ASP_461@H	ASP_461@N	121	0.0121	2.9203	157.278				GLU_214@OE1	ARG_366@H	ARG_366@N	132	0.0132	2.8759	152.855
ASP_95@OD1	ARG_88@HH11	ARG_88@NH1	103	0.0103	2.7836	157.442				ASN_249@OD1	LYS_253@HZ1	LYS_253@NZ	120	0.012	2.8259	153.976				GLU_3@OE1	ASN_4@H	ASN_4@N	132	0.0132	2.8433	149.817
GLU_20@OE2	LYS_26@HZ3	LYS_26@NZ	103	0.0103	2.8039	156.37				GLN_193@OE1	LYS_256@HZ1	LYS_256@NZ	120	0.012	2.8197	152.799				GLU_44@O	GLN_47@H	GLN_47@N	132	0.0132	2.9156	151.786
GLU_214@O	LYS_234@HZ3	LYS_234@NZ	103	0.0103	2.8194	152.703				ARG_165@O	GLU_167@H	GLU_167@N	119	0.0119	2.8971	143.415				ASP_143@OD1	ARG_154@HH21	ARG_154@NH2	131	0.0131	2.7874	150.728
GLU_352@O	LYS_250@HZ3	LYS_250@NZ	103	0.0103	2.8673	153.131				PRO_127@O	SER_126@HG	SER_126@OG	119	0.0119	2.8151	162.055				SEP_359@O3P	GLN_357@HE21	GLN_357@NE2	131	0.0131	2.8172	160.828
ASP_101@OD1	LYS_100@HZ3	LYS_100@NZ	102	0.0102	2.7867	156.175				SER_93@O	SER_93@HG	SER_93@OG	119	0.0119	2.7342	141.663				GLU_200@OE1	LYS_198@HZ2	LYS_198@NZ	131	0.0131	2.798	158.309
ASP_101@OD2	LYS_100@HZ2	LYS_100@NZ	102	0.0102	2.7999	157.621				TPO_358@O3P	MET_360@H	MET_360@N	118	0.0118	2.8403	160.89				GLU_21@OE1	LYS_23@HZ1	LYS_23@NZ	131	0.0131	2.7752	152.063
ASP_48@O	LYS_51@HZ3	LYS_51@NZ	102	0.0102	2.8262	153.965				ASP_143@O	ARG_146@HE	ARG_146@NE	117	0.0117	2.8649	152.023				GLU_21@OE2	LYS_23@HZ2	LYS_23@NZ	131	0.0131	2.7805	152.428
ATP_474@O1B	LYS_332@HZ2	LYS_332@NZ	102	0.0102	2.8383	152.212				GLU_21@OE2	LYS_23@HZ3	LYS_23@NZ	117	0.0117	2.7718	150.771				ASP_141@OD1	LYS_27@HZ2	LYS_27@NZ	131	0.0131	2.7873	156.903
GLN_121@OE1	ARG_52@HH11	ARG_52@NH1	102	0.0102	2.8383	160.435				SER_361@OG	LYS_373@HZ3	LYS_373@NZ	117	0.0117	2.8787	155.418				GLU_175@OE1	LYS_306@HZ2	LYS_306@NZ	131	0.0131	2.7956	156.852
LEU_434@O	ARG_443@HH11	ARG_443@NH1	102	0.0102	2.8601	157.257				SEP_359@O3P	SER_361@HG	SER_361@OG	117	0.0117	2.6347	165.772				SEP_359@O3P	GLN_357@HE22	GLN_357@NE2	130	0.013	2.8048	157.226
LYS_257@O	GLU_259@H	GLU_259@N	102	0.0102	2.9027	146.134				VAL_119@O	ARG_122@HE	ARG_122@NE	116	0.0116	2.8539	151.556				GLU_144@OE1	GLU_144@H	GLU_144@N	130	0.013	2.8724	146.96
THR_254@O	PHE_258@H	PHE_258@N	102	0.0102	2.9274	161.276				ATP_474@O3B	ARG_211@HH12	ARG_211@NH1	116	0.0116	2.8953	145.311				ASP_101@OD1	LYS_105@HZ1	LYS_105@NZ	130	0.013	2.7912	154.39
ASP_301@OD2	ARG_307@HH21	ARG_307@NH2	101	0.0101	2.8133	144.162				HID_323@O	ARG_320@HH11	ARG_320@NH1	116	0.0116	2.8506	150.233				ASN_249@OD1	LYS_253@HZ3	LYS_253@NZ	130	0.013	2.8294	154.067
ATP_474@O1G	ARG_334@HH11	ARG_334@NH1	101	0.0101	2.7387	152.166				SER_133@OG	ARG_35@HE	ARG_35@NE	116	0.0116	2.8795	152.051				GLU_419@OE1	LYS_423@HZ1	LYS_423@NZ	130	0.013	2.7722	157.422
GLU_200@OE2	LYS_198@HZ2	LYS_198@NZ	101	0.0101	2.7837	158.347				GLN_140@OE1	GLN_139@HE22	GLN_139@NE2	116	0.0116	2.869	158.639				ASN_4@OD1	LEU_5@H	LEU_5@N	129	0.0129	2.854	141.335
LEU_383@O	GLN_357@HE22	GLN_357@NE2	101	0.0101	2.8582	152.27				MET_186@O	GLU_188@H	GLU_188@N	116	0.0116	2.8841	144.629				GLN_150@OE1	ARG_147@HH21	ARG_147@NH2	128	0.0128	2.8123	153.588
LYS_423@O	ALA_426@H	ALA_426@N	101	0.0101	2.882	141.947				SEP_359@O3P	SER_418@HG	SER_418@OG	116	0.0116	2.7205	158.081				GLU_137@OE1	GLN_140@HE22	GLN_140@NE2	128	0.0128	2.8365	160.769
PHE_258@O	SER_260@HG	SER_260@OG	101	0.0101	2.8481	162.935				SER_81@OG	ARG_18@HH21	ARG_18@NH2	115	0.0115	2.8729	148.563				GLY_350@O	LYS_332@HZ3	LYS_332@NZ	128	0.0128	2.8196	149.995
PHE_399@O	VAL_402@H	VAL_402@N	101	0.0101	2.8826	140.515				GLU_285@OE2	LYS_184@HZ2	LYS_184@NZ	115	0.0115	2.7792	160.861				ASP_48@OD2	LYS_51@HZ1	LYS_51@NZ	128	0.0128	2.7959	156.546
ALA_92@O	SER_93@HG	SER_93@OG	100	0.01	2.7324	156.12				SER_468@O	ARG_165@HH12	ARG_165@NH1	114	0.0114	2.8119	151.634				LEU_321@O	SER_324@H	SER_324@N	128	0.0128	2.926	155.062
ASP_101@OD1	LYS_100@HZ1	LYS_100@NZ	100	0.01	2.7779	158.1				GLU_3@OE1	ARG_52@HH21	ARG_52@NH2	114	0.0114	2.792	156.059				THR_276@O	THR_276@HG1	THR_276@OG1	128	0.0128	2.7776	142.837
ASP_95@OD2	ARG_88@HH11	ARG_88@NH1	100	0.01	2.7973	157.286				LYS_41@O	GLU_44@H	GLU_44@N	114	0.0114	2.9252	147.248				GLU_144@OE1	ARG_147@HH11	ARG_147@NH1	127	0.0127	2.7809	158.03
GLN_94@O	LYS_96@HZ1	LYS_96@NZ	100	0.01	2.8545	153.323				GLU_57@OE2	LYS_58@H	LYS_58@N	114	0.0114	2.8716	152.27				GLU_120@O	ARG_52@HH21	ARG_52@NH2	127	0.0127	2.8224	152.506
GLU_192@OE1	LYS_195@HZ3	LYS_195@NZ	100	0.01	2.7768	157.314				HID_224@O	GLN_187@HE21	GLN_187@NE2	113	0.0113	2.8568	155.084				GLU_259@OE2	LYS_96@HZ2	LYS_96@NZ	127	0.0127	2.7927	157.321
GLU_20@OE1	LYS_26@HZ1	LYS_26@NZ	100	0.01	2.7822	156.666				SER_53@O	MET_2@H	MET_2@N	113	0.0113	2.8806	161.159				GLU_167@OE2	ARG_164@HH11	ARG_164@NH1	126	0.0126	2.8231	157.289
GLU_214@O	LYS_234@HZ1	LYS_234@NZ	100	0.01	2.827	152.79				ASP_143@O	ARG_146@H	ARG_146@N	112	0.0112	2.8973	143.688				ILE_445@O	GLU_448@H	GLU_448@N	126	0.0126	2.9107	141.702
GLU_44@OE2	GLN_13@HE21	GLN_13@NE2	100	0.01	2.832	152.603				GLU_157@OE1	ARG_147@HH12	ARG_147@NH1	112	0.0112	2.8207	156.306				GLU_419@OE1	LYS_423@HZ3	LYS_423@NZ	126	0.0126	2.7829	157.256
ASP_461@OD2	LYS_465@HZ3	LYS_465@NZ	99	0.0099	2.8021	158.184				GLU_273@OE1	LYS_198@HZ2	LYS_198@NZ	112	0.0112	2.7877	156.431				GLU_432@OE2	PHE_413@H	PHE_413@N	126	0.0126	2.8496	152.922
GLN_130@OE1	SER_114@HG	SER_114@OG	99	0.0099	2.7331	158.435				GLU_273@OE2	LYS_198@HZ2	LYS_198@NZ	112	0.0112	2.8	157.258				ILE_173@O	THR_176@H	THR_176@N	126	0.0126	2.9061	141.922
GLN_342@OE1	LYS_184@H	LYS_184@N	99	0.0099	2.8809	160.415				GLU_3@OE1	ARG_52@H	ARG_52@N	111	0.0111	2.8394	161.187				GLN_136@OE1	TRP_134@H	TRP_134@N	126	0.0126	2.8871	160.592
GLU_212@OE1	ARG_366@HH21	ARG_366@NH2	99	0.0099	2.8085	158.066				PHE_248@O	GLU_251@H	GLU_251@N	111	0.0111	2.9158	142.957				LEU_434@O	ARG_443@HH12	ARG_443@NH1	125	0.0125	2.8261	150.627
GLU_325@OE1	GLN_94@HE22	GLN_94@NE2	99	0.0099	2.8434	157.328				ALA_314@O	GLY_317@H	GLY_317@N	111	0.0111	2.9187	142.516				GLN_139@OE1	GLN_136@HE22	GLN_136@NE2	125	0.0125	2.8547	158.599
LEU_43@O	GLN_47@HE21	GLN_47@NE2	99	0.0099	2.8925	161.185				ALA_132@O	TRP_134@H	TRP_134@N	111	0.0111	2.883	142.577				GLU_273@OE2	LYS_198@HZ2	LYS_198@NZ	125	0.0125	2.7884	155.362
PHE_280@O	GLN_279@HE21	GLN_279@NE2	99	0.0099	2.8749	159.029				GLU_144@OE2	GLN_140@HE22	GLN_140@NE2	110	0.011	2.844	157.015				TPO_358@O2P	LYS_332@HZ3	LYS_332@NZ	125	0.0125	2.7823	154.815
ASP_108@O	LYS_111@H	LYS_111@N	98	0.0098	2.9109	143.999				ASN_4@O	HID_7@H	HID_7@N	110	0.011	2.9094	147.401				GLU_259@OE2	LYS_96@HZ3	LYS_96@NZ	125	0.0125	2.8116	154.585
GLN_140@OE1	GLN_139@HE21	GLN_139@NE2	98	0.0098	2.8525	158.839				SER_361@OG	LYS_373@HZ2	LYS_373@NZ	110	0.011	2.8841	155.859				ALA_132@O	SER_107@HG	SER_107@OG	125	0.0125	2.7905	159.261
GLU_200@OE1	LYS_198@HZ3	LYS_198@NZ	98	0.0098	2.8011	157.086				SEP_359@O3P	GLN_357@HE21	GLN_357@NE2	109	0.0109	2.8417	161.458				PRO_458@O	LYS_393@HZ2	LYS_393@NZ	124	0.0124	2.8503	148.77
GLU_259@OE1	GLN_187@HE22	GLN_187@NE2	98	0.0098	2.8624	156.93				GLU_137@OE2	SER_129@HG	SER_129@OG	109	0.0109	2.7055	164.097				GLU_76@O	LYS_79@H	LYS_79@N	124	0.0124	2.9181	143.899
GLU_3@OE1	LYS_6@HZ2	LYS_6@NZ	98	0.0098	2.805	159.006				GLU_251@O	THR_254@H	THR_254@N	109	0.0109	2.9233	143.072				GLN_187@OE1	ARG_146@HH21	ARG_146@NH2	123	0.0123	2.8211	154
LEU_37@O	ILE_40@H	ILE_40@N	98	0.0098	2.9133	147.493				SER_162@O	ARG_165@H	ARG_165@N	108	0.0108	2.8954	141.388				ARG_429@O	ARG_429@HH11	ARG_429@NH1	123	0.0123	2.835	162.38
SER_471@O	ARG_83@HH21	ARG_83@NH2	98	0.0098	2.8247	154.108				ILE_189@O	ARG_265@HH12	ARG_265@NH1	108	0.0108	2.8871	148.005				ASP_155@OD1	ARG_83@HE	ARG_83@NE	123	0.0123	2.8669	150.177
THR_61@O	ASN_64@H	ASN_64@N	98	0.0098	2.9	143.387				GLN_28@OE1	ARG_31@HH21	ARG_31@NH2	108	0.0108	2.7865	153.365				ASP_138@OD1	ASN_103@HD22	ASN_103@ND2	123	0.0123	2.8329	154.087
TYR_180@OH	LEU_152@H	LEU_152@N	98	0.0098	2.9213	159.797				LEU_434@O	ARG_443@HH12	ARG_443@NH1	108	0.0108	2.868	150.532				GLU_192@OE2	GLN_139@HE21	GLN_139@NE2	123	0.0123	2.8345	161.951
ASP_108@OD2	ARG_104@HH12	ARG_104@NH1	97	0.0097	2.8127	156.832				ASP_108@OD1	ARG_65@HH12	ARG_65@NH1	108	0.0108	2.8117	158.159				ASN_249@O	ILE_252@H	ILE_252@N	123	0.0123	2.9019	144.021
PRO_127@O	TRP_110@HE1	TRP_110@NE1	97	0.0097	2.8907	160.269				GLN_139@O	LYS_96@HZ1	LYS_96@NZ	108	0.0108	2.8379	151.588				ASN_156@O	LYS_158@HZ3	LYS_158@NZ	123	0.0123	2.8376	157.218
TYR_397@OH	GLN_430@HE21	GLN_430@NE2	97	0.0097	2.8924	161.058				TPO_358@O3P	SER_361@H	SER_361@N	108	0.0108	2.8538	163.818				ASP_108@OD1	ARG_104@HH12	ARG_104@NH1	122	0.0122	2.8589	148.816
ASP_297@OD1	ARG_371@HH21	ARG_371@NH2	96	0.0096	2.8144	161.963				SER_336@O	THR_291@HG1	THR_291@OG1	108	0.0108	2.7911	149.384				GLU_273@OE2	LYS_198@HZ1	LYS_198@NZ	122	0.0122	2.7868	157.517
GLN_345@OE1	LYS_347@HZ1	LYS_347@NZ	96	0.0096	2.8039	154.634				GLN_130@O	ALA_132@H	ALA_132@N	107	0.0107	2.8528	145.929				GLU_21@OE1	LYS_23@HZ3	LYS_23@NZ	122	0.0122	2.7899	151.785
GLU_384@OE2	ARG_422@HH11	ARG_422@NH1	96	0.0096	2.7999	157.776				ASP_437@OD2	ASP_437@H	ASP_437@N	107	0.0107	2.8042	137.707				TPO_358@O2P	LYS_332@HZ1	LYS_332@NZ	122	0.0122	2.808	154.687
ASP_410@OD1	GLN_414@HE21	GLN_414@NE2	95	0.0095	2.8193	158.379				GLU_192@OE2	GLN_193@HE22	GLN_193@NE2	107	0.0107	2.8288	164.227				GLU_21@OE1	SER_81@HG	SER_81@OG	122	0.0122	2.6854	164.196
GLU_44@O	GLN_47@H	GLN_47@N	95	0.0095	2.9141	148.815				GLN_201@OE1	GLN_201@H	GLN_201@N	107	0.0107	2.8363	143.404				GLU_137@OE1	ARG_31@HE	ARG_31@NE	121	0.0121	2.8416	152.335
HID_224@NE2	GLN_201@HE21	GLN_201@NE2	95	0.0095	2.9076	158.243				GLU_285@OE2	LYS_184@HZ1	LYS_184@NZ	107	0.0107	2.8039	158.175				ATP_474@O1B	ASN_337@HD22	ASN_337@ND2	121	0.0121	2.8514	148.87
LYS_234@O	GLN_237@H	GLN_237@N	95	0.0095	2.8981	160.937				GLU_273@OE2	LYS_198@HZ3	LYS_198@NZ	107	0.0107	2.7998	158.484				GLN_47@OE1	GLN_47@H	GLN_47@N	121	0.0121	2.846	146.9
GLN_139@OE1	ARG_146@HH22	ARG_146@NH2	94	0.0094	2.8324	151.302				GLU_441@OE1	LYS_472@HZ1	LYS_472@NZ	107	0.0107	2.8157	156.035				TYR_397@O	GLY_400@H	GLY_400@N	121	0.0121	2.8938	139.925
GLN_150@OE1	TYR_180@HH	TYR_180@OH	94	0.0094	2.7269	162.282				GLU_137@OE1	SER_129@HG	SER_129@OG	107	0.0107	2.6964	162.362				GLN_345@OE1	LYS_347@HZ2	LYS_347@NZ	121	0.0121	2.8088	148.649
GLU_448@OE1	LYS_466@HZ1	LYS_466@NZ	94	0.0094	2.8008	153.372				ALA_92@O	SER_93@HG	SER_93@OG	107	0.0107	2.7627	154.703				GLU_352@OE1	LYS_355@HZ3	LYS_355@NZ	121	0.0121	2.7688	153.578
TYR_180@OH	ARG_153@H	ARG_153@N	94	0.0094	2.8938	154.541				ASP_370@OD2	ARG_211@HH22	ARG_211@NH2	106	0.0106	2.8017	155.925				GLU_167@OE2	ARG_164@HE	ARG_164@NE	120	0.012	2.8493	156.214
ASP_101@OD2	LYS_100@HZ3	LYS_100@NZ	93	0.0093	2.8081	156.265				ARG_146@O	ARG_316@HH12	ARG_316@NH1	106	0.0106	2.8796	149.438				SER_260@O	ARG_265@HH12	ARG_265@NH1	120	0.012	2.8597	152.888
ASP_447@OD2	ARG_443@HH11	ARG_443@NH1	93	0.0093	2.7969	158.519				GLU_214@OE1	ASN_213@HD22	ASN_213@ND2	106	0.0106	2.8631	151.528				ASP_370@OD1	ARG_334@HH12	ARG_334@NH1	120	0.012	2.7999	153.974
GLU_144@OE1	ARG_164@HH12	ARG_164@NH1	93	0.0093	2.8019	152.412				GLU_200@OE1	LYS_198@HZ1	LYS_198@NZ	106	0.0106	2.8033	155.755				THR_291@OG1	ATP_474@H3'	ATP_474@O3'	120	0.012	2.7845	160.707
GLU_3@OE1	LYS_6@HZ1	LYS_6@NZ	93	0.0093	2.8076	157.684				GLU_200@OE1	LYS_198@HZ3	LYS_198@NZ	106	0.0106	2.7857	155.729				GLY_343@O	LEU_181@H	LEU_181@N	120	0.012	2.9174	160.249
ASP_101@OD2	LYS_100@HZ1	LYS_100@NZ	92	0.0092	2.8029	155.69				PRO_277@O	LYS_235@HZ2	LYS_235@NZ	106	0.0106	2.8246	151.329				ASN_156@O	LYS_158@HZ2	LYS_158@NZ	120	0.012	2.8187	154.506
ASP_143@OD1	GLN_140@HE22	GLN_140@NE2	92	0.0092	2.8518	153.533				GLU_441@OE1	LYS_472@HZ2	LYS_472@NZ	106	0.0106	2.8293	155.296				GLU_200@OE1	LYS_198@HZ3	LYS_198@NZ	120	0.012	2.7822	157.837
ASP_143@OD2	ARG_147@HE	ARG_147@NE	92	0.0092	2.8602	148.392				GLU_57@OE1	THR_60@HG1	THR_60@OG1	106	0.0106	2.7183	164.7				GLU_157@O	ARG_164@HH22	ARG_164@NH2	119	0.0119	2.8117	146.452
GLU_192@OE2	LYS_195@HZ2	LYS_195@NZ	92	0.0092	2.7936	158.737				LYS_100@O	TRP_134@HE1	TRP_134@NE1	106	0.0106	2.8875	145.548				HID_34@NE2	ARG_30@HH21	ARG_30@NH2	119	0.0119	2.894	154.253
ILE_194@O	GLN_193@HE21	GLN_193@NE2	92	0.0092	2.8547	158.265				ARG_154@O	ARG_153@HH11	ARG_153@NH1	105	0.0105	2.8367	154.048				GLU_3@OE2	ASN_4@H	ASN_4@N	119	0.0119	2.8548	150.512
ILE_266@O	GLN_193@H	GLN_193@N	92	0.0092	2.9034	159.243				ASN_103@O	ASN_103@HD21	ASN_103@ND2	105	0.0105	2.8721	154.275				GLU_200@OE2	LYS_198@HZ2	LYS_198@NZ	119	0.0119	2.7942	157.907
LEU_296@O	LYS_300@H	LYS_300@N	92	0.0092	2.8776	147.023				PHE_267@O	LYS_195@HZ3	LYS_195@NZ	105	0.0105	2.8094	154.995				ASP_141@OD2	LYS_27@HZ3	LYS_27@NZ	119	0.0119	2.7955	156.318
THR_375@OG1	SER_418@HG	SER_418@OG	92	0.0092	2.8116	159.326				GLU_462@OE2	SER_459@HG	SER_459@OG	105	0.0105	2.695	165.746				TPO_358@OG1	LYS_355@HZ3	LYS_355@NZ	119	0.0119	2.8409	148.974
THR_469@OG1	ARG_83@HH22	ARG_83@NH2	92	0.0092	2.8717	152.14				GLU_328@OE2	THR_254@HG1	THR_254@OG1	105	0.0105	2.7271	163.632				GLU_367@OE1	THR_369@H	THR_369@N	119	0.0119	2.8678	157.606
ALA_132@O	ARG_104@HE	ARG_104@NE	91	0.0091	2.8396	156.706				GLN_49@O	ARG_52@HH11	ARG_52@NH1	104	0.0104	2.8329	152.882				LYS_100@O	ARG_104@HH11	ARG_104@NH1	118	0.0118	2.8305	153.939
ASN_249@OD1	LYS_253@HZ2	LYS_253@NZ	91	0.0091	2.8223	153.16				GLU_273@OE1	LYS_198@HZ3	LYS_198@NZ	104	0.0104	2.8075	157.141				GLU_3@OE2	GLN_47@HE21	GLN_47@NE2	118	0.0118	2.847	162.529
ASP_370@OD1	ARG_371@H	ARG_371@N	91	0.0091	2.8209	141.046				ARG_104@O	SER_107@H	SER_107@N	104	0.0104	2.9105	141.139				ASN_249@OD1	LYS_253@HZ1	LYS_253@NZ	118	0.0118	2.8352	155.297
ASP_48@O	LYS_51@HZ2	LYS_51@NZ	91	0.0091	2.8281	154.362				GLU_120@O	SER_53@HG	SER_53@OG	104	0.0104	2.7692	160.157				ASP_155@OD2	LYS_27@HZ1	LYS_27@NZ	118	0.0118	2.7936	155.403
GLN_237@OE1	LYS_234@HZ1	LYS_234@NZ	91	0.0091	2.8193	154.879				GLN_201@OE1	TYR_223@HH	TYR_223@OH	104	0.0104	2.7723	161.574				VAL_119@O	ARG_122@H	ARG_122@N	117	0.0117	2.9174	149.859
GLU_144@OE1	LYS_472@HZ2	LYS_472@NZ	91	0.0091	2.7874	155.571				GLN_345@OE1	VAL_346@H	VAL_346@N	104	0.0104	2.8722	146.588				ASP_143@OD1	ARG_147@HH22	ARG_147@NH2	117	0.0117	2.8153	152.062
GLU_144@OE2	ARG_164@HH12	ARG_164@NH1	91	0.0091	2.8131	151.806				LEU_39@O	LEU_43@H	LEU_43@N	103	0.0103	2.9049	158.662				GLU_214@O	GLN_237@HE22	GLN_237@NE2	117	0.0117	2.8399	157.216
GLU_188@OE2	ARG_265@HH11	ARG_265@NH1	91	0.0091	2.8091	158.731				ASP_447@OD2	ARG_443@HH22	ARG_443@NH2	102	0.0102	2.7725	152.486				TPO_358@O	GLN_357@HE22	GLN_357@NE2	117	0.0117	2.8622	159.96
GLU_192@OE1	LYS_195@HZ2	LYS_195@NZ	91	0.0091	2.7835	156.239				GLN_150@OE1	GLN_345@HE21	GLN_345@NE2	102	0.0102	2.853	158.283				GLU_21@OE2	LYS_23@HZ1	LYS_23@NZ	117	0.0117	2.7741	150.599
GLU_20@OE1	LYS_26@HZ3	LYS_26@NZ	91	0.0091	2.817	157.173				CYS_19@O	MET_22@H	MET_22@N	102	0.0102	2.9316	155.194				GLU_441@OE2	SER_471@H	SER_471@N	117	0.0117	2.841	160.37
PHE_258@O	GLN_191@HE22	GLN_191@NE2	91	0.0091	2.8532	151.501				GLU_294@OE1	THR_291@H	THR_291@N	102	0.0102	2.8736	161.554				GLU_157@OE2	TYR_24@HH	TYR_24@OH	117	0.0117	2.6647	163.122
ASP_101@OD2	ARG_104@HH11	ARG_104@NH1	90	0.009	2.7991	156.395				ASN_262@OD1	GLN_345@HE21	GLN_345@NE2	101	0.0101	2.8788	159.06				PRO_278@O	ARG_245@HH22	ARG_245@NH2	116	0.0116	2.8336	155.621
ASP_385@OD2	VAL_386@H	VAL_386@N	90	0.009	2.8159	143.767				ILE_411@O	GLN_414@HE22	GLN_414@NE2	101	0.0101	2.8373	158.433				GLN_187@OE1	GLU_188@H	GLU_188@N	116	0.0116	2.8902	146.289
GLN_187@O	ILE_189@H	ILE_189@N	90	0.009	2.8778	145.928				GLU_432@OE1	PHE_413@H	PHE_413@N	101	0.0101	2.8517	155.25				LEU_5@O	ILE_8@H	ILE_8@N	116	0.0116	2.8981	141.64
GLN_357@OE1	THR_358@HG1	THR_358@OG1	90	0.009	2.7858	162.092				GLU_57@OE2	THR_60@HG1	THR_60@OG1	101	0.0101	2.7434	161.997				THR_217@OG1	LYS_234@HZ2	LYS_234@NZ	116	0.0116	2.8712	147.325
GLN_414@OE1	GLY_415@H	GLY_415@N	90	0.009	2.8856	144.799				GLU_160@OE2	ARG_153@H	ARG_153@N	100	0.01	2.8593	161.39				ASP_141@OD2	LYS_27@HZ2	LYS_27@NZ	116	0.0116	2.7933	156.159
GLN_94@OE1	ARG_320@HH12	ARG_320@NH1	90	0.009	2.8098	151.911				PHE_470@O	ARG_165@HE	ARG_165@NE	100	0.01	2.8383	155.893				ASP_48@OD2	LYS_51@HZ3	LYS_51@NZ	116	0.0116	2.7975	157.551
GLU_20@OE1	LYS_26@HZ2	LYS_26@NZ	90	0.009	2.8025	156.113				GLU_294@O	ARG_298@HH11	ARG_298@NH1	100	0.01	2.8598	153.72				LEU_152@O	ARG_147@HH22	ARG_147@NH2	115	0.0115	2.808	155.269
GLY_331@O	HID_330@HD1	HID_330@ND1	90	0.009	2.888	159.866				GLU_294@OE1	ARG_298@HH12	ARG_298@NH1	100	0.01	2.7881	159.201				GLU_299@OE1	ARG_298@HH11	ARG_298@NH1	115	0.0115	2.7889	158.395
LEU_202@O	SER_205@HG	SER_205@OG	90	0.009	2.8005	158.856				ASP_447@OD2	ARG_450@HE	ARG_450@NE	100	0.01	2.8757	143.302				ASP_95@OD2	GLN_191@HE21	GLN_191@NE2	115	0.0115	2.8371	158.007
LYS_67@O	LEU_70@H	LEU_70@N	90	0.009	2.9173	142.331				GLN_130@OE1	ALA_132@H	ALA_132@N	99	0.0099	2.8873	155.549				GLN_47@O	GLN_47@HE22	GLN_47@NE2	115	0.0115	2.8412	152.151
PRO_380@O	LEU_383@H	LEU_383@N	90	0.009	2.928	144.749				LYS_423@O	ALA_426@H	ALA_426@N	99	0.0099	2.8992	141.129				GLU_352@OE1	LYS_355@HZ2	LYS_355@NZ	115	0.0115	2.7979	155.087
SER_129@OG	ALA_132@H	ALA_132@N	90	0.009	2.9089	156.994				ASP_297@OD2	ARG_371@HH11	ARG_371@NH1	99	0.0099	2.7875	156.97				MET_308@O	VAL_311@H	VAL_311@N	115	0.0115	2.9045	143.639
SER_133@OG	ALA_135@H	ALA_135@N	90	0.009	2.9404	160.956				SER_240@O	GLN_237@HE22	GLN_237@NE2	99	0.0099	2.8289	160.955				SER_471@O	ARG_165@HH21	ARG_165@NH2	114	0.0114	2.8208	155.104
SER_93@O	ARG_146@HE	ARG_146@NE	90	0.009	2.8684	148.293				THR_364@O	SER_361@HG	SER_361@OG	99	0.0099	2.7654	155.348				TPO_358@O1P	ARG_366@H	ARG_366@N	114	0.0114	2.8493	159.978
ARG_165@O	ARG_165@HE	ARG_165@NE	89	0.0089	2.8354	145.851				LYS_256@O	GLU_259@H	GLU_259@N	98	0.0098	2.924	155.058				GLN_201@OE1	GLN_201@H	GLN_201@N	114	0.0114	2.8531	143.89
ASN_249@OD1	LYS_253@HZ1	LYS_253@NZ	89	0.0089	2.8333	153.279				SER_471@OG	TYR_24@HH	TYR_24@OH	98	0.0098	2.8243	161.624				GLU_419@OE2	LYS_423@HZ1	LYS_423@NZ	114	0.0114	2.7851	155.448
ASP_391@OD2	LYS_393@HZ1	LYS_393@NZ	89	0.0089	2.7956	155.379				GLU_367@OE1	ARG_211@HH11	ARG_211@NH1	97	0.0097	2.7595	158.726				ILE_128@O	SER_107@HG	SER_107@OG	114	0.0114	2.7582	164.57
ASP_391@OD2	LYS_393@HZ3	LYS_393@NZ	89	0.0089	2.7971	155.683				ASP_297@OD1	ARG_371@HH12	ARG_371@NH1	97	0.0097	2.7927	158.387				GLN_342@O	TYR_344@H	TYR_344@N	114	0.0114	2.9096	142.113
ATP_474@O1B	LYS_332@HZ3	LYS_332@NZ	89	0.0089	2.8376	153.402				PHE_470@O	ARG_83@HE	ARG_83@NE	97	0.0097	2.8254	149.489				LEU_434@O	ARG_443@HH11	ARG_443@NH1	113	0.0113	2.8598	153.768
GLN_130@OE1	SER_126@H	SER_126@N	89	0.0089	2.8776	163.194				GLU_200@OE1	LYS_198@HZ2	LYS_198@NZ	97	0.0097	2.8042	157.696				GLU_444@OE2	ARG_443@HH22	ARG_443@NH2	113	0.0113	2.81	153.322
GLN_179@O	LEU_181@H	LEU_181@N	89	0.0089	2.8533	146.268				GLU_441@OE2	NME_473@H	NME_473@N	97	0.0097	2.8462	161.737				SER_394@OG	ASP_391@H	ASP_391@N	113	0.0113	2.935	152.986
GLN_237@OE1	LYS_234@HZ3	LYS_234@NZ	89	0.0089	2.808	152.49				GLU_294@OE2	THR_291@H	THR_291@N	96	0.0096	2.8683	161.445				GLU_188@O	GLN_187@HE22	GLN_187@NE2	113	0.0113	2.8417	157.746
GLN_94@O	LYS_96@HZ3	LYS_96@NZ	89	0.0089	2.8488	153.184				GLN_179@O	TYR_344@HH	TYR_344@OH	96	0.0096	2.7438	160.599				LYS_41@O	GLU_44@H	GLU_44@N	113	0.0113	2.9151	146.321
LEU_353@O	LYS_355@H	LYS_355@N	89	0.0089	2.8424	145.988				PRO_277@O	GLN_279@HE22	GLN_279@NE2	95	0.0095	2.8514	156.276				GLN_345@OE1	LYS_347@HZ1	LYS_347@NZ	113	0.0113	2.8298	150.272
LYS_472@O	LYS_27@H	LYS_27@N	89	0.0089	2.9055	158.395				SER_471@O	ARG_83@HH12	ARG_83@NH1	94	0.0094	2.8259	153.274				GLU_294@OE1	THR_291@H	THR_291@N	113	0.0113	2.8815	160.524
PHE_267@O	LYS_195@HZ2	LYS_195@NZ	89	0.0089	2.7956	153.818				GLU_212@OE1	ASN_213@H	ASN_213@N	94	0.0094	2.8923	145.808				ASP_101@OD1	ARG_104@HH11	ARG_104@NH1	112	0.0112	2.7964	156.165
ARG_104@O	SER_107@H	SER_107@N	88	0.0088	2.9117	141.585				GLN_136@O	GLN_140@H	GLN_140@N	94	0.0094	2.9082	154.982				GLN_140@OE1	ARG_31@HH22	ARG_31@NH2	112	0.0112	2.8214	157.19
GLN_431@OE1	ARG_450@HH21	ARG_450@NH2	88	0.0088	2.8588	142.49				LEU_181@O	GLN_342@HE22	GLN_342@NE2	94	0.0094	2.851	160.397				ASP_155@OD1	LYS_27@HZ2	LYS_27@NZ	112	0.0112	2.8056	155.788
GLU_144@OE1	LYS_472@HZ3	LYS_472@NZ	88	0.0088	2.7941	158.722				GLU_441@OE1	GLU_441@H	GLU_441@N	94	0.0094	2.8154	151.072				PRO_458@O	LYS_393@HZ3	LYS_393@NZ	112	0.0112	2.844	149.92
GLU_192@OE2	LYS_195@HZ1	LYS_195@NZ	88	0.0088	2.7904	157.074				GLU_288@OE2	TYR_286@HH	TYR_286@OH	94	0.0094	2.6934	164.253				ASP_143@OD2	ARG_146@HH11	ARG_146@NH1	111	0.0111	2.7881	154
GLU_214@OE2	LYS_332@HZ3	LYS_332@NZ	88	0.0088	2.7806	157.809				GLU_157@OE2	ARG_147@HH11	ARG_147@NH1	93	0.0093	2.7709	157.612				HID_34@NE2	ARG_30@HE	ARG_30@NE	111	0.0111	2.9164	153.661
PHE_267@O	LYS_195@HZ1	LYS_195@NZ	88	0.0088	2.8256	154.214				GLU_188@OE1	ARG_265@HE	ARG_265@NE	93	0.0093	2.8752	146.996				THR_291@OG1	ATP_474@H2'	ATP_474@O2'	111	0.0111	2.8146	153.142
THR_469@O	ARG_165@HH22	ARG_165@NH2	88	0.0088	2.8246	152.94				ALA_142@O	ASP_145@H	ASP_145@N	93	0.0093	2.9073	146.547				ALA_242@O	GLN_246@HE22	GLN_246@NE2	111	0.0111	2.8599	160.053
ILE_189@O	GLN_187@HE22	GLN_187@NE2	87	0.0087	2.8651	158.103				GLU_441@OE2	LYS_472@HZ1	LYS_472@NZ	93	0.0093	2.7974	155.237				TYR_223@OH	LYS_198@H	LYS_198@N	111	0.0111	2.927	163.436
ILE_411@O	GLN_414@HE21	GLN_414@NE2	87	0.0087	2.8438	156.715				SER_335@O	PHE_338@H	PHE_338@N	93	0.0093	2.9402	157.149				ASP_138@OD2	ARG_31@HE	ARG_31@NE	110	0.011	2.8374	151.035
LEU_353@O	LYS_355@HZ3	LYS_355@NZ	87	0.0087	2.8337	155.747				SEP_359@O3P	SER_361@H	SER_361@N	93	0.0093	2.8325	157.932				GLU_444@OE1	ARG_443@HH22	ARG_443@NH2	110	0.011	2.8122	155.613
LYS_420@O	LYS_423@H	LYS_423@N	87	0.0087	2.8936	141.945				ARG_88@O	TYR_319@HH	TYR_319@OH	93	0.0093	2.814	151.249				MET_170@O	ILE_173@H	ILE_173@N	110	0.011	2.9038	144.057
SER_81@OG	ARG_18@HH21	ARG_18@NH2	87	0.0087	2.8703	147.423				PRO_278@O	ARG_245@HH12	ARG_245@NH1	92	0.0092	2.8586	149.47				GLY_350@O	LYS_332@HZ1	LYS_332@NZ	110	0.011	2.8251	150.783
ASP_370@OD2	VAL_372@H	VAL_372@N	86	0.0086	2.9249	165.704				GLU_3@OE1	ARG_52@HE	ARG_52@NE	92	0.0092	2.845	157.363				GLU_419@OE1	LYS_423@HZ2	LYS_423@NZ	110	0.011	2.7741	157.373
ASP_391@OD2	LYS_393@HZ2	LYS_393@NZ	86	0.0086	2.8046	157.698				ASP_108@OD2	ARG_65@HH22	ARG_65@NH2	92	0.0092	2.8105	158.107				ILE_128@O	SER_133@H	SER_133@N	110	0.011	2.8791	152.447
ASP_95@O	LYS_100@HZ1	LYS_100@NZ	86	0.0086	2.8381	157.504				TRP_134@O	GLN_139@HE22	GLN_139@NE2	92	0.0092	2.8627	162.184				GLU_3@OE1	LEU_5@H	LEU_5@N	109	0.0109	2.8895	163.055
GLN_414@OE1	ILE_411@H	ILE_411@N	86	0.0086	2.895	162.753				GLU_367@OE2	GLU_212@H	GLU_212@N	92	0.0092	2.9031	161.043				LYS_23@O	LYS_158@HZ2	LYS_158@NZ	109	0.0109	2.8236	157.157
GLN_49@O	ARG_52@HE	ARG_52@NE	86	0.0086	2.8638	153.719				GLN_201@OE1	HID_224@H	HID_224@N	92	0.0092	2.8625	159.914				GLU_200@OE2	LYS_198@HZ3	LYS_198@NZ	109	0.0109	2.8004	158.846
GLU_157@O	ARG_153@HH21	ARG_153@NH2	86	0.0086	2.8747	155.08				LYS_67@O	LEU_70@H	LEU_70@N	92	0.0092	2.8996	141.797				TPO_358@O2P	LYS_332@HZ2	LYS_332@NZ	109	0.0109	2.8042	154.475
GLU_212@OE2	THR_364@H	THR_364@N	86	0.0086	2.85	157.288				GLU_441@OE1	LYS_472@H	LYS_472@N	92	0.0092	2.8811	160.977				GLU_419@OE2	LYS_423@HZ2	LYS_423@NZ	109	0.0109	2.7706	155.916
GLU_273@OE2	LYS_198@HZ1	LYS_198@NZ	86	0.0086	2.7894	157.474				SER_56@OG	LYS_58@H	LYS_58@N	92	0.0092	2.9288	150.281				ILE_333@O	SER_398@HG	SER_398@OG	109	0.0109	2.7787	146.793
THR_276@O	THR_276@HG1	THR_276@OG1	86	0.0086	2.7828	141.708				GLU_405@O	THR_408@H	THR_408@N	92	0.0092	2.9422	151.676				SER_133@OG	TRP_134@H	TRP_134@N	109	0.0109	2.842	139.287
ASN_249@OD1	LYS_253@HZ3	LYS_253@NZ	85	0.0085	2.8181	153.564				SER_129@OG	ALA_132@H	ALA_132@N	91	0.0091	2.9129	154.034				ASP_301@OD2	ARG_307@HH21	ARG_307@NH2	108	0.0108	2.794	149.345
ATP_474@O2B	SER_336@HG	SER_336@OG	85	0.0085	2.6543	164.819				GLU_160@OE1	ARG_164@HH22	ARG_164@NH2	91	0.0091	2.7988	150.186				TYR_24@OH	LYS_158@H	LYS_158@N	108	0.0108	2.8961	151.432
ATP_474@O3'	THR_291@HG1	THR_291@OG1	85	0.0085	2.8611	157.917				GLN_28@OE1	ARG_31@HH11	ARG_31@NH1	91	0.0091	2.8074	153.943				GLU_20@O	LYS_23@HZ3	LYS_23@NZ	108	0.0108	2.8169	156.718
GLU_328@OE2	THR_254@HG1	THR_254@OG1	85	0.0085	2.696	160.349				LYS_368@O	ARG_371@HH12	ARG_371@NH1	91	0.0091	2.8161	152.321				GLU_299@OE1	LYS_306@HZ3	LYS_306@NZ	108	0.0108	2.7933	156.552
GLU_352@O	LYS_250@HZ2	LYS_250@NZ	85	0.0085	2.8616	152.027				LEU_59@O	ALA_62@H	ALA_62@N	90	0.009	2.9073	141.542				GLY_350@O	LYS_332@HZ2	LYS_332@NZ	108	0.0108	2.8287	151.114
GLU_382@O	GLN_357@HE22	GLN_357@NE2	85	0.0085	2.8433	154.905				ASN_156@O	ARG_83@HH12	ARG_83@NH1	90	0.009	2.8568	152.703				ASP_143@OD2	ARG_147@HH12	ARG_147@NH1	107	0.0107	2.843	153.876
GLU_448@OE2	LYS_466@HZ3	LYS_466@NZ	85	0.0085	2.7938	156.066				GLU_441@OE2	GLU_441@H	GLU_441@N	90	0.009	2.8389	150.818				ALA_92@O	ARG_320@HH22	ARG_320@NH2	107	0.0107	2.8214	154.779
THR_10@O	GLN_13@H	GLN_13@N	85	0.0085	2.8912	140.68				GLN_179@O	LEU_181@H	LEU_181@N	90	0.009	2.8816	145.158				THR_10@O	GLN_13@H	GLN_13@N	107	0.0107	2.8761	141.604
ARG_52@O	GLN_121@HE22	GLN_121@NE2	84	0.0084	2.872	160.98				ASP_108@O	LYS_111@H	LYS_111@N	90	0.009	2.909	146.107				THR_303@OG1	LYS_306@H	LYS_306@N	107	0.0107	2.9358	161.323
ASP_461@OD2	LYS_465@HZ2	LYS_465@NZ	84	0.0084	2.7953	155.842				PHE_149@O	SER_468@HG	SER_468@OG	90	0.009	2.7444	156.287				LEU_11@O	VAL_14@H	VAL_14@N	107	0.0107	2.8976	143.382
ASP_95@OD1	LYS_96@H	LYS_96@N	84	0.0084	2.7659	144.855				ASP_385@OD2	VAL_386@H	VAL_386@N	90	0.009	2.7986	143.3				THR_61@O	ASN_64@H	ASN_64@N	106	0.0106	2.909	142.78
GLN_345@OE1	LYS_347@HZ2	LYS_347@NZ	84	0.0084	2.8095	155.543				LYS_96@O	ARG_146@HH22	ARG_146@NH2	89	0.0089	2.8556	148.333				LYS_158@O	CNS_87@H6	CNS_87@N2	106	0.0106	2.9018	148.827
GLN_49@OE1	SER_53@HG	SER_53@OG	84	0.0084	2.7504	159.523				GLN_381@OE1	ARG_457@HH12	ARG_457@NH1	89	0.0089	2.897	143.715				GLU_3@OE2	LEU_5@H	LEU_5@N	106	0.0106	2.895	163.973
GLU_172@OE2	LYS_171@HZ3	LYS_171@NZ	84	0.0084	2.7889	157.327				ATP_474@O2B	ASN_213@HD22	ASN_213@ND2	89	0.0089	2.8307	156.226				SER_84@OG	LYS_158@HZ3	LYS_158@NZ	106	0.0106	2.8587	153.64
GLU_294@OE2	ARG_298@HH12	ARG_298@NH1	84	0.0084	2.8013	160.034				GLN_136@OE1	GLN_130@HE22	GLN_130@NE2	89	0.0089	2.8485	158.784				GLU_419@OE2	LYS_423@HZ3	LYS_423@NZ	106	0.0106	2.774	158.024
SER_468@OG	ARG_165@HH11	ARG_165@NH1	84	0.0084	2.8667	154.766				GLN_430@OE1	HID_452@HD1	HID_452@ND1	89	0.0089	2.8869	161.268				LYS_111@O	SER_114@HG	SER_114@OG	106	0.0106	2.7637	154.04
ASP_461@OD1	LYS_465@HZ3	LYS_465@NZ	83	0.0083	2.7972	152.5				THR_217@OG1	LYS_234@HZ2	LYS_234@NZ	89	0.0089	2.8664	152.136				GLN_357@OE1	THR_375@HG1	THR_375@OG1	106	0.0106	2.7103	164.048
ASP_461@OD2	ARG_88@HH21	ARG_88@NH2	83	0.0083	2.7886	155.661				PRO_277@O	LYS_235@HZ1	LYS_235@NZ	89	0.0089	2.8137	152.312				LYS_466@O	ARG_165@HH22	ARG_165@NH2	105	0.0105	2.8562	149.155
ASP_461@OD2	TYR_319@HH	TYR_319@OH	83	0.0083	2.7084	165.897				ALA_426@O	LYS_428@HZ3	LYS_428@NZ	89	0.0089	2.8422	153.41				GLU_299@OE2	ASP_301@H	ASP_301@N	105	0.0105	2.8879	161.348
ATP_474@O5'	ATP_474@H3'	ATP_474@O3'	83	0.0083	2.8379	142.384				ASN_4@OD1	ASN_64@HD21	ASN_64@ND2	88	0.0088	2.8677	159.219				GLN_136@OE1	GLN_191@HE22	GLN_191@NE2	105	0.0105	2.8512	160.906
GLU_144@OE1	LYS_27@HZ3	LYS_27@NZ	83	0.0083	2.7751	156.046				TYR_286@OH	LYS_220@HZ2	LYS_220@NZ	88	0.0088	2.897	150.623				ALA_135@O	GLU_137@H	GLU_137@N	105	0.0105	2.8634	146.1
GLU_200@OE2	LYS_198@HZ1	LYS_198@NZ	83	0.0083	2.7943	157.833				GLU_441@OE2	LYS_472@HZ3	LYS_472@NZ	88	0.0088	2.7868	154.914				GLU_200@OE2	LYS_198@HZ1	LYS_198@NZ	105	0.0105	2.7848	156.587
LEU_434@O	ARG_443@HE	ARG_443@NE	83	0.0083	2.866	146.023				ASP_48@O	LYS_51@HZ2	LYS_51@NZ	88	0.0088	2.817	153.685				ASP_141@OD2	LYS_27@HZ1	LYS_27@NZ	105	0.0105	2.7924	157.32
ASN_213@O	SER_216@H	SER_216@N	82	0.0082	2.9347	153.489				THR_217@O	THR_217@HG1	THR_217@OG1	88	0.0088	2.8631	142.009				GLN_345@OE1	LYS_347@HZ3	LYS_347@NZ	105	0.0105	2.8213	149.445
ASP_461@OD1	TYR_319@HH	TYR_319@OH	82	0.0082	2.7438	165.836				SER_133@OG	GLN_136@H	GLN_136@N	87	0.0087	2.9247	158.782				SER_468@O	SER_162@HG	SER_162@OG	105	0.0105	2.7362	161.189
GLU_192@OE2	LYS_195@HZ3	LYS_195@NZ	82	0.0082	2.7646	158.522				ASP_461@OD1	GLU_462@H	GLU_462@N	87	0.0087	2.8534	140.521				GLU_441@OE1	SER_440@HG	SER_440@OG	105	0.0105	2.7254	160.373
GLU_259@OE2	GLN_94@HE21	GLN_94@NE2	82	0.0082	2.8351	161.349				ASP_48@O	LYS_51@HZ1	LYS_51@NZ	87	0.0087	2.7983	153.24				GLY_363@O	THR_364@HG1	THR_364@OG1	105	0.0105	2.8051	156.943
GLU_299@OE1	LYS_306@HZ2	LYS_306@NZ	82	0.0082	2.8025	156.53				GLU_3@OE2	LYS_6@H	LYS_6@N	87	0.0087	2.8914	158.471				GLU_214@OE2	ARG_366@H	ARG_366@N	104	0.0104	2.883	154.313
GLY_131@O	SER_129@HG	SER_129@OG	82	0.0082	2.7311	161.681				ILE_168@O	ARG_164@HE	ARG_164@NE	86	0.0086	2.8555	152.358				GLU_137@O	GLN_140@HE21	GLN_140@NE2	104	0.0104	2.8587	159.97
ILE_189@O	ARG_265@HH22	ARG_265@NH2	82	0.0082	2.8646	154.393				ASP_370@OD2	ARG_334@HH11	ARG_334@NH1	86	0.0086	2.858	155.308				ILE_421@O	LEU_424@H	LEU_424@N	104	0.0104	2.8964	142.24
ILE_189@O	GLN_191@H	GLN_191@N	82	0.0082	2.8421	145.249				ATP_474@O2G	ARG_366@HH22	ARG_366@NH2	86	0.0086	2.7458	161.051				ASP_301@OD1	ARG_307@HH21	ARG_307@NH2	103	0.0103	2.7675	154.725
SER_335@OG	ARG_293@HH21	ARG_293@NH2	82	0.0082	2.885	147.187				GLU_192@OE1	GLN_193@HE22	GLN_193@NE2	86	0.0086	2.8144	162.977				ASP_138@OD1	ARG_31@HE	ARG_31@NE	103	0.0103	2.8542	149.342
SER_379@OG	GLU_382@H	GLU_382@N	82	0.0082	2.9399	158.455				GLN_139@O	LYS_96@HZ2	LYS_96@NZ	86	0.0086	2.8325	151.207				ASP_101@O	ARG_104@H	ARG_104@N	102	0.0102	2.9065	141.933
ASP_143@OD1	LYS_96@HZ1	LYS_96@NZ	81	0.0081	2.8164	152.898				GLU_288@OE1	TYR_286@HH	TYR_286@OH	86	0.0086	2.6996	164.525				LYS_23@O	ARG_154@HH11	ARG_154@NH1	102	0.0102	2.8414	152.974
ASP_143@OD2	GLN_140@HE22	GLN_140@NE2	81	0.0081	2.8379	152.822				GLN_179@OE1	TYR_344@HH	TYR_344@OH	86	0.0086	2.7595	160.068				GLU_20@O	LYS_23@HZ1	LYS_23@NZ	102	0.0102	2.8023	157.881
GLU_285@O	ATP_474@H60	ATP_474@N6	81	0.0081	2.8674	154.802				GLU_432@OE2	ARG_429@HH21	ARG_429@NH2	85	0.0085	2.799	156.563				GLU_441@OE1	NME_473@H	NME_473@N	102	0.0102	2.8415	158.212
GLU_3@OE2	LYS_6@HZ1	LYS_6@NZ	81	0.0081	2.7974	156.775				ASP_48@O	LYS_51@HZ3	LYS_51@NZ	85	0.0085	2.8094	155.13				LYS_423@O	ALA_426@H	ALA_426@N	101	0.0101	2.9105	141.59
GLU_395@OE1	TYR_390@HH	TYR_390@OH	81	0.0081	2.7061	159.879				SER_81@O	TYR_24@HH	TYR_24@OH	85	0.0085	2.7094	159.696				LEU_467@O	ARG_165@HH12	ARG_165@NH1	101	0.0101	2.7999	154.032
LEU_70@O	ASN_74@HD21	ASN_74@ND2	81	0.0081	2.8358	159.736				ASP_145@OD2	ARG_154@HH12	ARG_154@NH1	84	0.0084	2.8193	152.219				GLN_94@OE1	ARG_88@HH12	ARG_88@NH1	101	0.0101	2.8389	154.367
THR_217@OG1	LYS_234@HZ2	LYS_234@NZ	81	0.0081	2.8919	147.171				GLU_259@OE2	ARG_265@HH21	ARG_265@NH2	84	0.0084	2.7745	159.331				GLN_187@OE1	ARG_146@HH12	ARG_146@NH1	100	0.01	2.8586	151.054
TRP_134@O	GLN_136@H	GLN_136@N	81	0.0081	2.845	145.271				VAL_427@O	ARG_429@HH11	ARG_429@NH1	84	0.0084	2.8306	154.765				GLU_259@O	ARG_265@HH21	ARG_265@NH2	100	0.01	2.8024	152.127
GLN_121@O	GLN_121@HE21	GLN_121@NE2	80	0.008	2.8461	150.855				ASN_337@OD1	ATP_474@H2'	ATP_474@O2'	84	0.0084	2.7647	158.404				GLU_294@OE1	ARG_371@HH21	ARG_371@NH2	100	0.01	2.8152	157.642
GLN_279@OE1	LYS_235@HZ2	LYS_235@NZ	80	0.008	2.8003	154.543				SER_281@OG	CYS_270@H	CYS_270@N	84	0.0084	2.9061	154.251				ASP_155@OD2	ARG_83@HE	ARG_83@NE	100	0.01	2.8516	149.729
GLU_112@OE2	LYS_111@HZ2	LYS_111@NZ	80	0.008	2.7812	155.277				SER_53@OG	GLN_49@HE22	GLN_49@NE2	84	0.0084	2.8697	161.121				LYS_79@O	ASN_82@HD21	ASN_82@ND2	100	0.01	2.872	158.036
GLU_120@OE2	GLN_121@HE21	GLN_121@NE2	80	0.008	2.8241	158.867				GLN_237@O	GLY_239@H	GLY_239@N	84	0.0084	2.8654	145.706				ASP_370@O	LYS_368@HZ1	LYS_368@NZ	100	0.01	2.8168	152.343
GLU_448@OE2	LYS_466@HZ1	LYS_466@NZ	80	0.008	2.7735	152.702				GLU_441@OE2	LYS_472@HZ2	LYS_472@NZ	84	0.0084	2.814	155.309				GLU_200@OE1	SER_203@HG	SER_203@OG	100	0.01	2.7234	163.975
LYS_158@O	ARG_164@HH22	ARG_164@NH2	80	0.008	2.8223	151.003				ASP_370@O	ARG_371@HH11	ARG_371@NH1	83	0.0083	2.8408	155.284				GLY_50@O	VAL_54@H	VAL_54@N	100	0.01	2.8645	153.073
ASP_385@OD1	VAL_386@H	VAL_386@N	79	0.0079	2.7992	143.944				GLU_432@OE2	GLN_414@HE22	GLN_414@NE2	83	0.0083	2.8329	162.901				ASP_447@OD1	ARG_443@HH21	ARG_443@NH2	99	0.0099	2.778	151.839
GLN_121@O	ARG_52@HH12	ARG_52@NH1	79	0.0079	2.8477	150.987				ALA_426@O	LYS_428@HZ2	LYS_428@NZ	83	0.0083	2.8412	153.364				GLN_139@OE1	LYS_100@HZ1	LYS_100@NZ	99	0.0099	2.8061	156.46
GLN_193@OE1	LYS_256@HZ2	LYS_256@NZ	79	0.0079	2.8316	153.425				GLN_139@O	LYS_96@HZ3	LYS_96@NZ	83	0.0083	2.8293	152.635				SER_81@OG	ARG_18@HH21	ARG_18@NH2	98	0.0098	2.8793	146.019
GLN_357@O	SER_374@HG	SER_374@OG	79	0.0079	2.7089	159.644				GLU_273@OE2	THR_276@HG1	THR_276@OG1	83	0.0083	2.6796	166.287				ASN_213@OD1	ARG_211@HH11	ARG_211@NH1	98	0.0098	2.8145	155.322
GLU_3@OE2	LYS_6@HZ3	LYS_6@NZ	79	0.0079	2.8014	155.746				ILE_168@O	ARG_164@HH21	ARG_164@NH2	82	0.0082	2.799	151.849				GLN_136@OE1	GLN_139@HE22	GLN_139@NE2	98	0.0098	2.8618	158.704
GLU_352@O	LYS_250@HZ1	LYS_250@NZ	79	0.0079	2.8566	155.405				ASP_370@OD2	ARG_211@HH12	ARG_211@NH1	82	0.0082	2.8352	153.561				ARG_146@O	GLN_345@HE21	GLN_345@NE2	98	0.0098	2.8539	156.412
TYR_223@OH	LYS_195@HZ2	LYS_195@NZ	79	0.0079	2.8902	150.44				SER_81@O	ARG_83@HH11	ARG_83@NH1	82	0.0082	2.8184	155.383				GLN_139@OE1	LYS_100@HZ2	LYS_100@NZ	98	0.0098	2.7976	160.053
ASN_262@OD1	ARG_316@HE	ARG_316@NE	78	0.0078	2.8471	151.197				ARG_154@O	GLU_157@H	GLU_157@N	82	0.0082	2.9247	153.34				GLU_200@OE2	SER_203@HG	SER_203@OG	98	0.0098	2.7159	163.265
GLN_193@OE1	LYS_256@HZ1	LYS_256@NZ	78	0.0078	2.8034	152.079				PHE_267@O	LYS_195@HZ2	LYS_195@NZ	82	0.0082	2.8227	158.153				ASP_101@OD2	ARG_104@HH11	ARG_104@NH1	97	0.0097	2.7849	154.082
GLN_345@OE1	LYS_347@HZ3	LYS_347@NZ	78	0.0078	2.8244	151.601				TYR_286@OH	LYS_220@HZ1	LYS_220@NZ	82	0.0082	2.8957	150.066				THR_91@O	ARG_320@HH22	ARG_320@NH2	97	0.0097	2.8389	151.404
GLU_144@OE1	LYS_472@HZ1	LYS_472@NZ	78	0.0078	2.7744	159.408				TYR_286@OH	LYS_220@HZ3	LYS_220@NZ	82	0.0082	2.9085	152.384				GLU_294@OE2	ARG_371@HH21	ARG_371@NH2	97	0.0097	2.7998	159.099
GLU_273@OE1	LYS_198@HZ3	LYS_198@NZ	78	0.0078	2.7911	158.264				GLU_3@OE1	LYS_6@H	LYS_6@N	82	0.0082	2.8897	161.014				ASP_138@OD1	ASP_138@H	ASP_138@N	97	0.0097	2.8155	139.698
PHE_267@O	LYS_195@HZ3	LYS_195@NZ	78	0.0078	2.8185	152.681				GLU_157@O	ARG_153@HH21	ARG_153@NH2	81	0.0081	2.8403	148.587				GLN_187@O	GLN_139@HE22	GLN_139@NE2	97	0.0097	2.8392	155.878
THR_91@O	ARG_316@HH21	ARG_316@NH2	78	0.0078	2.8467	146.302				GLY_131@O	GLN_136@HE22	GLN_136@NE2	81	0.0081	2.8281	157.219				SEP_359@O1P	GLN_357@HE22	GLN_357@NE2	97	0.0097	2.8166	158.792
ASP_461@OD1	SER_84@HG	SER_84@OG	77	0.0077	2.7179	159.8				GLU_432@OE1	GLN_414@HE22	GLN_414@NE2	81	0.0081	2.8228	164.565				GLU_352@OE2	LYS_355@HZ1	LYS_355@NZ	97	0.0097	2.7749	155.649
ATP_474@O3B	SER_336@HG	SER_336@OG	77	0.0077	2.8933	148.251				GLN_121@OE1	GLN_49@HE22	GLN_49@NE2	81	0.0081	2.8381	159.141				TPO_358@OG1	LYS_355@HZ1	LYS_355@NZ	97	0.0097	2.8555	149.35
GLU_112@OE2	LYS_111@HZ1	LYS_111@NZ	77	0.0077	2.7866	154.089				GLU_352@OE1	LYS_231@HZ1	LYS_231@NZ	81	0.0081	2.7838	156.054				ALA_426@O	LYS_428@HZ1	LYS_428@NZ	97	0.0097	2.8366	154.711
GLU_294@O	ARG_298@HE	ARG_298@NE	77	0.0077	2.8566	157.698				ASP_301@OD2	LYS_300@HZ1	LYS_300@NZ	81	0.0081	2.8018	156.667				GLU_432@OE1	PHE_413@H	PHE_413@N	97	0.0097	2.8442	151.471
GLU_328@OE1	THR_254@HG1	THR_254@OG1	77	0.0077	2.6887	162.841				ASP_301@OD2	LYS_300@HZ3	LYS_300@NZ	81	0.0081	2.8138	156.112				LEU_113@O	LEU_116@H	LEU_116@N	96	0.0096	2.9144	142.998
ASP_95@O	LYS_100@HZ3	LYS_100@NZ	76	0.0076	2.8374	156.063				ALA_426@O	LYS_428@HZ1	LYS_428@NZ	81	0.0081	2.8415	154.95				GLU_214@OE1	GLN_357@HE21	GLN_357@NE2	95	0.0095	2.8695	158.822
GLU_172@OE1	LYS_171@HZ2	LYS_171@NZ	76	0.0076	2.7768	157.831				GLU_462@OE2	SER_459@H	SER_459@N	81	0.0081	2.8638	157.405				GLN_139@OE1	LYS_100@HZ3	LYS_100@NZ	95	0.0095	2.8074	156.565
ILE_446@O	CYS_449@H	CYS_449@N	76	0.0076	2.9114	141.834				VAL_244@O	THR_247@H	THR_247@N	81	0.0081	2.9078	142.106				ASP_155@OD2	LYS_27@HZ3	LYS_27@NZ	95	0.0095	2.7983	155.638
SER_440@O	ARG_443@H	ARG_443@N	76	0.0076	2.9157	149.732				ATP_474@O1B	ASN_213@HD21	ASN_213@ND2	80	0.008	2.836	155.899				ASP_155@OD2	LYS_27@HZ2	LYS_27@NZ	95	0.0095	2.8218	157.724
THR_369@O	SER_361@HG	SER_361@OG	76	0.0076	2.7441	160.157				GLU_137@OE2	GLN_136@HE22	GLN_136@NE2	80	0.008	2.8342	161.332				GLU_299@OE1	LYS_306@HZ2	LYS_306@NZ	95	0.0095	2.7858	158.371
TYR_223@OH	LYS_195@HZ1	LYS_195@NZ	76	0.0076	2.8967	150.839				ASN_64@OD1	LYS_67@HZ1	LYS_67@NZ	80	0.008	2.8333	148.46				GLN_187@O	ARG_265@HH12	ARG_265@NH1	94	0.0094	2.8395	152.02
VAL_119@O	ARG_122@H	ARG_122@N	76	0.0076	2.9219	151.001				SER_129@OG	SER_133@H	SER_133@N	80	0.008	2.9094	152.916				GLU_294@OE1	ARG_298@HH12	ARG_298@NH1	94	0.0094	2.7971	158.391
VAL_427@O	ARG_429@HH11	ARG_429@NH1	76	0.0076	2.84	155.617				SER_471@O	ARG_83@HH22	ARG_83@NH2	79	0.0079	2.836	150.517				ASP_145@OD1	ARG_316@HH12	ARG_316@NH1	94	0.0094	2.8499	148.09
GLN_193@OE1	LYS_256@HZ3	LYS_256@NZ	75	0.0075	2.817	151.491				GLU_144@OE1	LYS_27@HZ3	LYS_27@NZ	79	0.0079	2.7904	155.731				ASP_155@O	ARG_83@HH21	ARG_83@NH2	94	0.0094	2.8467	150.234
GLU_172@OE1	LYS_171@HZ1	LYS_171@NZ	75	0.0075	2.7683	159.175				GLU_57@OE2	LYS_58@HZ1	LYS_58@NZ	79	0.0079	2.7928	161.606				GLU_212@OE1	ASN_213@H	ASN_213@N	94	0.0094	2.8996	142.913
GLU_299@OE2	ARG_298@HH11	ARG_298@NH1	75	0.0075	2.7928	156.885				GLN_130@O	ARG_104@HH22	ARG_104@NH2	78	0.0078	2.8358	156.745				ASN_4@OD1	ASN_64@HD22	ASN_64@ND2	94	0.0094	2.8702	159.809
GLU_448@OE1	LYS_466@HZ2	LYS_466@NZ	75	0.0075	2.7873	155.169				GLU_432@OE1	ARG_429@HH21	ARG_429@NH2	78	0.0078	2.8011	158.265				PRO_124@O	GLN_130@HE21	GLN_130@NE2	94	0.0094	2.8925	157.069
TYR_388@O	TYR_390@H	TYR_390@N	75	0.0075	2.8789	141.151				GLN_121@OE1	ARG_52@HE	ARG_52@NE	78	0.0078	2.8713	148.851				GLN_136@O	GLN_140@H	GLN_140@N	94	0.0094	2.8849	154.81
ASP_370@OD1	LYS_355@HZ1	LYS_355@NZ	74	0.0074	2.8075	157.869				LEU_46@O	ARG_52@HE	ARG_52@NE	78	0.0078	2.8625	146.242				SEP_359@O1P	GLN_357@HE21	GLN_357@NE2	94	0.0094	2.8563	154.211
ASP_95@O	LYS_100@HZ2	LYS_100@NZ	74	0.0074	2.8335	156.186				GLN_121@OE1	ARG_52@HH21	ARG_52@NH2	78	0.0078	2.841	149.612				SER_84@OG	LYS_158@HZ2	LYS_158@NZ	94	0.0094	2.8561	155.851
GLN_136@O	GLN_139@HE22	GLN_139@NE2	74	0.0074	2.867	162.34				LEU_46@O	ARG_52@HH21	ARG_52@NH2	78	0.0078	2.8359	151.597				GLU_352@OE2	LYS_355@HZ2	LYS_355@NZ	94	0.0094	2.7812	155.377
GLN_191@OE1	GLN_193@HE22	GLN_193@NE2	74	0.0074	2.8485	162.351				HID_323@O	ARG_88@HH11	ARG_88@NH1	78	0.0078	2.8553	157.548				SER_374@O	GLN_357@HE21	GLN_357@NE2	93	0.0093	2.8464	153.35
GLU_273@OE1	LYS_198@HZ1	LYS_198@NZ	74	0.0074	2.7917	156.956				ASP_461@OD2	ARG_88@HH22	ARG_88@NH2	78	0.0078	2.7916	153.426				LEU_295@O	LYS_300@H	LYS_300@N	93	0.0093	2.9282	160.721
LYS_368@O	SER_361@HG	SER_361@OG	74	0.0074	2.7443	160.856				GLU_21@OE2	ARG_18@HH11	ARG_18@NH1	77	0.0077	2.7973	158.841				SER_440@OG	NME_473@H	NME_473@N	93	0.0093	2.9048	156.332
TYR_223@OH	LYS_195@HZ3	LYS_195@NZ	74	0.0074	2.8772	148.79				ASP_301@OD1	LYS_300@HZ2	LYS_300@NZ	77	0.0077	2.8354	157.587				ASP_155@OD2	ARG_154@HH21	ARG_154@NH2	92	0.0092	2.8261	157.744
ALA_314@O	GLY_317@H	GLY_317@N	73	0.0073	2.9215	141.881				THR_365@O	LYS_368@HZ3	LYS_368@NZ	77	0.0077	2.8344	156.41				ASN_156@O	ARG_83@HH11	ARG_83@NH1	92	0.0092	2.8354	155.892
ALA_426@O	LYS_428@HZ2	LYS_428@NZ	73	0.0073	2.8289	153.626				SER_468@O	PHE_470@H	PHE_470@N	77	0.0077	2.8269	144.371				GLU_196@O	LYS_195@HZ1	LYS_195@NZ	92	0.0092	2.8116	152.725
ARG_147@O	SER_162@HG	SER_162@OG	73	0.0073	2.7109	158.477				GLN_389@OE1	TYR_390@H	TYR_390@N	77	0.0077	2.8867	146.211				ASP_141@OD1	GLN_140@HE22	GLN_140@NE2	91	0.0091	2.8147	162.782
ASN_103@O	TRP_134@H	TRP_134@N	73	0.0073	2.9024	161.603				LEU_70@O	ALA_73@H	ALA_73@N	76	0.0076	2.8946	141.433				ILE_197@O	ILE_271@H	ILE_271@N	91	0.0091	2.856	159.428
GLN_187@OE1	ILE_189@H	ILE_189@N	73	0.0073	2.8832	159.554				LEU_152@O	ARG_147@HH22	ARG_147@NH2	76	0.0076	2.8414	151.802				GLY_38@O	LYS_41@H	LYS_41@N	91	0.0091	2.9198	152.271
GLN_47@O	LYS_51@H	LYS_51@N	73	0.0073	2.8974	150.999				PRO_190@O	ARG_265@HH21	ARG_265@NH2	76	0.0076	2.825	154.553				ASP_370@O	VAL_372@H	VAL_372@N	91	0.0091	2.897	146.757
GLU_144@OE1	LYS_27@HZ2	LYS_27@NZ	73	0.0073	2.796	155.354				LEU_434@O	ARG_443@HE	ARG_443@NE	76	0.0076	2.8581	147.669				GLU_167@OE1	ARG_164@HH21	ARG_164@NH2	90	0.009	2.806	156.704
GLU_144@OE2	LYS_27@HZ1	LYS_27@NZ	73	0.0073	2.7926	154.922				SER_53@O	ARG_52@HE	ARG_52@NE	76	0.0076	2.8387	158.055				GLU_137@OE1	ARG_31@HH21	ARG_31@NH2	90	0.009	2.8232	152.192
GLU_294@OE1	ARG_298@HH12	ARG_298@NH1	73	0.0073	2.7895	159.478				ASN_4@OD1	ASN_4@H	ASN_4@N	76	0.0076	2.8334	139.038				GLN_357@OE1	ARG_334@HH21	ARG_334@NH2	90	0.009	2.8281	149.214
GLU_44@OE1	GLN_13@HE21	GLN_13@NE2	73	0.0073	2.8168	152.703				SER_336@OG	ATP_474@H2'	ATP_474@O2'	76	0.0076	2.8682	148.795				GLY_350@O	GLU_352@H	GLU_352@N	90	0.009	2.8611	148.805
ILE_9@O	GLN_13@HE21	GLN_13@NE2	73	0.0073	2.8733	161.863				GLN_140@O	GLN_140@HE22	GLN_140@NE2	76	0.0076	2.8543	151.138				TYR_223@OH	LYS_195@HZ3	LYS_195@NZ	90	0.009	2.8858	151.397
SER_133@O	GLN_136@H	GLN_136@N	73	0.0073	2.8944	151.578				LYS_234@O	GLN_237@HE21	GLN_237@NE2	76	0.0076	2.8674	162.103				GLU_299@OE2	LYS_306@HZ3	LYS_306@NZ	90	0.009	2.7787	156.298
SER_260@OG	ARG_316@HH12	ARG_316@NH1	73	0.0073	2.8717	141.13				LEU_117@O	GLU_120@H	GLU_120@N	76	0.0076	2.899	145.419				ATP_474@O2G	LYS_332@HZ1	LYS_332@NZ	90	0.009	2.8039	155.316
THR_469@O	ARG_165@HH12	ARG_165@NH1	73	0.0073	2.836	150.332				PRO_277@O	LYS_235@HZ3	LYS_235@NZ	76	0.0076	2.8306	151.54				GLU_352@OE2	LYS_355@HZ3	LYS_355@NZ	90	0.009	2.7779	155.963
TYR_286@OH	LYS_220@HZ3	LYS_220@NZ	73	0.0073	2.8839	151.802				ASP_301@OD2	LYS_300@HZ2	LYS_300@NZ	76	0.0076	2.8076	156.965				TPO_358@OG1	LYS_355@HZ2	LYS_355@NZ	90	0.009	2.8532	148.67
TYR_286@OH	LYS_220@HZ1	LYS_220@NZ	73	0.0073	2.8991	150.708				GLU_57@OE2	LYS_58@HZ2	LYS_58@NZ	76	0.0076	2.7801	158.105				ARG_104@O	SER_107@H	SER_107@N	90	0.009	2.9005	140.957
GLN_389@OE1	TYR_390@H	TYR_390@N	72	0.0072	2.8886	147.5				PRO_127@O	SER_129@HG	SER_129@OG	76	0.0076	2.8088	162.153				SER_394@OG	SER_379@HG	SER_379@OG	90	0.009	2.8497	157.706
GLU_214@OE2	LYS_332@HZ1	LYS_332@NZ	72	0.0072	2.8051	157.641				GLU_273@OE1	THR_276@HG1	THR_276@OG1	76	0.0076	2.6703	165.41				GLU_214@OE2	THR_365@HG1	THR_365@OG1	90	0.009	2.7303	159.833
LYS_96@O	GLN_139@HE22	GLN_139@NE2	72	0.0072	2.8512	156.061				GLU_273@O	VAL_275@H	VAL_275@N	76	0.0076	2.8854	141.812				ASN_156@OD1	ARG_164@HH22	ARG_164@NH2	89	0.0089	2.841	153.13
PHE_258@O	GLN_191@HE21	GLN_191@NE2	72	0.0072	2.8319	157.138				ASP_48@OD1	ARG_122@HH22	ARG_122@NH2	75	0.0075	2.7839	162.767				GLN_179@O	GLN_342@HE21	GLN_342@NE2	89	0.0089	2.8512	155.613
SER_133@OG	GLN_136@HE22	GLN_136@NE2	72	0.0072	2.8982	160.523				GLU_157@OE1	ARG_147@HH22	ARG_147@NH2	75	0.0075	2.7876	154.799				TPO_358@O2P	GLN_357@HE22	GLN_357@NE2	89	0.0089	2.8118	160.727
SER_216@O	THR_217@HG1	THR_217@OG1	72	0.0072	2.8435	153.141				LEU_177@O	ARG_153@HE	ARG_153@NE	75	0.0075	2.8946	146.956				PHE_248@O	GLU_251@H	GLU_251@N	89	0.0089	2.9173	142.986
ASP_461@OD2	SER_84@HG	SER_84@OG	71	0.0071	2.702	160.674				SER_471@O	ARG_165@HE	ARG_165@NE	75	0.0075	2.845	152.068				GLU_222@O	GLY_204@H	GLY_204@N	89	0.0089	2.8794	153.837
GLU_112@OE2	LYS_111@HZ3	LYS_111@NZ	71	0.0071	2.7832	152.605				LYS_257@O	ARG_320@HH22	ARG_320@NH2	75	0.0075	2.8312	142.515				ARG_35@O	GLY_38@H	GLY_38@N	89	0.0089	2.9071	140.375
GLU_144@OE2	ARG_165@HH22	ARG_165@NH2	71	0.0071	2.8102	159.995				GLY_435@O	ARG_443@HH21	ARG_443@NH2	75	0.0075	2.8194	156.328				TYR_286@OH	LYS_220@HZ2	LYS_220@NZ	89	0.0089	2.8978	156.057
GLU_172@OE1	LEU_304@H	LEU_304@N	71	0.0071	2.8667	154.322				ASN_4@OD1	LEU_5@H	LEU_5@N	75	0.0075	2.8481	140.861				ATP_474@O2G	LYS_332@HZ3	LYS_332@NZ	89	0.0089	2.7935	151.311
GLU_172@OE1	LYS_171@HZ3	LYS_171@NZ	71	0.0071	2.7778	156.91				CYS_416@O	LYS_373@HZ3	LYS_373@NZ	75	0.0075	2.8302	155.101				SER_93@OG	LYS_96@HZ2	LYS_96@NZ	89	0.0089	2.8448	146.565
GLU_192@OE1	GLN_193@HE21	GLN_193@NE2	71	0.0071	2.8449	162.298				GLY_50@O	ARG_52@HH21	ARG_52@NH2	74	0.0074	2.8409	146.112				GLU_120@O	ARG_52@HE	ARG_52@NE	88	0.0088	2.8545	151.801
GLU_299@OE2	LYS_306@HZ3	LYS_306@NZ	71	0.0071	2.7847	155.292				LEU_115@O	GLN_118@HE22	GLN_118@NE2	74	0.0074	2.8773	158.637				ASN_156@O	ARG_83@HE	ARG_83@NE	88	0.0088	2.8605	149.935
GLU_3@OE1	LYS_6@HZ3	LYS_6@NZ	71	0.0071	2.7927	158.328				GLU_137@OE1	GLN_136@HE22	GLN_136@NE2	74	0.0074	2.8133	164.634				GLU_212@O	ASN_213@HD21	ASN_213@ND2	88	0.0088	2.8449	159.204
HID_16@O	CYS_19@H	CYS_19@N	71	0.0071	2.9095	142.06				GLU_441@OE1	LYS_472@HZ3	LYS_472@NZ	74	0.0074	2.816	156.116				ASP_95@OD1	GLN_191@HE21	GLN_191@NE2	88	0.0088	2.8405	159.681
LEU_115@O	GLU_120@H	GLU_120@N	71	0.0071	2.8973	164.135				GLU_57@OE1	LYS_58@HZ1	LYS_58@NZ	74	0.0074	2.7539	157.416				GLN_201@OE1	HID_224@H	HID_224@N	88	0.0088	2.8531	156.463
LEU_116@O	VAL_119@H	VAL_119@N	71	0.0071	2.9074	151.14				GLU_144@OE2	ARG_154@HH11	ARG_154@NH1	73	0.0073	2.8225	158.791				ASP_155@OD1	LYS_27@HZ1	LYS_27@NZ	88	0.0088	2.809	155.25
LYS_51@O	VAL_54@H	VAL_54@N	71	0.0071	2.9236	160.943				GLU_78@OE1	ARG_18@HH21	ARG_18@NH2	73	0.0073	2.8118	156.768				SER_93@OG	LYS_96@HZ3	LYS_96@NZ	88	0.0088	2.8459	145.955
ARG_165@O	GLU_167@H	GLU_167@N	70	0.007	2.9099	143.154				GLU_294@OE2	ARG_298@HH12	ARG_298@NH1	73	0.0073	2.7829	157.121				GLU_382@OE2	SER_379@H	SER_379@N	88	0.0088	2.8582	161.072
GLN_279@OE1	LYS_235@HZ3	LYS_235@NZ	70	0.007	2.8062	155.995				GLN_342@O	GLN_342@HE22	GLN_342@NE2	73	0.0073	2.8503	152.906				LEU_236@O	GLN_237@HE22	GLN_237@NE2	87	0.0087	2.8457	156.597
GLN_279@OE1	LYS_235@HZ1	LYS_235@NZ	70	0.007	2.8351	155.117				ASP_48@O	GLY_50@H	GLY_50@N	73	0.0073	2.8687	144.395				LYS_67@O	LEU_70@H	LEU_70@N	87	0.0087	2.9038	141.555
GLU_112@OE1	LYS_111@HZ1	LYS_111@NZ	70	0.007	2.7833	155.417				GLU_259@OE1	ARG_265@HE	ARG_265@NE	72	0.0072	2.8455	153.33				LYS_23@O	LYS_158@HZ3	LYS_158@NZ	87	0.0087	2.8115	156.202
GLU_172@OE1	LYS_306@H	LYS_306@N	70	0.007	2.9002	159.269				ILE_194@O	GLN_193@HE22	GLN_193@NE2	72	0.0072	2.8384	160.661				TYR_286@OH	LYS_220@HZ1	LYS_220@NZ	87	0.0087	2.899	150.871
GLU_3@OE2	LYS_51@HZ2	LYS_51@NZ	70	0.007	2.7823	157.699				GLU_44@OE2	GLN_47@HE22	GLN_47@NE2	72	0.0072	2.8212	154.601				GLU_20@O	LYS_23@HZ2	LYS_23@NZ	87	0.0087	2.7994	157.86
GLU_57@OE1	LYS_58@HZ1	LYS_58@NZ	70	0.007	2.7914	158.787				GLN_187@OE1	HID_224@HD1	HID_224@ND1	72	0.0072	2.85	157.012				ASP_143@OD2	ARG_154@HE	ARG_154@NE	86	0.0086	2.8642	147.617
GLU_57@OE2	LYS_58@H	LYS_58@N	70	0.007	2.897	150.537				HID_452@NE2	LYS_428@HZ2	LYS_428@NZ	72	0.0072	2.9108	152.412				PRO_278@O	ARG_245@HH21	ARG_245@NH2	86	0.0086	2.8371	151.447
LEU_353@O	LYS_355@HZ2	LYS_355@NZ	70	0.007	2.8428	157.283				PHE_258@O	SER_260@H	SER_260@N	72	0.0072	2.8392	146.375				GLN_357@OE1	ARG_334@HH12	ARG_334@NH1	86	0.0086	2.8199	152.04
LYS_355@O	THR_356@HG1	THR_356@OG1	70	0.007	2.7557	154.073				SER_440@O	ARG_443@H	ARG_443@N	71	0.0071	2.927	150.927				GLU_196@OE2	LYS_195@HZ2	LYS_195@NZ	86	0.0086	2.805	158.71
SER_107@OG	LYS_111@HZ1	LYS_111@NZ	70	0.007	2.8631	149.617				ASN_85@OD1	ARG_88@HH12	ARG_88@NH1	71	0.0071	2.8311	149.988				ASN_417@OD1	SER_418@H	SER_418@N	86	0.0086	2.8538	142.07
THR_356@O	SER_359@HG	SER_359@OG	70	0.007	2.7484	160.702				ASP_461@OD2	ARG_88@HH12	ARG_88@NH1	71	0.0071	2.8203	150.472				GLU_462@OE1	SER_471@HG	SER_471@OG	86	0.0086	2.64	161.739
ASN_262@OD1	GLN_150@HE22	GLN_150@NE2	69	0.0069	2.8836	157.334				GLU_44@OE1	GLN_13@HE21	GLN_13@NE2	71	0.0071	2.8524	154.172				CYS_185@O	ARG_146@HE	ARG_146@NE	85	0.0085	2.845	148.304
ASN_64@OD1	ASN_4@HD21	ASN_4@ND2	69	0.0069	2.8357	156.086				ILE_128@O	GLN_130@HE22	GLN_130@NE2	71	0.0071	2.8628	155.976				GLU_299@OE1	ASP_301@H	ASP_301@N	85	0.0085	2.8936	161.163
GLU_200@OE1	SER_203@HG	SER_203@OG	69	0.0069	2.7049	163.517				ILE_97@O	LYS_100@H	LYS_100@N	71	0.0071	2.9355	155.187				GLU_382@O	ASP_385@H	ASP_385@N	85	0.0085	2.9232	154.03
GLU_325@OE1	ALA_326@H	ALA_326@N	69	0.0069	2.8632	151.185				GLN_94@O	LYS_100@HZ3	LYS_100@NZ	71	0.0071	2.8312	154.542				ARG_164@O	ILE_168@H	ILE_168@N	85	0.0085	2.9379	154.506
GLU_444@OE2	SER_440@HG	SER_440@OG	69	0.0069	2.7004	159.677				ASN_4@OD1	LYS_6@H	LYS_6@N	71	0.0071	2.8879	155.774				ASP_155@OD1	LYS_27@HZ3	LYS_27@NZ	85	0.0085	2.7959	157.278
LYS_332@O	ASN_337@HD21	ASN_337@ND2	69	0.0069	2.8421	144.867				THR_365@O	THR_365@HG1	THR_365@OG1	71	0.0071	2.8299	141.451				ALA_426@O	LYS_428@HZ2	LYS_428@NZ	85	0.0085	2.839	153.106
SER_394@O	ARG_354@HH12	ARG_354@NH1	69	0.0069	2.8854	143.376				LEU_11@O	VAL_14@H	VAL_14@N	71	0.0071	2.8964	141.308				GLN_118@OE1	SER_126@HG	SER_126@OG	85	0.0085	2.7579	163.473
ALA_426@O	LYS_428@HZ3	LYS_428@NZ	68	0.0068	2.8274	152.889				GLN_139@OE1	ARG_146@HH22	ARG_146@NH2	70	0.007	2.8179	148.242				GLN_121@OE1	SER_53@HG	SER_53@OG	85	0.0085	2.7113	160.126
ASP_143@OD1	ARG_147@HH11	ARG_147@NH1	68	0.0068	2.8154	155.911				GLU_144@OE1	ARG_154@HH11	ARG_154@NH1	70	0.007	2.8109	157.456				GLN_140@O	ALA_142@H	ALA_142@N	84	0.0084	2.8711	144.205
ASP_143@OD2	GLN_139@HE21	GLN_139@NE2	68	0.0068	2.837	162.354				PRO_190@O	ARG_265@HH12	ARG_265@NH1	70	0.007	2.8363	149.564				ASP_95@OD2	ARG_104@HH12	ARG_104@NH1	84	0.0084	2.8183	161.337
ASP_461@OD1	ASP_461@H	ASP_461@N	68	0.0068	2.7629	138.047				LEU_362@O	ARG_366@HE	ARG_366@NE	70	0.007	2.8638	151.391				ASP_143@OD1	ARG_146@HH11	ARG_146@NH1	84	0.0084	2.7856	157.863
GLU_160@OE2	LYS_158@HZ2	LYS_158@NZ	68	0.0068	2.7975	157.01				GLU_157@OE1	ARG_83@HH22	ARG_83@NH2	70	0.007	2.7845	156.374				GLU_137@OE2	ARG_31@HE	ARG_31@NE	84	0.0084	2.8318	151.427
GLU_352@OE1	LYS_250@HZ2	LYS_250@NZ	68	0.0068	2.7794	156.84				GLU_325@OE2	ARG_88@HH21	ARG_88@NH2	70	0.007	2.83	156.264				GLU_432@OE2	ARG_429@HE	ARG_429@NE	84	0.0084	2.8398	157.936
GLU_384@OE1	ARG_422@HH11	ARG_422@NH1	68	0.0068	2.8096	158.733				PRO_261@O	GLN_345@HE21	GLN_345@NE2	70	0.007	2.851	155.974				SER_379@OG	ARG_457@HH12	ARG_457@NH1	84	0.0084	2.8946	149.935
SER_81@O	TYR_24@HH	TYR_24@OH	68	0.0068	2.7958	161.292				GLU_120@O	GLN_49@HE22	GLN_49@NE2	70	0.007	2.8546	156.661				GLU_214@OE2	GLN_357@HE21	GLN_357@NE2	84	0.0084	2.8553	157.584
SER_84@OG	ARG_88@HH21	ARG_88@NH2	68	0.0068	2.8547	155.884				ASP_301@OD1	LYS_300@HZ3	LYS_300@NZ	70	0.007	2.8026	156.838				SER_81@O	LYS_23@HZ1	LYS_23@NZ	84	0.0084	2.842	156.178
ALA_242@O	GLN_246@HE21	GLN_246@NE2	67	0.0067	2.8564	159.024				SER_129@O	SER_107@HG	SER_107@OG	70	0.007	2.752	160.868				LYS_420@O	LYS_423@H	LYS_423@N	84	0.0084	2.907	142.898
ATP_474@O1G	ARG_371@HH22	ARG_371@NH2	67	0.0067	2.7657	154.401				PRO_124@O	SER_126@HG	SER_126@OG	70	0.007	2.7895	162.157				SER_93@OG	LYS_96@HZ1	LYS_96@NZ	84	0.0084	2.831	145.509
GLN_140@OE1	GLN_140@H	GLN_140@N	67	0.0067	2.8346	147.406				SER_471@O	THR_469@HG1	THR_469@OG1	70	0.007	2.7561	159.417				LYS_472@O	SER_440@HG	SER_440@OG	84	0.0084	2.7481	159.257
GLU_144@OE1	GLU_144@H	GLU_144@N	67	0.0067	2.8645	145.814				ASP_272@O	VAL_275@H	VAL_275@N	70	0.007	2.9186	158.981				ASP_447@OD1	ARG_443@HE	ARG_443@NE	83	0.0083	2.8333	151.083
GLU_144@OE1	LYS_27@HZ1	LYS_27@NZ	67	0.0067	2.793	155.594				ALA_135@O	ASP_138@H	ASP_138@N	69	0.0069	2.9125	146.57				GLY_435@O	ARG_443@HH12	ARG_443@NH1	83	0.0083	2.8439	148.929
GLU_172@OE2	LYS_171@HZ2	LYS_171@NZ	67	0.0067	2.7866	155.795				ASP_95@OD1	GLN_191@HE22	GLN_191@NE2	69	0.0069	2.8217	158.337				SER_216@OG	LYS_231@HZ3	LYS_231@NZ	83	0.0083	2.8592	149.337
GLU_21@OE1	ARG_18@HH11	ARG_18@NH1	67	0.0067	2.8016	158.412				TRP_134@O	GLU_137@H	GLU_137@N	69	0.0069	2.9188	148.683				ASP_370@O	LYS_368@HZ3	LYS_368@NZ	83	0.0083	2.8198	152.063
GLU_294@OE1	ARG_371@HH22	ARG_371@NH2	67	0.0067	2.8133	158.702				GLU_367@OE1	LYS_368@HZ2	LYS_368@NZ	69	0.0069	2.8008	156.715				SER_129@O	SER_126@HG	SER_126@OG	83	0.0083	2.7596	157.993
GLU_352@OE1	THR_247@HG1	THR_247@OG1	67	0.0067	2.7092	162.83				LEU_152@O	TYR_180@HH	TYR_180@OH	69	0.0069	2.8123	156.154				ARG_366@O	THR_365@HG1	THR_365@OG1	83	0.0083	2.7858	163.488
GLU_367@O	THR_369@H	THR_369@N	67	0.0067	2.9108	145.319				GLU_78@OE2	ARG_18@HH21	ARG_18@NH2	68	0.0068	2.787	153.32				GLU_299@OE2	ARG_298@HH11	ARG_298@NH1	82	0.0082	2.7901	158.848
GLU_448@OE1	LYS_466@HZ3	LYS_466@NZ	67	0.0067	2.7823	154.618				MET_45@O	GLN_121@HE21	GLN_121@NE2	68	0.0068	2.8879	151.931				ALA_426@O	LYS_428@HZ3	LYS_428@NZ	82	0.0082	2.855	152.72
GLU_57@OE1	LYS_58@HZ3	LYS_58@NZ	67	0.0067	2.7748	157.265				HID_7@O	HID_7@HD1	HID_7@ND1	68	0.0068	2.8833	142.996				TYR_319@O	SER_324@HG	SER_324@OG	82	0.0082	2.853	153.459
GLY_435@O	ARG_443@HH21	ARG_443@NH2	67	0.0067	2.8375	157.2				THR_341@OG1	LYS_184@HZ2	LYS_184@NZ	68	0.0068	2.8731	149.284				GLU_367@OE2	THR_369@H	THR_369@N	82	0.0082	2.8606	155.923
LEU_353@O	LYS_355@HZ1	LYS_355@NZ	67	0.0067	2.8442	155.964				THR_217@OG1	LYS_234@HZ1	LYS_234@NZ	68	0.0068	2.8769	153.171				GLU_212@OE2	ASN_213@H	ASN_213@N	81	0.0081	2.8948	143.436
SER_107@OG	LYS_111@HZ2	LYS_111@NZ	67	0.0067	2.8702	147.951				GLU_144@OE2	LYS_27@HZ2	LYS_27@NZ	68	0.0068	2.7983	154.814				ASN_417@OD1	ASN_417@H	ASN_417@N	81	0.0081	2.8659	138.102
ASN_262@ND2	GLN_345@HE21	GLN_345@NE2	66	0.0066	2.9413	155.139				GLU_367@OE1	LYS_368@HZ1	LYS_368@NZ	68	0.0068	2.817	157.626				PRO_183@O	CYS_185@H	CYS_185@N	81	0.0081	2.8809	145.479
ASN_64@OD1	MET_2@H	MET_2@N	66	0.0066	2.8541	159.362				ASP_461@OD1	TYR_319@HH	TYR_319@OH	68	0.0068	2.7332	163.722				GLU_382@O	GLU_384@H	GLU_384@N	81	0.0081	2.8875	144.68
ASP_108@OD1	ARG_104@HH12	ARG_104@NH1	66	0.0066	2.8501	148.301				GLU_21@OE2	ARG_18@HE	ARG_18@NE	67	0.0067	2.8316	160.585				GLU_3@O	LYS_6@HZ1	LYS_6@NZ	81	0.0081	2.8247	150.278
ASP_301@OD1	ARG_307@HH12	ARG_307@NH1	66	0.0066	2.8245	153.69				GLU_21@OE2	ARG_18@HH21	ARG_18@NH2	67	0.0067	2.8148	156.959				ASP_138@OD1	SER_133@HG	SER_133@OG	81	0.0081	2.6789	162.866
ASP_48@OD2	ARG_52@HH21	ARG_52@NH2	66	0.0066	2.8013	154.883				GLN_150@OE1	ASN_262@HD22	ASN_262@ND2	67	0.0067	2.8647	162.41				ARG_178@O	TYR_180@H	TYR_180@N	81	0.0081	2.8629	143.126
GLN_191@OE1	ILE_266@H	ILE_266@N	66	0.0066	2.892	160.407				GLU_382@O	ASP_385@H	ASP_385@N	67	0.0067	2.9144	150.589				ASP_370@OD2	TYR_377@HH	TYR_377@OH	81	0.0081	2.6959	163.03
GLU_175@O	GLN_179@HE22	GLN_179@NE2	66	0.0066	2.815	156.667				CYS_185@O	GLN_187@HE22	GLN_187@NE2	67	0.0067	2.8495	156.512				ASP_95@OD1	ARG_104@HH22	ARG_104@NH2	80	0.008	2.8327	160.663
GLU_192@O	GLN_193@HE21	GLN_193@NE2	66	0.0066	2.8341	156.596				GLU_367@OE1	GLU_212@H	GLU_212@N	67	0.0067	2.9011	161.48				THR_469@O	ARG_165@HE	ARG_165@NE	80	0.008	2.8355	145.991
GLU_3@OE2	LYS_51@HZ3	LYS_51@NZ	66	0.0066	2.805	155.173				GLU_144@OE1	LYS_27@HZ2	LYS_27@NZ	67	0.0067	2.7941	157.559				SER_84@OG	ARG_88@HH21	ARG_88@NH2	80	0.008	2.8558	153.551
HID_323@O	ARG_88@HE	ARG_88@NE	66	0.0066	2.8806	146.977				MET_360@O	LYS_373@HZ1	LYS_373@NZ	67	0.0067	2.8188	151.41				ASP_301@OD1	LYS_300@HZ1	LYS_300@NZ	80	0.008	2.8106	155.356
ALA_135@O	ASP_138@H	ASP_138@N	65	0.0065	2.9095	147.666				GLN_47@O	LYS_51@HZ1	LYS_51@NZ	67	0.0067	2.821	151.738				ASP_301@O	LYS_306@HZ2	LYS_306@NZ	80	0.008	2.8113	157.413
[truncated: 2,918 more rows]
