# Supplementary material for: Understanding allosteric interactions in hMLKL protein that modulate necroptosis and its inhibition
Source: Sci Rep. 2019 Nov 14;9:16853. doi: 10.1038/s41598-019-53078-5 (PMC6856060; doi:10.1038/s41598-019-53078-5)
Supplement: Supplementary file 3 — Supplementary Dataset 2 [file 41598_2019_53078_MOESM3_ESM.xlsx]

## Sheet: Sheet1
	APO										PHOSPHO										NSA
#	Contac	ts: Contacts_00001								#	Contac	ts: Contacts_00001								#	Contac	ts: Contacts_00001
#	Native	contacts determined	from mask	':2-472&!@	H*'					#	Native	contacts determined	from mask	':2-472&!@	H*'					#	Native	contacts determined	from mask	':2-472&!@	H*'
#		Contact	Nframes	Frac.	Avg	Stdev				#		Contact	Nframes	Frac.	Avg	Stdev				#		Contact	Nframes	Frac.	Avg	Stdev
	1	:377@O_:398@OG	10000	1	2.72	0.202					1	:390@OH_:395@OE2	10000	1	2.64	0.105					1	:390@OH_:395@OE2	10000	1	2.69	0.286
	2	:354@NH2_:382@OE1	10000	1	2.83	0.184					2	:377@OH_:405@OE1	10000	1	2.8	0.377					2	:322@NE2_:395@OE1	10000	1	2.81	0.113
	3	:208@O_:220@N	10000	1	2.87	0.117					3	:335@OG_:405@OE2	10000	1	2.83	0.353					3	:267@N_:283@O	10000	1	2.85	0.111
	4	:219@O_:230@N	10000	1	2.87	0.116					4	:322@NE2_:395@OE1	10000	1	2.84	0.125					4	:432@O_:450@NH2	10000	1	2.86	0.145
	5	:381@OE1_:457@NH2	10000	1	2.88	0.143					5	:293@NH2_:410@O	10000	1	2.84	0.135					5	:293@NH2_:410@O	10000	1	2.87	0.159
	6	:292@N_:338@O	10000	1	2.88	0.127					6	:339@O_:347@N	10000	1	2.85	0.107					6	:211@O_:218@N	10000	1	2.87	0.112
	7	:354@NE_:382@OE2	10000	1	2.88	0.239					7	:292@N_:338@O	10000	1	2.86	0.113					7	:339@O_:347@N	10000	1	2.87	0.123
	8	:210@N_:218@O	10000	1	2.88	0.117					8	:331@N_:395@OE2	10000	1	2.87	0.119					8	:208@O_:220@N	10000	1	2.87	0.118
	9	:339@N_:347@O	10000	1	2.89	0.121					9	:339@N_:347@O	10000	1	2.87	0.11					9	:330@N_:395@OE1	10000	1	2.88	0.244
	10	:267@N_:283@O	10000	1	2.89	0.124					10	:267@N_:283@O	10000	1	2.87	0.118					10	:331@N_:395@OE2	10000	1	2.88	0.145
	11	:197@N_:269@O	10000	1	2.9	0.183					11	:381@OE1_:457@NH2	10000	1	2.88	0.147					11	:381@OE1_:457@NH2	10000	1	2.88	0.158
	12	:217@N_:232@O	10000	1	2.9	0.125					12	:219@N_:230@O	10000	1	2.88	0.113					12	:219@O_:230@N	10000	1	2.88	0.117
	13	:393@O_:457@NH1	10000	1	2.9	0.154					13	:432@O_:450@NH2	10000	1	2.88	0.165					13	:197@N_:269@O	10000	1	2.89	0.133
	14	:268@O_:283@N	10000	1	2.9	0.13					14	:211@O_:218@N	10000	1	2.89	0.125					14	:231@N_:282@O	10000	1	2.89	0.116
	15	:339@O_:347@N	10000	1	2.9	0.134					15	:210@N_:218@O	10000	1	2.89	0.118					15	:210@N_:218@O	10000	1	2.89	0.119
	16	:211@O_:218@N	10000	1	2.9	0.132					16	:381@NE2_:452@O	10000	1	2.89	0.142					16	:430@NE2_:450@O	10000	1	2.89	0.163
	17	:432@O_:450@NH2	10000	1	2.91	0.202					17	:219@O_:230@N	10000	1	2.89	0.121					17	:293@NH1_:409@O	10000	1	2.89	0.167
	18	:451@O_:457@NE	10000	1	2.91	0.132					18	:208@O_:220@N	10000	1	2.89	0.123					18	:268@O_:283@N	10000	1	2.89	0.124
	19	:381@NE2_:452@O	10000	1	2.91	0.163					19	:293@NH1_:409@O	10000	1	2.9	0.179					19	:393@O_:457@NH1	10000	1	2.9	0.148
	20	:219@N_:230@O	10000	1	2.92	0.124					20	:393@O_:457@NH1	10000	1	2.9	0.147					20	:219@N_:230@O	10000	1	2.9	0.121
	21	:231@N_:282@O	10000	1	2.92	0.125					21	:377@O_:398@OG	10000	1	2.9	0.506					21	:451@O_:457@NE	10000	1	2.9	0.131
	22	:229@N_:284@O	10000	1	2.93	0.134					22	:217@N_:232@O	10000	1	2.9	0.127					22	:217@N_:232@O	10000	1	2.91	0.13
	23	:229@O_:284@N	10000	1	2.93	0.127					23	:451@O_:457@NE	10000	1	2.91	0.137					23	:381@NE2_:452@O	10000	1	2.91	0.158
	24	:270@O_:281@N	10000	1	2.93	0.174					24	:229@O_:284@N	10000	1	2.92	0.127					24	:229@O_:284@N	10000	1	2.92	0.127
	25	:221@N_:228@O	10000	1	2.94	0.146					25	:330@N_:395@OE1	10000	1	2.92	0.132					25	:221@N_:228@O	10000	1	2.92	0.135
	26	:430@NE2_:450@O	10000	1	2.94	0.306					26	:268@O_:283@N	10000	1	2.92	0.137					26	:217@O_:232@N	10000	1	2.93	0.143
	27	:332@N_:352@O	10000	1	2.95	0.222					27	:197@N_:269@O	10000	1	2.93	0.173					27	:292@N_:338@O	10000	1	2.94	0.145
	28	:262@O_:348@N	10000	1	2.96	0.144					28	:215@O_:234@N	10000	1	2.93	0.144					28	:262@O_:348@N	10000	1	2.94	0.143
	29	:452@O_:457@NH2	10000	1	2.96	0.2					29	:221@N_:228@O	10000	1	2.94	0.141					29	:229@N_:284@O	10000	1	2.95	0.148
	30	:290@O_:340@N	10000	1	2.96	0.16					30	:430@NE2_:450@O	10000	1	2.95	0.354					30	:290@O_:340@N	10000	1	2.96	0.168
	31	:432@O_:450@NH1	10000	1	2.97	0.236					31	:229@N_:284@O	10000	1	2.96	0.149					31	:452@O_:457@NH2	10000	1	2.96	0.2
	32	:354@NH1_:398@OG	10000	1	2.98	0.201					32	:231@N_:282@O	10000	1	2.96	0.141					32	:262@ND2_:346@O	10000	1	2.96	0.28
	33	:272@N_:279@O	10000	1	2.98	0.191					33	:432@O_:450@NH1	10000	1	2.96	0.216					33	:270@O_:281@N	10000	1	2.97	0.239
	34	:215@O_:234@N	10000	1	2.98	0.322					34	:452@O_:457@NH2	10000	1	2.96	0.205					34	:432@O_:450@NH1	10000	1	2.97	0.207
	35	:330@N_:395@OE2	10000	1	2.99	0.269					35	:217@O_:232@N	10000	1	2.96	0.146					35	:231@O_:282@N	10000	1	2.98	0.152
	36	:270@N_:281@O	10000	1	2.99	0.167					36	:290@O_:340@N	10000	1	2.98	0.17					36	:215@O_:234@N	10000	1	2.98	0.169
	37	:217@O_:232@N	10000	1	2.99	0.159					37	:424@O_:429@N	10000	1	2.98	0.185					37	:270@N_:281@O	10000	1	2.98	0.16
	38	:424@O_:429@N	10000	1	3	0.191					38	:330@NE2_:349@O	10000	1	3	0.242					38	:195@O_:269@N	10000	1	3	0.186
	39	:293@NH1_:409@O	10000	1	3.01	0.422					39	:231@O_:282@N	10000	1	3	0.164					39	:424@O_:429@N	10000	1	3	0.192
	40	:35@NH1_:138@OD1	10000	1	3.01	0.535					40	:195@O_:269@N	10000	1	3.01	0.241					40	:339@N_:347@O	10000	1	3.01	0.175
	41	:231@O_:282@N	10000	1	3.02	0.162					41	:221@O_:228@N	10000	1	3.02	0.176					41	:264@N_:348@O	10000	1	3.02	0.195
	42	:35@NH2_:138@OD2	10000	1	3.04	0.513					42	:285@OE2_:347@NZ	10000	1	3.02	0.373					42	:377@OH_:405@OE2	10000	1	3.02	0.656
	43	:195@O_:269@N	10000	1	3.04	0.279					43	:270@N_:281@O	10000	1	3.03	0.338					43	:321@O_:328@N	10000	1	3.03	0.293
	44	:233@N_:280@O	10000	1	3.05	0.264					44	:262@O_:348@N	10000	1	3.03	0.182					44	:272@N_:279@O	10000	1	3.03	0.348
	45	:221@O_:228@N	10000	1	3.06	0.196					45	:231@NZ_:251@OE2	10000	1	3.04	0.525					45	:221@O_:228@N	10000	1	3.03	0.183
	46	:117@O_:123@N	10000	1	3.06	0.253					46	:285@OE1_:347@NZ	10000	1	3.04	0.339					46	:293@N_:335@O	10000	1	3.04	0.238
	47	:377@OH_:405@OE1	10000	1	3.06	0.526					47	:208@N_:220@O	10000	1	3.04	0.201					47	:335@OG_:405@OE2	10000	1	3.05	0.492
	48	:354@NH2_:398@OG	10000	1	3.08	0.203					48	:231@NZ_:251@OE1	10000	1	3.05	0.545					48	:117@O_:123@N	10000	1	3.06	0.25
	49	:202@O_:207@NE1	10000	1	3.08	0.406					49	:233@N_:280@O	10000	1	3.05	0.257					49	:261@O_:347@NZ	10000	1	3.06	0.45
	50	:335@OG_:405@OE2	10000	1	3.08	0.575					50	:79@O_:85@ND2	10000	1	3.07	0.463					50	:233@N_:280@O	10000	1	3.06	0.214
	51	:264@N_:348@O	10000	1	3.1	0.232					51	:321@O_:328@N	10000	1	3.07	0.241					51	:208@N_:220@O	10000	1	3.07	0.213
	52	:265@O_:285@N	10000	1	3.11	0.251					52	:337@O_:349@N	10000	1	3.07	0.209					52	:79@O_:85@ND2	10000	1	3.09	0.486
	53	:208@N_:220@O	10000	1	3.12	0.257					53	:354@NH2_:382@OE1	10000	1	3.1	0.438					53	:330@O_:352@N	10000	1	3.1	0.39
	54	:117@O_:122@N	10000	1	3.13	0.227					54	:35@NH1_:138@OD2	10000	1	3.11	0.403					54	:117@O_:122@N	10000	1	3.12	0.213
	55	:354@NH2_:382@OE2	10000	1	3.16	0.27					55	:270@O_:281@N	10000	1	3.12	0.609					55	:451@O_:457@NH2	10000	1	3.18	0.266
	56	:330@N_:395@OE1	10000	1	3.16	0.579					56	:335@OG_:405@OE1	10000	1	3.14	0.355					56	:404@NE1_:433@O	10000	1	3.19	0.42
	57	:451@O_:457@NH2	10000	1	3.17	0.268					57	:293@NH2_:405@OE2	10000	1	3.15	0.776					57	:335@OG_:405@CD	10000	1	3.2	0.167
	58	:272@O_:279@N	10000	1	3.18	0.35					58	:451@O_:457@NH2	10000	1	3.16	0.265					58	:404@NE1_:432@O	10000	1	3.2	0.284
	59	:216@OG_:231@CE	10000	1	3.18	0.236					59	:195@O_:268@CA	10000	1	3.16	0.196					59	:35@NH1_:103@OD1	10000	1	3.22	0.664
	60	:289@N_:340@O	10000	1	3.18	0.212					60	:265@O_:285@N	10000	1	3.17	0.221					60	:195@O_:268@CA	10000	1	3.22	0.198
	61	:216@CA_:232@O	10000	1	3.21	0.147					61	:330@N_:395@OE2	10000	1	3.17	0.198					61	:35@NH2_:138@OD2	10000	1	3.22	0.584
	62	:262@OD1_:316@NH1	10000	1	3.21	0.931					62	:404@NE1_:433@O	10000	1	3.18	0.474					62	:404@CD1_:450@NH1	10000	1	3.22	0.198
	63	:293@NH2_:410@O	10000	1	3.21	0.708					63	:176@OG1_:306@N	10000	1	3.19	0.307					63	:265@O_:285@N	10000	1	3.23	0.299
	64	:268@N_:283@O	10000	1	3.24	0.227					64	:289@N_:340@O	10000	1	3.19	0.261					64	:268@N_:283@O	10000	1	3.23	0.223
	65	:195@O_:268@CA	10000	1	3.25	0.251					65	:335@OG_:405@CD	10000	1	3.19	0.136					65	:330@N_:395@OE2	10000	1	3.23	0.268
	66	:335@OG_:405@OE1	10000	1	3.26	0.568					66	:264@N_:348@O	10000	1	3.2	0.265					66	:289@N_:340@O	10000	1	3.25	0.263
	67	:335@OG_:405@CD	10000	1	3.26	0.284					67	:404@NE1_:432@O	10000	1	3.21	0.322					67	:145@O_:316@NH1	10000	1	3.25	0.54
	68	:231@O_:281@CA	10000	1	3.26	0.156					68	:404@CD1_:450@NH1	10000	1	3.23	0.201					68	:35@NH1_:138@OD2	10000	1	3.26	0.586
	69	:231@NZ_:251@OE2	10000	1	3.26	0.753					69	:354@NH2_:382@OE2	10000	1	3.23	0.518					69	:192@O_:256@NZ	10000	1	3.26	0.586
	70	:229@O_:284@O	10000	1	3.27	0.194					70	:163@O_:168@N	10000	1	3.25	0.351					70	:432@N_:450@NH1	10000	1	3.26	0.205
	71	:337@O_:349@N	10000	1	3.28	0.398					71	:35@NH1_:138@OD1	10000	1	3.26	0.386					71	:208@O_:219@CA	10000	1	3.27	0.146
	72	:208@O_:219@CA	10000	1	3.28	0.15					72	:216@CA_:232@O	10000	1	3.26	0.169					72	:335@OG_:405@OE1	10000	1	3.27	0.515
	73	:261@O_:347@NZ	10000	1	3.28	0.515					73	:432@N_:450@NH1	10000	1	3.27	0.215					73	:35@NH1_:138@OD1	10000	1	3.28	0.554
	74	:262@ND2_:313@O	10000	1	3.3	0.385					74	:208@O_:219@CA	10000	1	3.28	0.146					74	:231@O_:281@CA	10000	1	3.28	0.171
	75	:221@O_:228@O	10000	1	3.32	0.224					75	:268@N_:283@O	10000	1	3.28	0.221					75	:211@N_:218@O	10000	1	3.3	0.201
	76	:231@NZ_:251@OE1	10000	1	3.32	0.775					76	:302@O_:307@NH2	10000	1	3.29	0.425					76	:216@CA_:232@O	10000	1	3.3	0.182
	77	:216@CB_:232@O	10000	1	3.32	0.198					77	:231@O_:281@CA	10000	1	3.31	0.166					77	:268@O_:283@O	10000	1	3.31	0.208
	78	:354@NH2_:394@O	10000	1	3.34	0.438					78	:293@N_:335@O	10000	1	3.31	0.434					78	:221@O_:228@O	10000	1	3.31	0.224
	79	:35@NH1_:103@OD1	10000	1	3.34	0.684					79	:330@NE2_:350@O	10000	1	3.31	0.403					79	:377@OH_:405@OE1	10000	1	3.31	0.679
	80	:377@OH_:405@OE2	10000	1	3.34	0.6					80	:378@O_:397@CE1	10000	1	3.32	0.235					80	:229@O_:284@O	10000	1	3.33	0.206
	81	:432@N_:450@NH1	10000	1	3.34	0.246					81	:35@NH1_:103@OD1	10000	1	3.33	0.735					81	:393@O_:457@CD	10000	1	3.34	0.184
	82	:211@N_:218@O	10000	1	3.35	0.225					82	:337@ND2_:349@O	10000	1	3.33	0.824					82	:378@O_:397@CE1	10000	1	3.35	0.249
	83	:378@O_:397@CE1	10000	1	3.36	0.248					83	:35@NH2_:138@OD1	10000	1	3.35	0.679					83	:270@O_:281@O	10000	1	3.36	0.254
	84	:270@O_:281@O	10000	1	3.36	0.262					84	:393@O_:457@CD	10000	1	3.35	0.189					84	:377@O_:398@OG	10000	1	3.37	0.828
	85	:377@OH_:405@CD	10000	1	3.36	0.236					85	:285@CD_:347@NZ	10000	1	3.36	0.276					85	:432@O_:450@CZ	10000	1	3.38	0.128
	86	:354@NH2_:382@CD	10000	1	3.37	0.133					86	:35@NH2_:138@OD2	10000	1	3.36	0.622					86	:262@CG_:313@O	10000	1	3.39	0.266
	87	:261@O_:347@CE	10000	1	3.37	0.284					87	:221@O_:228@O	10000	1	3.37	0.225					87	:153@NE_:160@OE1	10000	1	3.39	0.73
	88	:262@O_:347@CA	10000	1	3.37	0.157					88	:229@O_:284@O	10000	1	3.37	0.195					88	:207@CA_:220@O	10000	1	3.4	0.177
	89	:393@O_:457@CD	10000	1	3.37	0.198					89	:261@O_:347@CE	10000	1	3.38	0.294					89	:302@O_:307@NE	10000	1	3.4	0.471
	90	:268@O_:283@O	10000	1	3.38	0.219					90	:432@O_:450@CZ	10000	1	3.38	0.135					90	:330@N_:395@CD	10000	1	3.41	0.218
	91	:339@O_:346@CA	10000	1	3.39	0.141					91	:176@OG1_:305@C	10000	1	3.38	0.247					91	:390@OH_:395@CB	10000	1	3.42	0.204
	92	:330@N_:395@CD	10000	1	3.39	0.246					92	:390@OH_:395@CB	10000	1	3.39	0.178					92	:321@O_:328@O	10000	1	3.43	0.308
	93	:432@O_:450@CZ	10000	1	3.4	0.151					93	:265@O_:284@CA	10000	1	3.39	0.174					93	:219@O_:229@CA	10000	1	3.43	0.175
	94	:219@O_:229@CA	10000	1	3.4	0.174					94	:207@CA_:220@O	10000	1	3.39	0.181					94	:290@O_:339@CA	10000	1	3.43	0.192
	95	:207@CA_:220@O	10000	1	3.41	0.192					95	:211@N_:218@O	10000	1	3.4	0.233					95	:262@O_:347@CA	10000	1	3.43	0.168
	96	:290@O_:339@CA	10000	1	3.42	0.182					96	:307@CD_:406@O	10000	1	3.41	0.23					96	:339@O_:346@CA	10000	1	3.43	0.149
	97	:302@O_:307@NH2	10000	1	3.44	0.568					97	:330@N_:395@CD	10000	1	3.41	0.122					97	:292@N_:335@O	10000	1	3.44	0.301
	98	:354@CZ_:382@OE2	10000	1	3.44	0.172					98	:231@NZ_:251@CD	10000	1	3.41	0.444					98	:197@O_:270@SG	10000	1	3.44	0.378
	99	:307@NH1_:406@O	10000	1	3.44	1.09					99	:176@OG1_:305@CA	10000	1	3.41	0.29					99	:291@CA_:338@O	10000	1	3.46	0.192
	100	:302@O_:307@NE	10000	1	3.44	0.565					100	:219@O_:230@O	10000	1	3.42	0.214					100	:339@O_:347@O	10000	1	3.46	0.209
	101	:35@NH1_:138@OD2	10000	1	3.45	0.52					101	:262@O_:347@CA	10000	1	3.42	0.16					101	:262@CA_:346@O	10000	1	3.46	0.205
	102	:262@ND2_:346@O	10000	1	3.45	0.582					102	:228@CB_:284@O	10000	1	3.42	0.215					102	:451@O_:457@CZ	10000	1	3.46	0.153
	103	:197@O_:270@SG	10000	1	3.45	0.395					103	:302@O_:307@NE	10000	1	3.43	0.65					103	:261@O_:347@CE	10000	1	3.46	0.285
	104	:272@O_:278@CA	10000	1	3.45	0.272					104	:335@CB_:405@OE2	10000	1	3.43	0.259					104	:390@OH_:395@CA	10000	1	3.47	0.214
	105	:404@CD1_:450@NH1	10000	1	3.45	0.643					105	:261@O_:347@NZ	10000	1	3.43	0.597					105	:217@O_:232@O	10000	1	3.47	0.215
	106	:451@O_:457@CZ	10000	1	3.46	0.156					106	:268@O_:283@O	10000	1	3.43	0.237					106	:293@NH2_:405@OE1	10000	1	3.48	0.944
	107	:291@CA_:338@O	10000	1	3.46	0.206					107	:339@O_:347@O	10000	1	3.43	0.199					107	:215@O_:233@CA	10000	1	3.49	0.177
	108	:331@CA_:352@O	10000	1	3.46	0.227					108	:339@O_:346@CA	10000	1	3.44	0.154					108	:302@O_:307@CZ	10000	1	3.49	0.349
	109	:354@CZ_:398@OG	10000	1	3.46	0.149					109	:117@O_:122@N	10000	1	3.44	0.661					109	:449@O_:457@CD	10000	1	3.49	0.224
	110	:265@O_:284@CA	10000	1	3.46	0.185					110	:230@CA_:282@O	10000	1	3.44	0.154					110	:269@CA_:281@O	10000	1	3.49	0.194
	111	:218@CA_:230@O	10000	1	3.47	0.176					111	:19@CB_:29@O	10000	1	3.44	0.25					111	:218@CA_:230@O	10000	1	3.49	0.175
	112	:19@CB_:29@O	10000	1	3.47	0.246					112	:216@CB_:232@O	10000	1	3.44	0.278					112	:265@O_:284@CA	10000	1	3.49	0.234
	113	:230@CA_:282@O	10000	1	3.48	0.168					113	:331@O_:354@NE	10000	1	3.45	0.517					113	:340@CA_:345@O	10000	1	3.5	0.192
	114	:116@O_:121@N	10000	1	3.48	0.407					114	:228@CA_:284@O	10000	1	3.45	0.192					114	:230@CA_:282@O	10000	1	3.5	0.176
	115	:269@CA_:281@O	10000	1	3.48	0.221					115	:451@O_:457@CZ	10000	1	3.45	0.153					115	:321@O_:327@CA	10000	1	3.51	0.277
	116	:216@C_:232@O	10000	1	3.49	0.131					116	:390@CZ_:395@OE2	10000	1	3.46	0.131					116	:397@CA_:449@O	10000	1	3.51	0.177
	117	:321@O_:328@N	10000	1	3.49	0.719					117	:390@OH_:395@CD	10000	1	3.46	0.125					117	:19@CB_:29@O	10000	1	3.51	0.31
	118	:397@CA_:449@O	10000	1	3.49	0.17					118	:335@CB_:405@OE1	10000	1	3.46	0.274					118	:219@O_:230@O	10000	1	3.51	0.219
	119	:219@O_:230@O	10000	1	3.49	0.223					119	:377@OH_:405@CD	10000	1	3.46	0.178					119	:221@O_:227@CA	10000	1	3.51	0.197
	120	:449@O_:457@CD	10000	1	3.5	0.234					120	:390@CE1_:395@OE2	10000	1	3.46	0.192					120	:390@OH_:395@CD	10000	1	3.52	0.241
	121	:264@CB_:348@O	10000	1	3.5	0.249					121	:321@O_:328@O	10000	1	3.46	0.284					121	:79@O_:85@CB	10000	1	3.52	0.284
	122	:338@CA_:347@O	10000	1	3.5	0.223					122	:291@CG2_:336@O	10000	1	3.47	0.329					122	:292@CB_:335@O	10000	1	3.52	0.173
	123	:271@CA_:279@O	10000	1	3.51	0.201					123	:221@O_:227@CA	10000	1	3.47	0.18					123	:390@CZ_:395@OE2	10000	1	3.52	0.233
	124	:292@CB_:338@O	10000	1	3.52	0.263					124	:290@O_:339@CA	10000	1	3.47	0.193					124	:291@CG2_:336@O	10000	1	3.52	0.454
	125	:377@O_:398@CB	10000	1	3.52	0.211					125	:337@O_:349@O	10000	1	3.47	0.249					125	:208@O_:219@C	10000	1	3.52	0.118
	126	:208@O_:219@C	10000	1	3.53	0.121					126	:390@OH_:395@CA	10000	1	3.48	0.208					126	:196@CA_:269@O	10000	1	3.53	0.207
	127	:265@O_:284@CB	10000	1	3.53	0.251					127	:291@CA_:338@O	10000	1	3.48	0.189					127	:335@CB_:405@OE2	10000	1	3.53	0.322
	128	:15@CD1_:70@O	10000	1	3.53	0.337					128	:217@O_:232@O	10000	1	3.49	0.211					128	:302@O_:307@NH2	10000	1	3.53	0.479
	129	:35@NH2_:138@OD1	10000	1	3.53	0.509					129	:307@CG_:406@O	10000	1	3.49	0.252					129	:35@CD_:103@OD1	10000	1	3.53	0.573
	130	:196@CA_:269@O	10000	1	3.53	0.266					130	:287@CB_:340@O	10000	1	3.49	0.209					130	:217@O_:231@CA	10000	1	3.53	0.198
	131	:289@CB_:340@O	10000	1	3.53	0.192					131	:377@OH_:405@OE2	10000	1	3.49	0.47					131	:229@O_:283@CA	10000	1	3.53	0.166
	132	:163@O_:168@N	10000	1	3.54	0.611					132	:79@O_:85@CB	10000	1	3.49	0.259					132	:329@CA_:395@OE1	10000	1	3.53	0.297
	133	:448@O_:457@CA	10000	1	3.54	0.197					133	:449@O_:457@CD	10000	1	3.49	0.231					133	:153@NE_:160@OE2	10000	1	3.53	0.621
	134	:262@OD1_:316@CD	10000	1	3.54	0.407					134	:270@O_:281@O	10000	1	3.49	0.518					134	:321@O_:327@CB	10000	1	3.54	0.41
	135	:210@CB_:218@O	10000	1	3.55	0.203					135	:19@SG_:29@O	10000	1	3.5	0.297					135	:35@NH2_:138@CG	10000	1	3.54	0.36
	136	:220@CA_:228@O	10000	1	3.55	0.194					136	:15@CD1_:70@O	10000	1	3.5	0.276					136	:211@O_:217@CA	10000	1	3.54	0.183
	137	:217@O_:232@O	10000	1	3.55	0.207					137	:330@CE1_:350@O	10000	1	3.5	0.319					137	:116@O_:121@N	10000	1	3.55	0.486
	138	:221@O_:227@CA	10000	1	3.55	0.204					138	:215@O_:233@CA	10000	1	3.5	0.174					138	:220@CA_:228@O	10000	1	3.55	0.198
	139	:393@C_:457@NH1	10000	1	3.55	0.174					139	:390@OH_:395@CG	10000	1	3.51	0.198					139	:262@CB_:313@O	10000	1	3.55	0.284
	140	:293@N_:335@O	10000	1	3.55	0.392					140	:219@O_:229@CA	10000	1	3.51	0.183					140	:448@O_:457@CA	10000	1	3.55	0.199
	141	:35@NH1_:138@CG	10000	1	3.56	0.241					141	:331@O_:354@CD	10000	1	3.51	0.292					141	:287@CB_:340@O	10000	1	3.56	0.218
	142	:339@O_:347@O	10000	1	3.56	0.2					142	:262@CA_:346@O	10000	1	3.52	0.257					142	:216@CB_:232@O	10000	1	3.56	0.364
	143	:335@CB_:405@OE2	10000	1	3.56	0.356					143	:265@O_:284@CB	10000	1	3.52	0.244					143	:390@CE1_:395@OE2	10000	1	3.56	0.245
	144	:215@O_:233@CA	10000	1	3.56	0.231					144	:354@CZ_:390@CD2	10000	1	3.52	0.264					144	:216@C_:232@O	10000	1	3.56	0.131
	145	:330@CB_:395@OE2	10000	1	3.57	0.27					145	:354@NH2_:382@CD	10000	1	3.52	0.205					145	:430@CG_:450@O	10000	1	3.57	0.286
	146	:340@CA_:345@O	10000	1	3.57	0.228					146	:329@CA_:395@OE1	10000	1	3.52	0.187					146	:216@OG_:231@CE	10000	1	3.57	0.543
	147	:211@O_:218@O	10000	1	3.58	0.239					147	:218@CA_:230@O	10000	1	3.52	0.175					147	:262@ND2_:313@O	10000	1	3.58	0.303
	148	:210@CA_:218@O	10000	1	3.58	0.15					148	:289@CB_:340@O	10000	1	3.52	0.192					148	:195@O_:268@C	10000	1	3.58	0.178
	149	:293@NH2_:405@OE2	10000	1	3.58	0.984					149	:448@O_:457@CA	10000	1	3.53	0.191					149	:393@C_:457@NH1	10000	1	3.59	0.176
	150	:307@CD_:406@O	10000	1	3.58	0.343					150	:307@NH1_:407@O	10000	1	3.53	0.626					150	:210@CA_:218@O	10000	1	3.59	0.147
	151	:229@O_:283@CA	10000	1	3.59	0.167					151	:35@CD_:103@OD1	10000	1	3.53	0.69					151	:233@O_:279@CG	10000	1	3.6	0.5
	152	:176@OG1_:306@N	10000	1	3.59	0.597					152	:220@CA_:228@O	10000	1	3.53	0.191					152	:210@CB_:218@O	10000	1	3.6	0.209
	153	:231@NZ_:251@CD	10000	1	3.59	0.304					153	:292@CB_:338@O	10000	1	3.53	0.233					153	:262@CB_:346@O	10000	1	3.6	0.25
	154	:231@O_:281@CB	10000	1	3.59	0.33					154	:338@CA_:347@O	10000	1	3.54	0.232					154	:211@O_:218@O	10000	1	3.6	0.227
	155	:219@O_:229@C	10000	1	3.59	0.124					155	:269@CA_:281@O	10000	1	3.54	0.243					155	:390@OH_:395@CG	10000	1	3.6	0.256
	156	:397@OH_:430@CG	10000	1	3.6	0.265					156	:397@CA_:449@O	10000	1	3.54	0.181					156	:265@O_:284@CB	10000	1	3.6	0.297
	157	:339@O_:346@C	10000	1	3.61	0.123					157	:292@CB_:335@O	10000	1	3.54	0.184					157	:267@CA_:283@O	10000	1	3.6	0.154
	158	:231@O_:281@C	10000	1	3.62	0.144					158	:216@C_:232@O	10000	1	3.54	0.132					158	:321@C_:328@O	10000	1	3.6	0.306
	159	:270@O_:281@CA	10000	1	3.62	0.194					159	:340@CA_:345@O	10000	1	3.54	0.201					159	:231@O_:281@C	10000	1	3.61	0.147
	160	:261@O_:347@CG	10000	1	3.62	0.428					160	:216@OG_:231@CE	10000	1	3.55	0.556					160	:219@O_:229@C	10000	1	3.61	0.124
	161	:272@O_:278@CB	10000	1	3.62	0.347					161	:322@CD2_:328@O	10000	1	3.55	0.244					161	:263@CA_:348@O	10000	1	3.61	0.211
	162	:262@O_:347@C	10000	1	3.62	0.139					162	:208@O_:219@C	10000	1	3.55	0.121					162	:339@O_:346@C	10000	1	3.61	0.121
	163	:262@CA_:346@O	10000	1	3.63	0.226					163	:35@NH1_:138@CG	10000	1	3.55	0.226					163	:404@CD1_:432@O	10000	1	3.61	0.265
	164	:35@NH2_:138@CG	10000	1	3.63	0.249					164	:163@O_:168@CB	10000	1	3.55	0.24					164	:264@CB_:348@O	10000	1	3.61	0.285
	165	:195@O_:268@C	10000	1	3.63	0.251					165	:217@O_:231@CA	10000	1	3.56	0.196					165	:197@O_:270@CB	10000	1	3.61	0.352
	166	:19@SG_:29@O	10000	1	3.63	0.343					166	:377@O_:398@CB	10000	1	3.56	0.248					166	:396@CG2_:458@O	10000	1	3.61	0.238
	167	:267@CA_:283@O	10000	1	3.63	0.161					167	:321@O_:327@CA	10000	1	3.56	0.278					167	:290@N_:340@O	10000	1	3.61	0.348
	168	:291@C_:338@O	10000	1	3.63	0.142					168	:393@C_:457@NH1	10000	1	3.57	0.173					168	:15@CD1_:70@O	10000	1	3.62	0.38
	169	:449@O_:457@CG	10000	1	3.63	0.24					169	:181@O_:343@CA	10000	1	3.57	0.526					169	:262@ND2_:313@CA	10000	1	3.62	0.276
	170	:217@O_:231@CA	10000	1	3.63	0.205					170	:195@O_:268@C	10000	1	3.58	0.2					170	:335@CB_:405@OE1	10000	1	3.62	0.338
	171	:290@O_:339@C	10000	1	3.64	0.155					171	:210@CB_:218@O	10000	1	3.58	0.211					171	:289@CB_:340@O	10000	1	3.62	0.227
	172	:331@C_:352@O	10000	1	3.64	0.196					172	:211@O_:218@O	10000	1	3.58	0.246					172	:332@O_:337@CB	10000	1	3.62	0.256
	173	:287@CB_:340@O	10000	1	3.64	0.27					173	:287@C_:340@O	10000	1	3.59	0.295					173	:293@NH2_:410@C	10000	1	3.62	0.179
	174	:335@CB_:405@OE1	10000	1	3.64	0.394					174	:229@O_:283@CA	10000	1	3.59	0.18					174	:397@OH_:430@CG	10000	1	3.62	0.281
	175	:270@O_:281@CB	10000	1	3.64	0.313					175	:404@CD1_:432@O	10000	1	3.59	0.298					175	:290@O_:339@C	10000	1	3.62	0.167
	176	:302@O_:307@CZ	10000	1	3.64	0.429					176	:197@O_:270@SG	10000	1	3.6	0.529					176	:393@CD_:454@O	10000	1	3.63	0.359
	177	:208@O_:219@CB	10000	1	3.65	0.243					177	:397@OH_:430@CG	10000	1	3.6	0.29					177	:208@O_:219@CB	10000	1	3.64	0.24
	178	:333@CG2_:398@CB	10000	1	3.65	0.269					178	:339@O_:346@C	10000	1	3.6	0.113					178	:268@O_:283@CA	10000	1	3.64	0.162
	179	:230@C_:282@O	10000	1	3.65	0.127					179	:393@CD_:454@O	10000	1	3.6	0.362					179	:231@O_:281@CB	10000	1	3.64	0.349
	180	:211@O_:218@CB	10000	1	3.65	0.214					180	:261@O_:347@CG	10000	1	3.6	0.393					180	:230@C_:282@O	10000	1	3.64	0.125
	181	:424@O_:429@CA	10000	1	3.65	0.222					181	:210@CA_:218@O	10000	1	3.6	0.153					181	:416@O_:421@CD1	10000	1	3.64	0.393
	182	:381@NE2_:454@CD	10000	1	3.65	0.23					182	:293@NH2_:410@C	10000	1	3.61	0.166					182	:449@O_:457@CG	10000	1	3.64	0.243
	183	:397@CE2_:450@O	10000	1	3.65	0.292					183	:196@CA_:269@O	10000	1	3.61	0.274					183	:262@O_:347@C	10000	1	3.65	0.144
	184	:338@C_:347@O	10000	1	3.65	0.144					184	:354@NH2_:390@CD2	10000	1	3.62	0.352					184	:448@O_:457@CG	10000	1	3.65	0.206
	185	:196@C_:269@O	10000	1	3.65	0.21					185	:291@C_:338@O	10000	1	3.62	0.132					185	:430@NE2_:452@N	10000	1	3.65	0.326
	186	:379@CA_:397@CD1	10000	1	3.66	0.185					186	:231@O_:281@C	10000	1	3.63	0.148					186	:196@C_:269@O	10000	1	3.65	0.148
	187	:292@CB_:335@O	10000	1	3.66	0.224					187	:400@CA_:449@CB	10000	1	3.63	0.21					187	:329@C_:395@OE1	10000	1	3.65	0.266
	188	:218@C_:230@O	10000	1	3.66	0.13					188	:335@CB_:405@CD	10000	1	3.63	0.172					188	:234@O_:244@CG1	10000	1	3.65	0.336
	189	:197@O_:270@CB	10000	1	3.66	0.368					189	:321@C_:328@O	10000	1	3.63	0.264					189	:270@O_:281@CA	10000	1	3.65	0.223
	190	:289@CA_:340@O	10000	1	3.67	0.2					190	:381@OE1_:452@O	10000	1	3.63	0.226					190	:330@CB_:395@OE1	10000	1	3.65	0.267
	191	:376@O_:401@CG1	10000	1	3.67	0.342					191	:449@O_:457@CG	10000	1	3.64	0.244					191	:293@NH2_:405@CD	10000	1	3.65	0.152
	192	:430@CG_:450@O	10000	1	3.67	0.515					192	:448@O_:457@CG	10000	1	3.64	0.206					192	:333@O_:377@CD1	10000	1	3.65	0.36
	193	:262@CB_:317@CA	10000	1	3.67	0.222					193	:335@N_:402@CG2	10000	1	3.64	0.23					193	:307@CD_:406@O	10000	1	3.66	0.351
	194	:393@CD_:454@O	10000	1	3.67	0.456					194	:354@CZ_:382@OE1	10000	1	3.64	0.327					194	:290@O_:340@O	10000	1	3.66	0.23
	195	:448@O_:458@CD	10000	1	3.68	0.3					195	:288@N_:340@O	10000	1	3.65	0.298					195	:211@O_:217@C	10000	1	3.66	0.132
	196	:168@O_:173@CD1	10000	1	3.68	0.5					196	:215@O_:234@CB	10000	1	3.65	0.227					196	:218@C_:230@O	10000	1	3.66	0.132
	197	:400@CA_:449@CB	10000	1	3.68	0.236					197	:322@O_:327@CB	10000	1	3.65	0.42					197	:331@CA_:395@OE2	10000	1	3.66	0.189
	198	:268@O_:283@CA	10000	1	3.68	0.165					198	:307@O_:406@CG2	10000	1	3.65	0.37					198	:381@OE1_:452@O	10000	1	3.66	0.228
	199	:215@O_:234@CB	10000	1	3.68	0.441					199	:267@CA_:283@O	10000	1	3.65	0.154					199	:217@O_:231@C	10000	1	3.66	0.153
	200	:335@CB_:405@CD	10000	1	3.68	0.228					200	:79@O_:85@CG	10000	1	3.65	0.216					200	:400@CA_:449@CB	10000	1	3.66	0.222
	201	:211@O_:218@CA	10000	1	3.68	0.147					201	:230@C_:282@O	10000	1	3.65	0.13					201	:291@C_:338@O	10000	1	3.66	0.146
	202	:228@CA_:284@O	10000	1	3.68	0.262					202	:208@O_:219@CB	10000	1	3.66	0.241					202	:431@C_:450@NH2	10000	1	3.66	0.312
	203	:381@OE1_:452@O	10000	1	3.68	0.229					203	:219@O_:229@C	10000	1	3.66	0.133					203	:228@CA_:284@O	10000	1	3.66	0.287
	204	:448@O_:457@CG	10000	1	3.69	0.228					204	:404@CZ3_:411@O	10000	1	3.66	0.298					204	:331@O_:354@CD	10000	1	3.66	0.571
	205	:397@CD2_:449@O	10000	1	3.69	0.28					205	:338@C_:347@O	10000	1	3.66	0.146					205	:330@O_:352@O	10000	1	3.66	0.529
	206	:377@CE1_:401@CG2	10000	1	3.69	0.285					206	:35@NH2_:138@CG	10000	1	3.66	0.234					206	:79@O_:85@CG	10000	1	3.66	0.232
	207	:380@CD_:397@CE2	10000	1	3.69	0.247					207	:393@CG_:454@O	10000	1	3.66	0.362					207	:262@OD1_:316@CD	10000	1	3.66	0.396
	208	:269@C_:281@O	10000	1	3.7	0.17					208	:218@C_:230@O	10000	1	3.66	0.123					208	:430@CD_:450@O	10000	1	3.67	0.183
	209	:220@C_:228@O	10000	1	3.7	0.146					209	:354@NH1_:382@OE1	10000	1	3.66	0.881					209	:287@C_:340@O	10000	1	3.67	0.283
	210	:150@OE1_:313@CA	10000	1	3.7	0.437					210	:293@NH2_:405@CD	10000	1	3.66	0.131					210	:404@NE1_:450@NH1	10000	1	3.67	0.245
	211	:35@CZ_:138@OD2	10000	1	3.7	0.439					211	:321@O_:327@CB	10000	1	3.66	0.49					211	:307@NE_:406@O	10000	1	3.67	0.558
	212	:117@O_:123@CB	10000	1	3.7	0.394					212	:96@O_:142@CB	10000	1	3.66	0.335					212	:292@CB_:338@O	10000	1	3.67	0.259
	213	:271@C_:279@O	10000	1	3.7	0.175					213	:430@CG_:450@O	10000	1	3.66	0.473					213	:35@CZ_:138@OD1	10000	1	3.67	0.401
	214	:91@O_:316@NE	10000	1	3.7	0.75					214	:396@CG2_:458@O	10000	1	3.66	0.266					214	:307@CG_:406@O	10000	1	3.68	0.306
	215	:293@NH2_:405@CD	10000	1	3.71	0.188					215	:228@C_:284@O	10000	1	3.67	0.153					215	:35@CZ_:138@OD2	10000	1	3.68	0.469
	216	:376@O_:401@CD1	10000	1	3.71	0.373					216	:290@O_:339@C	10000	1	3.67	0.167					216	:229@O_:283@C	10000	1	3.68	0.13
	217	:452@C_:457@NH2	10000	1	3.71	0.152					217	:262@O_:347@C	10000	1	3.68	0.163					217	:377@CE1_:401@CG2	10000	1	3.68	0.313
	218	:262@OD1_:316@CG	10000	1	3.71	0.367					218	:329@C_:395@OE1	10000	1	3.68	0.144					218	:19@O_:29@CB	10000	1	3.68	0.378
	219	:270@O_:280@C	10000	1	3.71	0.19					219	:377@CZ_:405@OE1	10000	1	3.68	0.524					219	:211@O_:217@CG2	10000	1	3.68	0.342
	220	:354@NE_:382@CD	10000	1	3.71	0.16					220	:211@O_:218@CB	10000	1	3.68	0.235					220	:270@O_:281@CB	10000	1	3.68	0.334
	221	:290@N_:340@O	10000	1	3.72	0.321					221	:430@NE2_:452@N	10000	1	3.68	0.452					221	:381@NE2_:454@CD	10000	1	3.68	0.244
	222	:234@O_:244@CG1	10000	1	3.72	0.397					222	:331@CA_:395@OE2	10000	1	3.68	0.173					222	:267@CB_:283@O	10000	1	3.68	0.233
	223	:229@O_:283@C	10000	1	3.72	0.132					223	:211@O_:217@CA	10000	1	3.68	0.204					223	:404@CZ3_:411@O	10000	1	3.68	0.296
	224	:216@OG_:231@CG	10000	1	3.72	0.285					224	:207@C_:220@O	10000	1	3.68	0.168					224	:393@CG_:454@O	10000	1	3.69	0.374
	225	:87@O_:92@N	10000	1	3.72	0.741					225	:302@O_:307@CZ	10000	1	3.68	0.438					225	:379@CA_:397@CD1	10000	1	3.69	0.212
	226	:330@CA_:395@OE2	10000	1	3.72	0.277					226	:293@CD_:405@OE2	10000	1	3.68	0.724					226	:330@O_:351@CA	10000	1	3.69	0.3
	227	:229@CA_:284@O	10000	1	3.72	0.177					227	:268@O_:283@CA	10000	1	3.68	0.18					227	:380@CD_:397@CE2	10000	1	3.69	0.242
	228	:377@O_:398@CA	10000	1	3.72	0.263					228	:215@O_:233@C	10000	1	3.69	0.147					228	:220@C_:228@O	10000	1	3.69	0.141
	229	:35@CZ_:138@OD1	10000	1	3.73	0.44					229	:296@CD1_:405@O	10000	1	3.69	0.288					229	:153@NE_:160@CD	10000	1	3.69	0.539
	230	:381@CD_:452@O	10000	1	3.73	0.168					230	:381@NE2_:454@CD	10000	1	3.69	0.241					230	:268@O_:283@CB	10000	1	3.69	0.238
	231	:354@CZ_:382@OE1	10000	1	3.73	0.173					231	:381@CD_:452@O	10000	1	3.69	0.158					231	:215@O_:233@C	10000	1	3.69	0.161
	232	:12@O_:36@CG1	10000	1	3.73	0.486					232	:266@CA_:283@O	10000	1	3.69	0.213					232	:293@CB_:335@O	10000	1	3.69	0.246
	233	:430@CD_:450@O	10000	1	3.73	0.347					233	:220@C_:228@O	10000	1	3.69	0.143					233	:266@C_:283@O	10000	1	3.69	0.141
	234	:289@CD1_:341@O	10000	1	3.73	0.638					234	:335@OG_:377@OH	10000	1	3.69	0.655					234	:35@NH1_:103@CG	10000	1	3.69	0.48
	235	:330@O_:352@O	10000	1	3.73	0.411					235	:452@C_:457@NH2	10000	1	3.69	0.156					235	:269@C_:281@O	10000	1	3.7	0.158
	236	:9@O_:40@CD1	10000	1	3.73	0.399					236	:424@O_:429@CA	10000	1	3.69	0.235					236	:322@CE1_:395@OE1	10000	1	3.7	0.161
	237	:262@ND2_:313@CA	10000	1	3.73	0.302					237	:379@CA_:397@CD1	10000	1	3.69	0.204					237	:396@CG1_:458@O	10000	1	3.7	0.309
	238	:207@C_:220@O	10000	1	3.73	0.195					238	:285@OE1_:347@CE	10000	1	3.7	0.352					238	:354@NE_:390@CD2	10000	1	3.7	0.33
	239	:197@O_:269@O	10000	1	3.74	0.316					239	:330@CA_:395@OE2	10000	1	3.7	0.169					239	:207@C_:220@O	10000	1	3.7	0.172
	240	:268@O_:283@CB	10000	1	3.74	0.244					240	:289@CA_:340@O	10000	1	3.7	0.227					240	:289@CA_:340@O	10000	1	3.7	0.269
	241	:233@CB_:280@O	10000	1	3.74	0.306					241	:397@CE2_:450@O	10000	1	3.7	0.289					241	:424@O_:429@CA	10000	1	3.7	0.232
	242	:88@O_:93@N	10000	1	3.74	0.656					242	:217@O_:231@C	10000	1	3.7	0.152					242	:452@C_:457@NH2	10000	1	3.7	0.153
	243	:381@CD_:457@NH2	10000	1	3.74	0.167					243	:335@N_:377@OH	10000	1	3.7	0.425					243	:296@CD1_:405@O	10000	1	3.71	0.27
	244	:288@N_:340@O	10000	1	3.74	0.272					244	:35@CZ_:138@OD2	10000	1	3.7	0.422					244	:381@CD_:452@O	10000	1	3.71	0.167
	245	:330@CB_:395@CD	10000	1	3.74	0.267					245	:211@O_:218@CA	10000	1	3.7	0.15					245	:266@CA_:283@O	10000	1	3.71	0.202
	246	:215@O_:233@C	10000	1	3.74	0.258					246	:404@NE1_:450@NH1	10000	1	3.7	0.25					246	:377@O_:398@CB	10000	1	3.72	0.422
	247	:431@C_:450@NH2	10000	1	3.74	0.388					247	:266@C_:283@O	10000	1	3.7	0.154					247	:197@O_:269@O	10000	1	3.72	0.301
	248	:307@CG_:406@O	10000	1	3.75	0.349					248	:196@C_:269@O	10000	1	3.7	0.198					248	:339@CA_:347@O	10000	1	3.72	0.181
	249	:217@O_:231@C	10000	1	3.75	0.164					249	:268@O_:283@CB	10000	1	3.71	0.262					249	:432@N_:450@CZ	10000	1	3.72	0.203
	250	:396@O_:449@CB	10000	1	3.75	0.266					250	:333@O_:398@CB	10000	1	3.71	0.254					250	:296@O_:409@O	10000	1	3.72	0.436
	251	:432@N_:450@CZ	10000	1	3.75	0.252					251	:231@O_:281@CB	10000	1	3.71	0.354					251	:262@CG_:346@O	10000	1	3.72	0.244
	252	:330@CB_:395@OE1	10000	1	3.75	0.504					252	:333@O_:377@CD1	10000	1	3.71	0.28					252	:197@O_:270@CA	10000	1	3.72	0.356
	253	:264@CD1_:285@O	10000	1	3.76	0.388					253	:118@CA_:123@O	10000	1	3.71	0.391					253	:322@NE2_:395@CD	10000	1	3.72	0.126
	254	:267@CB_:283@O	10000	1	3.76	0.237					254	:293@CZ_:410@O	10000	1	3.71	0.193					254	:397@CE2_:450@O	10000	1	3.72	0.291
	255	:228@C_:284@O	10000	1	3.76	0.165					255	:197@O_:270@CA	10000	1	3.71	0.405					255	:293@N_:335@C	10000	1	3.73	0.216
	256	:228@CB_:284@O	10000	1	3.76	0.347					256	:229@O_:283@C	10000	1	3.71	0.135					256	:292@CA_:335@O	10000	1	3.73	0.226
	257	:432@N_:450@NH2	10000	1	3.76	0.328					257	:380@CD_:397@CE2	10000	1	3.71	0.247					257	:209@CD1_:217@CG2	10000	1	3.73	0.49
	258	:332@O_:337@OD1	10000	1	3.76	0.472					258	:322@NE2_:395@CD	10000	1	3.71	0.132					258	:339@CB_:347@O	10000	1	3.73	0.286
	259	:19@O_:29@CB	10000	1	3.76	0.466					259	:377@CE1_:401@CG2	10000	1	3.71	0.246					259	:293@CB_:335@C	10000	1	3.73	0.192
	260	:396@CG2_:458@O	10000	1	3.76	0.313					260	:431@C_:450@NH2	10000	1	3.71	0.341					260	:396@O_:449@CB	10000	1	3.73	0.239
	261	:195@O_:269@O	10000	1	3.77	0.32					261	:221@O_:227@C	10000	1	3.71	0.167					261	:288@N_:340@O	10000	1	3.73	0.26
	262	:265@O_:284@C	10000	1	3.77	0.201					262	:337@CB_:349@O	10000	1	3.72	0.261					262	:330@NE2_:350@O	10000	1	3.74	0.903
	263	:272@O_:278@C	10000	1	3.77	0.302					263	:91@CG2_:319@CD2	10000	1	3.72	0.381					263	:335@CB_:405@CD	10000	1	3.74	0.187
	264	:377@O_:397@CD1	10000	1	3.77	0.339					264	:334@C_:402@CG2	10000	1	3.72	0.218					264	:270@O_:280@C	10000	1	3.74	0.252
	265	:197@O_:270@CA	10000	1	3.77	0.376					265	:292@N_:335@O	10000	1	3.72	0.41					265	:221@O_:227@C	10000	1	3.74	0.175
	266	:197@CA_:269@O	10000	1	3.78	0.19					266	:88@CG_:319@OH	10000	1	3.72	0.456					266	:321@O_:327@C	10000	1	3.74	0.258
	267	:221@O_:227@C	10000	1	3.78	0.188					267	:330@C_:395@OE2	10000	1	3.73	0.123					267	:432@N_:450@NH2	10000	1	3.75	0.262
	268	:268@O_:282@CA	10000	1	3.78	0.193					268	:432@N_:450@CZ	10000	1	3.73	0.224					268	:404@CD1_:434@CD2	10000	1	3.75	0.471
	269	:331@N_:395@OE2	10000	1	3.78	0.762					269	:330@CB_:395@OE1	10000	1	3.73	0.222					269	:228@CB_:284@O	10000	1	3.75	0.365
	270	:377@C_:398@OG	10000	1	3.78	0.215					270	:197@O_:269@O	10000	1	3.73	0.341					270	:19@SG_:29@O	10000	1	3.75	0.431
	271	:321@O_:328@O	10000	1	3.78	0.466					271	:339@CA_:347@O	10000	1	3.73	0.159					271	:293@CZ_:410@O	10000	1	3.75	0.228
	272	:209@CA_:219@CD2	10000	1	3.79	0.234					272	:261@O_:347@CD	10000	1	3.73	0.358					272	:401@CG2_:412@CG	10000	1	3.76	0.302
	273	:379@CA_:397@CE1	10000	1	3.79	0.222					273	:354@NE_:390@CD2	10000	1	3.73	0.442					273	:448@O_:458@CD	10000	1	3.76	0.31
	274	:91@O_:316@CZ	10000	1	3.79	0.542					274	:228@CG1_:284@O	10000	1	3.73	0.325					274	:195@O_:269@O	10000	1	3.76	0.27
	275	:404@CD1_:434@CD2	10000	1	3.79	0.482					275	:331@C_:390@OH	10000	1	3.74	0.264					275	:404@CG_:450@NH1	10000	1	3.76	0.268
	276	:339@CA_:347@O	10000	1	3.79	0.175					276	:405@CD_:412@CG	10000	1	3.74	0.292					276	:211@O_:218@CA	10000	1	3.76	0.147
	277	:268@O_:282@C	10000	1	3.79	0.143					277	:262@CB_:346@O	10000	1	3.74	0.349					277	:231@O_:282@O	10000	1	3.76	0.267
	278	:211@O_:217@CA	10000	1	3.79	0.213					278	:354@NH2_:390@CE2	10000	1	3.74	0.413					278	:381@CD_:457@NH2	10000	1	3.76	0.18
	279	:382@OE1_:394@CB	10000	1	3.79	0.398					279	:211@O_:217@C	10000	1	3.74	0.148					279	:330@CA_:395@OE2	10000	1	3.76	0.217
	280	:307@NH1_:407@O	10000	1	3.79	0.533					280	:330@CB_:395@OE2	10000	1	3.74	0.232					280	:197@CA_:269@O	10000	1	3.76	0.166
	281	:211@O_:217@CG2	10000	1	3.79	0.333					281	:330@CE1_:337@ND2	10000	1	3.74	0.436					281	:269@CB_:281@O	10000	1	3.76	0.315
	282	:229@O_:284@CG	10000	1	3.8	0.473					282	:209@CD1_:217@CG2	10000	1	3.74	0.471					282	:228@C_:284@O	10000	1	3.76	0.187
	283	:221@C_:228@O	10000	1	3.8	0.198					283	:331@CA_:390@OH	10000	1	3.74	0.293					283	:330@C_:395@OE2	10000	1	3.76	0.16
	284	:381@OE1_:457@CZ	10000	1	3.8	0.188					284	:269@C_:281@O	10000	1	3.74	0.269					284	:375@OG1_:418@CB	10000	1	3.76	0.478
	285	:88@O_:94@N	10000	1	3.8	1.22					285	:430@CD_:450@O	10000	1	3.74	0.362					285	:262@O_:348@CB	10000	1	3.76	0.231
	286	:39@CD2_:110@CD2	10000	1	3.8	0.565					286	:448@O_:458@CD	10000	1	3.75	0.298					286	:145@O_:316@CZ	10000	1	3.76	0.462
	287	:219@O_:230@CA	10000	1	3.8	0.168					287	:262@CB_:317@CA	10000	1	3.75	0.248					287	:217@O_:230@O	10000	1	3.76	0.252
	288	:211@O_:217@C	10000	1	3.8	0.16					288	:404@CG_:450@NH1	10000	1	3.75	0.276					288	:292@C_:335@O	10000	1	3.77	0.226
	289	:424@O_:429@CB	10000	1	3.8	0.351					289	:322@CE1_:395@OE1	10000	1	3.75	0.168					289	:340@C_:345@O	10000	1	3.77	0.195
	290	:296@CD1_:405@O	10000	1	3.8	0.368					290	:377@O_:398@CA	10000	1	3.75	0.293					290	:229@CA_:284@O	10000	1	3.77	0.187
	291	:430@NE2_:452@N	10000	1	3.8	0.505					291	:209@CA_:219@CD2	10000	1	3.75	0.213					291	:221@C_:228@O	10000	1	3.77	0.197
	292	:197@CB_:269@O	10000	1	3.8	0.277					292	:221@C_:228@CG2	10000	1	3.75	0.233					292	:263@C_:348@O	10000	1	3.77	0.185
	293	:337@O_:349@CB	10000	1	3.8	0.356					293	:219@CA_:230@O	10000	1	3.75	0.16					293	:118@CA_:123@O	10000	1	3.77	0.399
	294	:287@C_:340@O	10000	1	3.8	0.304					294	:405@CD_:412@CD	10000	1	3.75	0.229					294	:333@CG2_:402@CG2	10000	1	3.77	0.252
	295	:296@O_:409@O	10000	1	3.81	0.48					295	:376@O_:401@CG1	10000	1	3.75	0.354					295	:215@O_:234@CB	10000	1	3.77	0.266
	296	:217@O_:230@O	10000	1	3.81	0.268					296	:293@NH1_:410@O	10000	1	3.76	0.291					296	:197@CB_:269@O	10000	1	3.78	0.277
	297	:208@O_:220@O	10000	1	3.81	0.258					297	:332@O_:337@CG	10000	1	3.76	0.305					297	:234@O_:244@CG2	10000	1	3.78	0.367
	298	:329@C_:395@OE2	10000	1	3.81	0.293					298	:265@O_:284@C	10000	1	3.76	0.186					298	:376@O_:401@CG1	10000	1	3.78	0.4
	299	:266@C_:283@O	10000	1	3.81	0.152					299	:381@CD_:457@NH2	10000	1	3.76	0.168					299	:262@OD1_:313@O	10000	1	3.78	0.437
	300	:229@O_:284@CA	10000	1	3.81	0.16					300	:35@CZ_:138@OD1	10000	1	3.76	0.423					300	:209@CA_:219@CD2	10000	1	3.78	0.232
	301	:332@CB_:352@O	10000	1	3.81	0.353					301	:267@CB_:283@O	10000	1	3.76	0.223					301	:375@OG1_:418@OG	10000	1	3.78	0.911
	302	:448@C_:458@CD	10000	1	3.81	0.234					302	:163@O_:168@CG1	10000	1	3.76	0.314					302	:397@CD2_:449@O	10000	1	3.78	0.281
	303	:432@C_:450@NH1	10000	1	3.81	0.212					303	:291@CB_:336@O	10000	1	3.76	0.305					303	:208@O_:220@O	10000	1	3.79	0.234
	304	:292@CA_:338@O	10000	1	3.81	0.174					304	:354@CZ_:390@CE2	10000	1	3.76	0.376					304	:432@C_:450@NH1	10000	1	3.79	0.173
	305	:401@CG2_:412@CG	10000	1	3.82	0.39					305	:331@O_:354@CG	10000	1	3.77	0.393					305	:117@O_:123@CB	10000	1	3.79	0.396
	306	:261@O_:347@CD	10000	1	3.82	0.294					306	:208@O_:220@O	10000	1	3.77	0.234					306	:262@O_:346@O	10000	1	3.79	0.301
	307	:354@NE_:382@OE1	10000	1	3.82	0.348					307	:397@CD2_:449@O	10000	1	3.77	0.283					307	:335@N_:402@CG2	10000	1	3.79	0.251
	308	:270@O_:280@CA	10000	1	3.82	0.314					308	:262@CB_:317@N	10000	1	3.77	0.264					308	:293@NH1_:409@C	10000	1	3.79	0.166
	309	:117@O_:122@CA	10000	1	3.82	0.259					309	:19@O_:29@CB	10000	1	3.77	0.462					309	:287@SG_:339@CB	10000	1	3.79	0.267
	310	:262@CB_:317@N	10000	1	3.82	0.235					310	:229@O_:284@CA	10000	1	3.77	0.171					310	:219@CA_:230@O	10000	1	3.79	0.156
	311	:262@O_:348@CD1	10000	1	3.82	0.55					311	:117@O_:123@N	10000	1	3.77	1.05					311	:431@CA_:450@CZ	10000	1	3.8	0.205
	312	:337@O_:349@CA	10000	1	3.83	0.269					312	:321@CB_:328@O	10000	1	3.78	0.361					312	:332@O_:337@CG	10000	1	3.8	0.287
	313	:229@CB_:285@O	10000	1	3.83	0.355					313	:233@CB_:280@O	10000	1	3.78	0.327					313	:307@O_:406@CG2	10000	1	3.8	0.4
	314	:209@C_:218@O	10000	1	3.83	0.147					314	:354@NH1_:382@OE2	10000	1	3.78	1.02					314	:431@CA_:450@NH2	10000	1	3.8	0.261
	315	:219@CA_:230@O	10000	1	3.83	0.162					315	:264@CB_:348@O	10000	1	3.78	0.387					315	:381@OE1_:457@CZ	10000	1	3.8	0.204
	316	:431@CA_:450@NH2	10000	1	3.83	0.321					316	:197@O_:270@CB	10000	1	3.78	0.463					316	:35@NE_:133@O	10000	1	3.8	0.874
	317	:354@NH1_:398@CB	10000	1	3.83	0.208					317	:432@N_:450@NH2	10000	1	3.78	0.292					317	:262@CB_:317@CA	10000	1	3.8	0.278
	318	:318@CD2_:399@CG	10000	1	3.83	0.595					318	:263@CA_:348@O	10000	1	3.78	0.238					318	:307@CZ_:407@O	10000	1	3.8	0.575
	319	:332@O_:337@ND2	10000	1	3.83	0.895					319	:197@CA_:269@O	10000	1	3.78	0.19					319	:321@CB_:328@O	10000	1	3.8	0.368
	320	:381@OE1_:457@NH1	10000	1	3.83	0.289					320	:229@CB_:285@O	10000	1	3.78	0.347					320	:268@O_:282@C	10000	1	3.81	0.137
	321	:262@O_:348@CB	10000	1	3.83	0.223					321	:381@OE1_:457@CZ	10000	1	3.78	0.205					321	:330@CA_:395@OE1	10000	1	3.81	0.236
	322	:221@CA_:228@O	10000	1	3.83	0.186					322	:432@C_:450@NH1	10000	1	3.78	0.183					322	:404@CD1_:450@CZ	10000	1	3.81	0.256
	323	:35@NH1_:103@CG	10000	1	3.84	0.521					323	:340@C_:345@O	10000	1	3.79	0.193					323	:334@CA_:402@CG2	10000	1	3.81	0.288
	324	:413@CB_:421@CD1	10000	1	3.84	0.304					324	:339@O_:347@CA	10000	1	3.79	0.151					324	:424@O_:430@N	10000	1	3.81	0.368
	325	:340@C_:345@O	10000	1	3.84	0.197					325	:293@NH1_:409@C	10000	1	3.79	0.166					325	:261@O_:347@CD	10000	1	3.81	0.374
	326	:39@CD2_:110@CE3	10000	1	3.84	0.502					326	:270@O_:281@CB	10000	1	3.79	0.417					326	:432@CA_:450@NH1	10000	1	3.81	0.181
	327	:354@NH1_:394@O	10000	1	3.84	0.626					327	:207@CB_:220@O	10000	1	3.79	0.363					327	:233@CB_:280@O	10000	1	3.81	0.284
	328	:393@O_:457@CZ	10000	1	3.84	0.146					328	:287@SG_:339@CB	10000	1	3.79	0.279					328	:215@O_:233@CD1	10000	1	3.81	0.384
	329	:424@O_:429@C	10000	1	3.84	0.323					329	:424@O_:430@N	10000	1	3.79	0.352					329	:232@CA_:280@O	10000	1	3.81	0.25
	330	:35@CZ_:134@CB	10000	1	3.84	0.364					330	:197@CB_:269@O	10000	1	3.79	0.29					330	:339@O_:347@CA	10000	1	3.82	0.166
	331	:354@NH2_:377@O	10000	1	3.84	0.386					331	:195@O_:269@O	10000	1	3.8	0.352					331	:221@CA_:228@O	10000	1	3.82	0.181
	332	:378@C_:397@CE1	10000	1	3.84	0.232					332	:321@O_:327@C	10000	1	3.8	0.223					332	:217@O_:232@CA	10000	1	3.82	0.172
	333	:163@O_:168@CG1	10000	1	3.85	0.458					333	:215@O_:234@CG	10000	1	3.8	0.312					333	:231@CA_:282@O	10000	1	3.82	0.157
	334	:231@O_:282@O	10000	1	3.85	0.265					334	:270@O_:281@CA	10000	1	3.8	0.46					334	:229@O_:284@CA	10000	1	3.82	0.165
	335	:266@CA_:283@O	10000	1	3.85	0.212					335	:311@CG2_:406@CG2	10000	1	3.8	0.336					335	:219@O_:230@CA	10000	1	3.82	0.165
	336	:262@CG_:313@O	10000	1	3.85	0.264					336	:377@CE1_:405@OE1	10000	1	3.8	0.728					336	:322@CD2_:395@OE1	10000	1	3.82	0.137
	337	:262@C_:347@CA	10000	1	3.85	0.166					337	:431@CA_:450@CZ	10000	1	3.8	0.213					337	:293@CB_:336@N	10000	1	3.82	0.257
	338	:35@CD_:134@CD2	10000	1	3.85	0.321					338	:219@O_:230@CA	10000	1	3.8	0.165					338	:248@CE1_:282@CG1	10000	1	3.83	0.374
	339	:35@CZ_:134@CG	10000	1	3.85	0.522					339	:331@CA_:390@CE1	10000	1	3.8	0.228					339	:329@CB_:395@OE1	10000	1	3.83	0.365
	340	:393@CG_:454@O	10000	1	3.86	0.509					340	:221@O_:228@CG2	10000	1	3.8	0.283					340	:117@O_:122@CA	10000	1	3.83	0.237
	341	:339@CD1_:349@CB	10000	1	3.86	0.463					341	:290@O_:339@CB	10000	1	3.81	0.296					341	:393@O_:457@CZ	10000	1	3.83	0.139
	342	:311@CG2_:406@CG2	10000	1	3.86	0.368					342	:354@CZ_:382@OE2	10000	1	3.81	0.515					342	:215@O_:234@CG	10000	1	3.83	0.406
	343	:335@N_:402@CG2	10000	1	3.86	0.326					343	:291@CB_:338@O	10000	1	3.81	0.284					343	:403@CB_:446@CG1	10000	1	3.83	0.198
	344	:403@CB_:446@CG1	10000	1	3.86	0.249					344	:432@CA_:450@NH1	10000	1	3.81	0.196					344	:330@O_:351@C	10000	1	3.83	0.285
	345	:35@CD_:134@CE3	10000	1	3.86	0.358					345	:329@CD2_:395@OE1	10000	1	3.81	0.377					345	:207@CB_:220@O	10000	1	3.83	0.365
	346	:35@NE_:134@CG	10000	1	3.86	0.411					346	:403@O_:446@CD1	10000	1	3.81	0.341					346	:262@OD1_:316@CB	10000	1	3.83	0.323
	347	:329@CA_:395@OE2	10000	1	3.86	0.377					347	:103@CB_:134@CG	10000	1	3.81	0.42					347	:290@O_:339@CB	10000	1	3.83	0.297
	348	:163@O_:168@CB	10000	1	3.86	0.635					348	:268@O_:282@C	10000	1	3.81	0.153					348	:397@OH_:430@CB	10000	1	3.83	0.318
	349	:269@CB_:281@O	10000	1	3.86	0.395					349	:332@O_:337@OD1	10000	1	3.81	0.574					349	:293@NH1_:410@O	10000	1	3.83	0.336
	350	:404@NE1_:450@NH1	10000	1	3.86	0.468					350	:292@CA_:338@O	10000	1	3.81	0.154					350	:333@CG2_:398@O	10000	1	3.83	0.284
	351	:334@C_:402@CG2	10000	1	3.86	0.342					351	:396@O_:449@CB	10000	1	3.81	0.272					351	:268@O_:282@CA	10000	1	3.83	0.19
	352	:431@CA_:450@CZ	10000	1	3.86	0.239					352	:404@CH2_:411@O	10000	1	3.81	0.364					352	:404@CZ3_:412@CA	10000	1	3.83	0.277
	353	:232@CA_:280@O	10000	1	3.86	0.281					353	:401@CG2_:412@CG	10000	1	3.81	0.316					353	:377@CD1_:401@CG2	10000	1	3.84	0.29
	354	:432@CA_:450@NH1	10000	1	3.86	0.231					354	:381@OE1_:457@NH1	10000	1	3.81	0.316					354	:330@CB_:395@OE2	10000	1	3.84	0.255
	355	:217@O_:232@CA	10000	1	3.86	0.18					355	:222@N_:228@CG2	10000	1	3.81	0.262					355	:354@CZ_:390@CD2	10000	1	3.84	0.508
	356	:377@CD1_:401@CG2	10000	1	3.87	0.329					356	:268@O_:282@CA	10000	1	3.82	0.23					356	:209@C_:218@O	10000	1	3.84	0.147
	357	:12@CA_:36@CG1	10000	1	3.87	0.461					357	:285@OE1_:347@CD	10000	1	3.82	0.491					357	:381@OE1_:457@NH1	10000	1	3.84	0.305
	358	:310@CD2_:346@CG2	10000	1	3.87	0.459					358	:293@NH2_:405@CG	10000	1	3.82	0.223					358	:293@NH2_:405@CG	10000	1	3.85	0.279
	359	:263@CA_:348@O	10000	1	3.87	0.254					359	:431@CA_:450@NH2	10000	1	3.82	0.284					359	:331@CA_:390@OH	10000	1	3.85	0.407
	360	:58@O_:116@CD1	10000	1	3.87	0.487					360	:231@O_:282@O	10000	1	3.82	0.275					360	:265@O_:284@C	10000	1	3.85	0.258
	361	:290@O_:340@O	10000	1	3.87	0.229					361	:265@N_:285@OE1	10000	1	3.82	1.02					361	:432@C_:450@NH2	10000	1	3.85	0.165
	362	:397@CD2_:450@CA	10000	1	3.87	0.207					362	:337@O_:349@CA	10000	1	3.82	0.224					362	:424@O_:429@C	10000	1	3.85	0.301
	363	:339@O_:345@O	10000	1	3.87	0.254					363	:404@CD1_:450@CZ	10000	1	3.82	0.258					363	:341@CG2_:347@CE	10000	1	3.85	0.387
	364	:267@C_:283@O	10000	1	3.87	0.205					364	:322@CD2_:395@OE1	10000	1	3.82	0.144					364	:431@C_:450@NH1	10000	1	3.85	0.254
	365	:287@SG_:339@CB	10000	1	3.87	0.302					365	:405@OE1_:412@CG	10000	1	3.82	0.39					365	:267@N_:283@C	10000	1	3.85	0.132
	366	:424@O_:430@N	10000	1	3.87	0.397					366	:307@NH1_:406@O	10000	1	3.82	1.22					366	:333@CG2_:399@N	10000	1	3.86	0.247
	367	:35@NE_:134@CD2	10000	1	3.87	0.421					367	:35@NH1_:103@CG	10000	1	3.83	0.597					367	:307@NH1_:407@O	10000	1	3.86	0.55
	368	:233@CA_:280@O	10000	1	3.87	0.274					368	:287@CA_:340@O	10000	1	3.83	0.25					368	:404@CZ3_:411@C	10000	1	3.86	0.256
	369	:380@CD_:397@CZ	10000	1	3.87	0.257					369	:290@O_:340@O	10000	1	3.83	0.23					369	:262@CB_:317@N	10000	1	3.86	0.292
	370	:24@O_:29@SG	10000	1	3.87	0.64					370	:329@CD2_:392@CA	10000	1	3.83	0.287					370	:397@CD2_:450@CA	10000	1	3.86	0.205
	371	:380@CB_:452@ND1	10000	1	3.87	0.461					371	:221@C_:228@O	10000	1	3.83	0.194					371	:404@CH2_:411@O	10000	1	3.86	0.37
	372	:397@OH_:430@CB	10000	1	3.87	0.404					372	:331@O_:390@OH	10000	1	3.83	0.362					372	:380@CD_:457@NH2	10000	1	3.86	0.28
	373	:432@C_:450@NH2	10000	1	3.88	0.227					373	:232@CA_:280@O	10000	1	3.83	0.273					373	:407@CB_:434@CD2	10000	1	3.86	0.401
	374	:231@CA_:282@O	10000	1	3.88	0.166					374	:393@O_:457@CZ	10000	1	3.83	0.14					374	:376@O_:401@CD1	10000	1	3.87	0.396
	375	:202@C_:207@NE1	10000	1	3.88	0.413					375	:310@CD2_:346@CG2	10000	1	3.83	0.449					375	:291@CB_:338@O	10000	1	3.87	0.316
	376	:290@O_:339@CB	10000	1	3.88	0.287					376	:424@O_:429@C	10000	1	3.83	0.309					376	:339@C_:347@N	10000	1	3.87	0.133
	377	:339@O_:347@CA	10000	1	3.88	0.176					377	:333@CG2_:399@N	10000	1	3.83	0.258					377	:211@O_:218@CB	10000	1	3.87	0.259
	378	:293@CB_:336@N	10000	1	3.88	0.263					378	:211@O_:217@CG2	10000	1	3.83	0.401					378	:293@CZ_:409@O	10000	1	3.87	0.223
	379	:117@O_:123@CA	10000	1	3.88	0.28					379	:403@CB_:446@CG1	10000	1	3.83	0.218					379	:117@O_:123@CA	10000	1	3.87	0.285
	380	:379@N_:397@CD1	10000	1	3.88	0.219					380	:396@CG1_:458@O	10000	1	3.83	0.363					380	:331@N_:395@CD	10000	1	3.87	0.168
	381	:397@CE2_:450@CA	10000	1	3.89	0.243					381	:209@C_:218@O	10000	1	3.83	0.145					381	:262@ND2_:313@C	10000	1	3.87	0.274
	382	:208@O_:220@CA	10000	1	3.89	0.153					382	:375@CG2_:418@O	10000	1	3.84	0.426					382	:289@C_:340@O	10000	1	3.87	0.352
	383	:449@O_:457@NE	10000	1	3.89	0.278					383	:265@N_:285@CD	10000	1	3.84	0.363					383	:264@CD1_:285@O	10000	1	3.87	0.506
	384	:332@O_:337@CG	10000	1	3.89	0.556					384	:448@C_:458@CD	10000	1	3.84	0.232					384	:403@O_:446@CD1	10000	1	3.88	0.334
	385	:117@O_:122@C	10000	1	3.89	0.239					385	:404@CZ3_:412@CA	10000	1	3.84	0.27					385	:267@C_:283@O	10000	1	3.88	0.198
	386	:341@CG2_:347@CE	10000	1	3.89	0.396					386	:404@CD1_:434@CD2	10000	1	3.84	0.603					386	:270@O_:280@CA	10000	1	3.88	0.347
	387	:265@O_:285@CB	10000	1	3.89	0.436					387	:376@O_:401@CD1	10000	1	3.84	0.361					387	:333@CG2_:399@CA	10000	1	3.88	0.215
	388	:354@NH2_:394@C	10000	1	3.89	0.42					388	:330@NE2_:350@C	10000	1	3.84	0.254					388	:209@N_:219@CD2	10000	1	3.88	0.267
	389	:314@N_:346@CG1	10000	1	3.89	0.316					389	:381@CB_:388@CE1	10000	1	3.84	0.317					389	:431@C_:450@CZ	10000	1	3.88	0.238
	390	:397@CE2_:450@C	10000	1	3.89	0.227					390	:337@O_:348@CA	10000	1	3.84	0.247					390	:430@O_:450@NH1	10000	1	3.88	0.404
	391	:291@CB_:338@O	10000	1	3.89	0.339					391	:330@CD2_:348@CD1	10000	1	3.85	0.38					391	:117@O_:122@C	10000	1	3.88	0.225
	392	:270@O_:281@C	10000	1	3.89	0.228					392	:340@CG1_:345@O	10000	1	3.85	0.366					392	:232@C_:280@O	10000	1	3.88	0.21
	393	:262@ND2_:313@C	10000	1	3.9	0.309					393	:341@CG2_:347@CE	10000	1	3.85	0.364					393	:378@O_:397@CD1	10000	1	3.88	0.302
	394	:397@CD2_:457@NE	10000	1	3.9	0.246					394	:262@O_:317@CA	10000	1	3.85	0.362					394	:58@O_:116@CD1	10000	1	3.89	0.553
	395	:229@O_:284@C	10000	1	3.9	0.171					395	:229@CA_:284@O	10000	1	3.85	0.177					395	:448@C_:458@CD	10000	1	3.89	0.24
	396	:293@NH2_:405@CG	10000	1	3.9	0.326					396	:221@CA_:228@O	10000	1	3.85	0.182					396	:432@CB_:450@NH1	10000	1	3.89	0.248
	397	:293@NH1_:409@C	10000	1	3.9	0.34					397	:377@CD1_:401@CG2	10000	1	3.85	0.258					397	:333@CG2_:398@C	10000	1	3.89	0.253
	398	:404@CG_:450@NH1	10000	1	3.9	0.423					398	:378@O_:397@CD1	10000	1	3.85	0.285					398	:333@CD1_:395@CG	10000	1	3.89	0.581
	399	:207@CB_:220@O	10000	1	3.9	0.4					399	:404@CH2_:410@CB	10000	1	3.85	0.302					399	:380@CD_:397@CZ	10000	1	3.89	0.265
	400	:332@N_:354@N	10000	1	3.9	0.416					400	:329@CB_:395@OE1	10000	1	3.85	0.277					400	:449@O_:457@NE	10000	1	3.89	0.285
	401	:375@O_:421@CG2	10000	1	3.9	0.448					401	:290@N_:340@O	10000	1	3.85	0.317					401	:334@C_:402@CG2	10000	1	3.9	0.258
	402	:232@C_:280@O	10000	1	3.9	0.26					402	:377@O_:397@CD1	10000	1	3.85	0.349					402	:216@OG_:231@CG	10000	1	3.9	0.511
	403	:35@NH1_:134@CB	10000	1	3.9	0.506					403	:330@CE1_:349@O	10000	1	3.85	0.272					403	:248@CE1_:281@O	10000	1	3.9	0.42
	404	:229@C_:284@O	10000	1	3.9	0.184					404	:354@NH1_:390@CD2	10000	1	3.85	0.386					404	:199@N_:270@SG	10000	1	3.9	0.461
	405	:208@O_:219@CD2	10000	1	3.9	0.296					405	:217@O_:232@CA	10000	1	3.85	0.177					405	:208@O_:220@CA	10000	1	3.9	0.155
	406	:230@CG2_:281@OG	10000	1	3.9	0.554					406	:287@CB_:339@CB	10000	1	3.86	0.227					406	:217@CA_:232@O	10000	1	3.9	0.166
	407	:209@N_:219@CD2	10000	1	3.9	0.273					407	:375@OG1_:418@CB	10000	1	3.86	0.4					407	:262@O_:348@CA	10000	1	3.9	0.172
	408	:209@CA_:218@O	10000	1	3.9	0.215					408	:404@CZ3_:411@C	10000	1	3.86	0.247					408	:233@CA_:280@O	10000	1	3.9	0.233
	409	:449@SG_:458@CG	10000	1	3.9	0.426					409	:195@N_:267@O	10000	1	3.86	0.755					409	:221@C_:228@N	10000	1	3.9	0.159
	410	:337@O_:349@O	10000	1	3.9	0.859					410	:397@OH_:430@CB	10000	1	3.86	0.378					410	:117@O_:123@O	10000	1	3.91	0.473
	411	:216@CB_:231@CE	10000	1	3.9	0.252					411	:262@O_:346@O	10000	1	3.86	0.298					411	:296@CD1_:405@C	10000	1	3.91	0.245
	412	:216@CB_:231@CG	10000	1	3.91	0.223					412	:209@N_:219@CD2	10000	1	3.86	0.252					412	:268@O_:283@C	10000	1	3.91	0.18
	413	:215@O_:234@CA	10000	1	3.91	0.357					413	:262@C_:347@CA	10000	1	3.86	0.16					413	:12@O_:36@CG1	10000	1	3.91	0.671
	414	:404@CZ3_:412@CA	10000	1	3.91	0.373					414	:208@O_:219@CD2	10000	1	3.86	0.288					414	:379@CA_:397@CE1	10000	1	3.91	0.263
	415	:331@C_:354@N	10000	1	3.91	0.354					415	:405@CG_:410@O	10000	1	3.86	0.274					415	:393@CB_:454@O	10000	1	3.91	0.345
	416	:210@N_:218@C	10000	1	3.91	0.139					416	:380@CD_:397@CZ	10000	1	3.87	0.259					416	:270@O_:281@C	10000	1	3.91	0.231
	417	:380@CD_:457@NH2	10000	1	3.91	0.277					417	:405@CG_:412@CG	10000	1	3.87	0.315					417	:404@NE1_:432@C	10000	1	3.91	0.259
	418	:330@NE2_:348@CD2	10000	1	3.91	0.374					418	:262@CG_:346@O	10000	1	3.87	0.415					418	:404@CH2_:410@CB	10000	1	3.91	0.351
	419	:337@O_:349@C	10000	1	3.91	0.333					419	:431@C_:450@NH1	10000	1	3.87	0.258					419	:322@NE2_:395@CG	10000	1	3.91	0.236
	420	:329@CA_:395@OE1	10000	1	3.91	0.679					420	:19@SG_:33@N	10000	1	3.87	0.386					420	:209@CA_:218@O	10000	1	3.91	0.215
	421	:268@C_:283@N	10000	1	3.92	0.156					421	:432@C_:450@NH2	10000	1	3.87	0.185					421	:231@O_:281@OG	10000	1	3.91	0.696
	422	:331@CA_:354@N	10000	1	3.92	0.353					422	:217@O_:230@O	10000	1	3.87	0.259					422	:32@CD2_:99@CG	10000	1	3.92	0.38
	423	:9@CD1_:43@O	10000	1	3.92	0.362					423	:215@O_:234@CA	10000	1	3.87	0.173					423	:8@CD1_:63@O	10000	1	3.92	0.483
	424	:19@SG_:77@CD1	10000	1	3.92	0.4					424	:35@NH1_:134@CB	10000	1	3.87	0.408					424	:215@O_:233@CB	10000	1	3.92	0.249
	425	:381@NE2_:457@NH2	10000	1	3.92	0.249					425	:322@NE2_:395@CG	10000	1	3.87	0.217					425	:292@CA_:338@O	10000	1	3.92	0.189
	426	:354@CZ_:394@O	10000	1	3.92	0.492					426	:296@O_:409@O	10000	1	3.87	0.476					426	:208@O_:219@CD2	10000	1	3.92	0.293
	427	:264@CA_:348@O	10000	1	3.92	0.228					427	:318@CD2_:399@CG	10000	1	3.87	0.616					427	:397@CE2_:450@CA	10000	1	3.92	0.236
	428	:291@CB_:336@O	10000	1	3.92	0.412					428	:39@CD2_:110@CD2	10000	1	3.87	0.489					428	:210@C_:218@O	10000	1	3.92	0.179
	429	:229@CB_:284@O	10000	1	3.92	0.286					429	:12@O_:36@CG1	10000	1	3.87	0.411					429	:29@SG_:99@CE2	10000	1	3.92	0.363
	430	:397@CB_:449@O	10000	1	3.92	0.22					430	:231@CE_:251@OE2	10000	1	3.87	0.58					430	:404@NE1_:433@C	10000	1	3.92	0.295
	431	:231@O_:281@OG	10000	1	3.92	0.653					431	:270@O_:280@C	10000	1	3.87	0.613					431	:378@C_:397@CE1	10000	1	3.92	0.245
	432	:379@OG_:394@CB	10000	1	3.92	0.354					432	:29@SG_:99@CE2	10000	1	3.88	0.318					432	:338@C_:347@O	10000	1	3.92	0.228
	433	:330@CA_:395@OE1	10000	1	3.92	0.5					433	:176@CG2_:306@N	10000	1	3.88	0.381					433	:405@CD_:412@CD	10000	1	3.92	0.295
	434	:397@CB_:457@NH1	10000	1	3.92	0.257					434	:330@CA_:395@OE1	10000	1	3.88	0.16					434	:448@O_:457@CB	10000	1	3.92	0.221
	435	:354@CD_:382@OE2	10000	1	3.92	0.335					435	:307@CD_:407@O	10000	1	3.88	0.544					435	:230@CG2_:281@OG	10000	1	3.92	0.577
	436	:293@NH2_:410@C	10000	1	3.93	0.558					436	:378@C_:397@CE1	10000	1	3.88	0.235					436	:293@N_:335@CB	10000	1	3.93	0.309
	437	:272@CA_:279@O	10000	1	3.93	0.231					437	:262@O_:348@CB	10000	1	3.88	0.253					437	:266@CG2_:283@O	10000	1	3.93	0.583
	438	:267@N_:283@C	10000	1	3.93	0.148					438	:262@OD1_:316@CB	10000	1	3.88	0.482					438	:262@C_:348@N	10000	1	3.93	0.137
	439	:263@C_:348@O	10000	1	3.93	0.232					439	:432@CB_:450@NH1	10000	1	3.88	0.275					439	:251@CG_:282@CD1	10000	1	3.93	0.396
	440	:289@CG_:341@O	10000	1	3.93	0.437					440	:35@NH2_:134@CA	10000	1	3.88	0.338					440	:404@CZ3_:412@N	10000	1	3.93	0.314
	441	:221@C_:228@N	10000	1	3.93	0.166					441	:215@O_:233@CD2	10000	1	3.88	0.539					441	:287@CA_:340@O	10000	1	3.93	0.246
	442	:289@C_:340@O	10000	1	3.93	0.276					442	:397@CB_:457@NH1	10000	1	3.89	0.252					442	:263@CG2_:348@O	10000	1	3.93	0.361
	443	:262@C_:348@N	10000	1	3.93	0.141					443	:292@N_:338@C	10000	1	3.89	0.141					443	:214@O_:234@CD	10000	1	3.93	0.559
	444	:432@CB_:450@NH1	10000	1	3.93	0.303					444	:233@CA_:280@O	10000	1	3.89	0.28					444	:329@CB_:395@OE2	10000	1	3.93	0.378
	445	:219@O_:229@CB	10000	1	3.93	0.325					445	:334@NH2_:374@CB	10000	1	3.89	0.447					445	:248@CD1_:280@CB	10000	1	3.94	0.347
	446	:103@ND2_:138@OD1	10000	1	3.93	1					446	:215@O_:233@CB	10000	1	3.89	0.246					446	:338@CA_:347@O	10000	1	3.94	0.323
	447	:35@NH2_:134@CB	10000	1	3.93	0.535					447	:221@C_:228@N	10000	1	3.89	0.151					447	:404@CD1_:434@CG	10000	1	3.94	0.317
	448	:199@N_:270@SG	10000	1	3.94	0.449					448	:232@C_:280@O	10000	1	3.89	0.246					448	:262@OD1_:316@CG	10000	1	3.94	0.441
	449	:39@CB_:66@CZ	10000	1	3.94	0.335					449	:337@O_:348@C	10000	1	3.89	0.213					449	:264@CA_:348@O	10000	1	3.94	0.223
	450	:449@N_:458@CD	10000	1	3.94	0.251					450	:25@SG_:145@CG	10000	1	3.89	0.448					450	:400@O_:446@CG2	10000	1	3.94	0.315
	451	:210@C_:218@O	10000	1	3.94	0.189					451	:337@CG_:349@O	10000	1	3.89	0.336					451	:39@CB_:66@CZ	10000	1	3.94	0.473
	452	:318@CD2_:399@CD2	10000	1	3.94	0.682					452	:310@O_:346@CG2	10000	1	3.89	0.383					452	:268@C_:283@N	10000	1	3.94	0.15
	453	:331@O_:354@CB	10000	1	3.94	0.467					453	:293@NH2_:405@CB	10000	1	3.89	0.278					453	:424@O_:429@CB	10000	1	3.94	0.362
	454	:329@C_:395@OE1	10000	1	3.94	0.608					454	:231@CE_:251@OE1	10000	1	3.89	0.601					454	:293@CA_:335@O	10000	1	3.94	0.232
	455	:307@NE_:406@O	10000	1	3.94	0.381					455	:333@CG1_:395@CG	10000	1	3.89	0.368					455	:229@CB_:284@O	10000	1	3.94	0.299
	456	:339@CB_:347@O	10000	1	3.94	0.312					456	:19@SG_:77@CD1	10000	1	3.89	0.4					456	:390@CZ_:395@CB	10000	1	3.94	0.194
	457	:334@CA_:402@CG2	10000	1	3.94	0.385					457	:329@CD2_:392@N	10000	1	3.89	0.295					457	:449@SG_:463@CD1	10000	1	3.94	0.298
	458	:448@O_:457@CB	10000	1	3.95	0.223					458	:380@CD_:457@NH2	10000	1	3.9	0.289					458	:290@O_:340@CA	10000	1	3.94	0.206
	459	:215@O_:233@CB	10000	1	3.95	0.286					459	:319@CA_:460@CG1	10000	1	3.9	0.308					459	:380@CB_:425@CG1	10000	1	3.94	0.373
	460	:179@O_:342@O	10000	1	3.95	0.579					460	:397@CD2_:450@CA	10000	1	3.9	0.211					460	:405@CG_:410@O	10000	1	3.95	0.32
	461	:378@O_:397@CD1	10000	1	3.95	0.283					461	:209@CA_:218@O	10000	1	3.9	0.214					461	:270@CA_:281@O	10000	1	3.95	0.198
	462	:290@O_:340@CA	10000	1	3.95	0.199					462	:404@CZ3_:410@O	10000	1	3.9	0.331					462	:330@CB_:395@CD	10000	1	3.95	0.214
	463	:9@CD1_:44@N	10000	1	3.95	0.306					463	:9@CD1_:43@O	10000	1	3.9	0.404					463	:393@CB_:454@CB	10000	1	3.95	0.286
	464	:262@CB_:346@O	10000	1	3.95	0.307					464	:404@NE1_:433@C	10000	1	3.9	0.352					464	:449@SG_:458@CG	10000	1	3.95	0.419
	465	:87@C_:319@OH	10000	1	3.95	0.531					465	:449@O_:457@NE	10000	1	3.9	0.296					465	:330@O_:351@CB	10000	1	3.95	0.514
	466	:319@CA_:460@CG1	10000	1	3.95	0.306					466	:263@CD1_:317@O	10000	1	3.9	0.421					466	:380@CD_:397@CD2	10000	1	3.95	0.292
	467	:19@SG_:33@N	10000	1	3.95	0.392					467	:339@CB_:347@O	10000	1	3.91	0.312					467	:207@NE1_:230@CD1	10000	1	3.95	0.409
	468	:378@O_:383@CD1	10000	1	3.95	0.575					468	:296@CD1_:405@C	10000	1	3.91	0.275					468	:321@C_:328@N	10000	1	3.95	0.259
	469	:329@CB_:395@OE2	10000	1	3.95	0.386					469	:339@CD1_:349@CB	10000	1	3.91	0.45					469	:381@NE2_:457@NH2	10000	1	3.95	0.252
	470	:219@C_:230@N	10000	1	3.96	0.116					470	:293@CZ_:409@O	10000	1	3.91	0.223					470	:379@N_:397@CD1	10000	1	3.95	0.258
	471	:9@CD1_:43@C	10000	1	3.96	0.297					471	:333@CG2_:399@CA	10000	1	3.91	0.257					471	:292@N_:338@C	10000	1	3.95	0.154
	472	:287@CB_:339@CB	10000	1	3.96	0.248					472	:397@CE2_:450@CA	10000	1	3.91	0.24					472	:408@CG2_:434@CD2	10000	1	3.95	0.596
	473	:217@CA_:232@O	10000	1	3.96	0.15					473	:91@CG2_:319@CE2	10000	1	3.91	0.406					473	:311@CG2_:406@CG2	10000	1	3.95	0.343
	474	:307@CZ_:406@O	10000	1	3.96	0.443					474	:315@CA_:399@CZ	10000	1	3.91	0.244					474	:19@SG_:33@N	10000	1	3.96	0.433
	475	:332@CA_:352@O	10000	1	3.96	0.259					475	:331@N_:395@CD	10000	1	3.91	0.136					475	:229@O_:283@CG1	10000	1	3.96	0.373
	476	:254@CG2_:351@CG	10000	1	3.96	0.494					476	:449@SG_:458@CG	10000	1	3.91	0.417					476	:335@OG_:405@CB	10000	1	3.96	0.487
	477	:270@O_:281@OG	10000	1	3.96	0.869					477	:267@N_:283@C	10000	1	3.91	0.15					477	:293@CB_:335@CB	10000	1	3.96	0.241
	478	:292@N_:338@C	10000	1	3.96	0.139					478	:431@C_:450@CZ	10000	1	3.91	0.251					478	:339@C_:347@O	10000	1	3.96	0.194
	479	:396@CG1_:458@O	10000	1	3.96	0.404					479	:393@CB_:454@O	10000	1	3.91	0.359					479	:390@OH_:395@N	10000	1	3.96	0.261
	480	:262@O_:348@CA	10000	1	3.96	0.165					480	:448@O_:457@CB	10000	1	3.91	0.214					480	:208@C_:219@CD2	10000	1	3.96	0.248
	481	:268@O_:283@C	10000	1	3.96	0.186					481	:404@NE1_:432@C	10000	1	3.91	0.316					481	:210@N_:218@C	10000	1	3.97	0.135
	482	:332@N_:353@C	10000	1	3.97	0.397					482	:405@CG_:412@CD	10000	1	3.91	0.227					482	:229@O_:284@C	10000	1	3.97	0.174
	483	:215@C_:234@N	10000	1	3.97	0.328					483	:35@NH1_:103@ND2	10000	1	3.91	0.557					483	:397@CB_:457@NH1	10000	1	3.97	0.283
	484	:331@C_:354@CA	10000	1	3.97	0.348					484	:19@CB_:29@C	10000	1	3.92	0.242					484	:215@O_:234@CA	10000	1	3.97	0.203
	485	:262@OD1_:316@CZ	10000	1	3.97	0.477					485	:217@CA_:232@O	10000	1	3.92	0.164					485	:219@CB_:230@O	10000	1	3.97	0.263
	486	:379@CB_:397@CG	10000	1	3.97	0.281					486	:12@CA_:36@CG1	10000	1	3.92	0.378					486	:229@C_:284@O	10000	1	3.97	0.193
	487	:270@N_:281@C	10000	1	3.97	0.153					487	:292@CA_:335@O	10000	1	3.92	0.314					487	:270@N_:281@C	10000	1	3.97	0.147
	488	:403@O_:446@CD1	10000	1	3.97	0.381					488	:208@O_:220@CA	10000	1	3.92	0.157					488	:401@CG2_:412@CB	10000	1	3.97	0.286
	489	:270@CA_:281@O	10000	1	3.97	0.209					489	:215@C_:234@N	10000	1	3.92	0.175					489	:219@C_:230@N	10000	1	3.97	0.116
	490	:199@CA_:270@SG	10000	1	3.97	0.408					490	:405@OE2_:412@CD	10000	1	3.92	0.427					490	:397@CB_:449@O	10000	1	3.97	0.223
	491	:19@CB_:29@C	10000	1	3.97	0.257					491	:163@O_:168@CA	10000	1	3.92	0.286					491	:262@C_:347@CA	10000	1	3.97	0.199
	492	:310@O_:346@CG2	10000	1	3.98	0.543					492	:330@NE2_:349@C	10000	1	3.92	0.219					492	:314@N_:346@CG1	10000	1	3.97	0.477
	493	:220@CD_:286@CE1	10000	1	3.98	0.461					493	:396@CD1_:458@O	10000	1	3.93	0.501					493	:393@O_:457@NE	10000	1	3.97	0.158
	494	:293@CZ_:409@O	10000	1	3.98	0.475					494	:267@C_:283@O	10000	1	3.93	0.197					494	:153@CB_:160@CD	10000	1	3.97	0.533
	495	:431@C_:450@NH1	10000	1	3.98	0.281					495	:354@NE_:390@CE2	10000	1	3.93	0.456					495	:233@CE2_:282@CD1	10000	1	3.97	0.4
	496	:232@CA_:281@CB	10000	1	3.98	0.277					496	:339@O_:346@CG1	10000	1	3.93	0.443					496	:262@C_:346@O	10000	1	3.97	0.245
	497	:431@C_:450@CZ	10000	1	3.98	0.283					497	:379@N_:397@CD1	10000	1	3.93	0.24					497	:307@NE_:407@O	10000	1	3.98	0.498
	498	:449@SG_:463@CD1	10000	1	3.98	0.327					498	:331@N_:390@OH	10000	1	3.93	0.266					498	:228@C_:286@CB	10000	1	3.98	0.261
	499	:22@CG_:29@SG	10000	1	3.98	0.487					499	:292@CB_:338@CB	10000	1	3.93	0.213					499	:79@C_:85@ND2	10000	1	3.98	0.42
	500	:413@CB_:421@CG1	10000	1	3.98	0.264					500	:293@CB_:335@O	10000	1	3.93	0.432					500	:404@CZ3_:410@O	10000	1	3.98	0.389
	501	:208@C_:219@CD2	10000	1	3.98	0.261					501	:315@N_:399@CZ	10000	1	3.93	0.274					501	:332@CE_:337@ND2	10000	1	3.98	0.723
	502	:293@CB_:336@CA	10000	1	3.98	0.287					502	:254@CG2_:351@CG	10000	1	3.94	0.356					502	:330@O_:352@CA	10000	1	3.98	0.402
	503	:332@N_:352@C	10000	1	3.98	0.203					503	:390@CZ_:395@CB	10000	1	3.94	0.192					503	:216@CB_:233@CD1	10000	1	3.98	0.368
	504	:28@NE2_:142@N	10000	1	3.99	0.612					504	:79@C_:85@ND2	10000	1	3.94	0.405					504	:219@O_:229@CB	10000	1	3.98	0.322
	505	:393@O_:457@NE	10000	1	3.99	0.169					505	:222@C_:228@CG2	10000	1	3.94	0.268					505	:404@CD1_:450@NH2	10000	1	3.98	0.349
	506	:380@CG_:452@ND1	10000	1	3.99	0.466					506	:449@N_:458@CD	10000	1	3.94	0.259					506	:207@CE2_:230@CD1	10000	1	3.98	0.401
	507	:397@CD2_:451@O	10000	1	3.99	0.323					507	:208@C_:219@CD2	10000	1	3.94	0.242					507	:376@O_:413@CE2	10000	1	3.98	0.443
	508	:354@CZ_:382@CD	10000	1	3.99	0.0959					508	:333@O_:377@CG	10000	1	3.94	0.27					508	:451@O_:457@CD	10000	1	3.99	0.202
	509	:272@CB_:279@O	10000	1	3.99	0.336					509	:210@CD1_:219@C	10000	1	3.94	0.421					509	:393@CE_:454@O	10000	1	3.99	0.563
	510	:90@O_:146@O	10000	1	3.99	0.655					510	:330@CB_:395@CD	10000	1	3.94	0.185					510	:248@CD1_:282@CG1	10000	1	3.99	0.361
	511	:397@CD2_:457@CZ	10000	1	3.99	0.248					511	:424@O_:429@CB	10000	1	3.94	0.356					511	:354@NE_:382@OE2	10000	1	3.99	1.02
	512	:311@CG1_:403@CD2	10000	1	3.99	0.437					512	:380@CB_:425@CG1	10000	1	3.94	0.371					512	:221@O_:228@CA	10000	1	3.99	0.201
	513	:339@C_:347@N	10000	1	3.99	0.128					513	:379@CA_:397@CE1	10000	1	3.94	0.265					513	:296@CD2_:405@O	10000	1	3.99	0.36
	514	:317@C_:348@CD2	10000	1	3.99	0.576					514	:337@O_:349@CB	10000	1	3.94	0.335					514	:231@C_:282@N	10000	1	3.99	0.131
	515	:318@N_:348@CD2	10000	1	4	0.534					515	:329@CB_:395@OE2	10000	1	3.94	0.299					515	:35@NH1_:103@ND2	10000	1	3.99	0.558
	516	:379@CB_:397@CD1	10000	1	4	0.29					516	:215@C_:234@CG	10000	1	3.95	0.31					516	:262@CG_:313@CA	10000	1	3.99	0.336
	517	:318@CD2_:399@CD1	10000	1	4	0.581					517	:219@CB_:230@O	10000	1	3.95	0.277					517	:233@CD2_:280@O	10000	1	3.99	0.433
	518	:381@CB_:388@CZ	10000	1	4	0.435					518	:229@O_:284@C	10000	1	3.95	0.171					518	:319@CE1_:461@CB	10000	1	4	0.286
	519	:231@CB_:284@CE	10000	1	4	0.386					519	:197@CD1_:268@CA	10000	1	3.95	0.35					519	:228@CG2_:283@CG1	10000	1	4	0.377
	520	:451@O_:457@CD	10000	1	4	0.199					520	:404@CZ3_:412@N	10000	1	3.95	0.295					520	:293@NH2_:409@O	10000	1	4	0.328
	521	:31@CD_:138@OD2	10000	1	4	0.72					521	:319@N_:460@CG1	10000	1	3.95	0.298					521	:255@CG_:264@O	10000	1	4	0.622
	522	:377@CD1_:401@CB	10000	1	4	0.287					522	:393@CE_:454@O	10000	1	3.95	0.55					522	:32@CD2_:99@CD1	10000	1	4	0.49
	523	:221@O_:228@CA	10000	1	4	0.212					523	:334@CA_:402@CG2	10000	1	3.95	0.293					523	:214@O_:234@CE	10000	1	4	0.781
	524	:262@O_:346@O	10000	1	4	0.3					524	:330@NE2_:348@CD1	10000	1	3.95	0.533					524	:397@CE2_:450@C	10000	1	4	0.233
	525	:354@NH2_:394@CB	10000	1	4.01	0.431					525	:313@C_:346@CB	10000	1	3.95	0.307					525	:302@N_:307@NH2	10000	1	4	0.713
	526	:269@CG2_:281@O	10000	1	4.01	0.425					526	:401@CG2_:412@CB	10000	1	3.95	0.28					526	:293@CD_:405@OE1	10000	1	4	0.851
	527	:208@C_:220@N	10000	1	4.01	0.122					527	:231@O_:281@OG	10000	1	3.95	0.665					527	:211@C_:218@N	10000	1	4	0.118
	528	:400@O_:446@CG2	10000	1	4.01	0.55					528	:263@C_:348@O	10000	1	3.96	0.232					528	:377@OH_:412@CG	10000	1	4	0.481
	529	:234@O_:244@CG2	10000	1	4.01	0.459					529	:334@CG_:377@CE2	10000	1	3.96	0.381					529	:290@O_:339@CD2	10000	1	4	0.49
	530	:28@NE2_:142@CA	10000	1	4.01	0.501					530	:227@O_:286@CB	10000	1	3.96	0.442					530	:390@CZ_:395@CA	10000	1	4	0.211
	531	:393@CE_:454@O	10000	1	4.01	0.707					531	:231@CA_:282@O	10000	1	3.96	0.177					531	:315@O_:460@CG1	10000	1	4.01	0.682
	532	:382@CG_:388@CD2	10000	1	4.01	0.551					532	:22@CG_:29@SG	10000	1	3.96	0.391					532	:318@CD1_:333@CD1	10000	1	4.01	0.344
	533	:217@O_:232@CB	10000	1	4.01	0.289					533	:377@C_:398@OG	10000	1	3.96	0.49					533	:390@CE2_:395@N	10000	1	4.01	0.258
	534	:88@N_:319@OH	10000	1	4.01	0.694					534	:334@CA_:377@CE1	10000	1	3.96	0.253					534	:405@CD_:412@CG	10000	1	4.01	0.367
	535	:290@O_:339@CD2	10000	1	4.02	0.496					535	:207@CB_:219@CD2	10000	1	3.96	0.312					535	:208@C_:220@N	10000	1	4.01	0.12
	536	:451@C_:457@NE	10000	1	4.02	0.122					536	:210@N_:218@C	10000	1	3.96	0.13					536	:449@N_:458@CD	10000	1	4.01	0.256
	537	:262@CB_:313@O	10000	1	4.02	0.302					537	:39@CD2_:110@CG	10000	1	3.96	0.475					537	:377@CZ_:405@OE2	10000	1	4.01	0.693
	538	:393@CB_:454@CB	10000	1	4.02	0.332					538	:339@C_:347@N	10000	1	3.96	0.114					538	:397@N_:449@O	10000	1	4.01	0.213
	539	:229@N_:284@C	10000	1	4.02	0.136					539	:397@CE2_:450@C	10000	1	3.96	0.23					539	:153@CD_:160@OE2	10000	1	4.01	0.442
	540	:381@CD_:454@CD	10000	1	4.02	0.275					540	:322@NE2_:329@CD2	10000	1	3.96	0.489					540	:217@O_:232@CB	10000	1	4.01	0.295
	541	:216@OG_:231@CD	10000	1	4.02	0.214					541	:393@CB_:454@CB	10000	1	3.96	0.288					541	:381@CD_:454@CD	10000	1	4.01	0.275
	542	:202@CD2_:283@CG2	10000	1	4.02	0.457					542	:293@NH1_:410@C	10000	1	3.96	0.268					542	:451@C_:457@NE	10000	1	4.01	0.12
	543	:404@CD1_:434@CG	10000	1	4.02	0.372					543	:390@OH_:395@N	10000	1	3.96	0.252					543	:231@O_:282@CA	10000	1	4.01	0.172
	544	:330@CD2_:348@CD2	10000	1	4.02	0.415					544	:270@O_:280@CA	10000	1	3.96	0.731					544	:381@NE2_:452@C	10000	1	4.01	0.173
	545	:307@NH1_:407@C	10000	1	4.02	0.486					545	:381@NE2_:457@NH2	10000	1	3.96	0.244					545	:207@CB_:219@CD2	10000	1	4.01	0.31
	546	:339@N_:347@C	10000	1	4.02	0.121					546	:311@CG1_:403@CD2	10000	1	3.96	0.421					546	:333@O_:398@CB	10000	1	4.01	0.322
	547	:381@CD_:454@CG	10000	1	4.02	0.41					547	:176@CG2_:305@C	10000	1	3.97	0.318					547	:231@CB_:282@O	10000	1	4.01	0.271
	548	:397@CD2_:450@C	10000	1	4.02	0.223					548	:285@CD_:347@CE	10000	1	3.97	0.307					548	:287@CB_:339@CB	10000	1	4.01	0.243
	549	:378@C_:397@CD1	10000	1	4.02	0.224					549	:290@O_:340@CA	10000	1	3.97	0.207					549	:430@NE2_:451@C	10000	1	4.01	0.297
	550	:403@C_:446@CD1	10000	1	4.02	0.338					550	:231@CD_:251@OE2	10000	1	3.97	0.555					550	:311@CG1_:403@CD2	10000	1	4.01	0.356
	551	:202@O_:207@CE2	10000	1	4.02	0.389					551	:451@CB_:456@CG1	10000	1	3.97	0.733					551	:219@N_:230@C	10000	1	4.01	0.11
	552	:372@CG1_:377@CE2	10000	1	4.02	0.347					552	:311@CG1_:467@CD1	10000	1	3.97	0.499					552	:272@CB_:279@O	10000	1	4.02	0.397
	553	:291@CG2_:336@O	10000	1	4.02	0.799					553	:403@C_:446@CD1	10000	1	3.97	0.328					553	:22@CB_:29@SG	10000	1	4.02	0.409
	554	:379@CB_:457@NH1	10000	1	4.02	0.282					554	:413@CE1_:430@O	10000	1	3.97	0.571					554	:22@CG_:29@SG	10000	1	4.02	0.472
	555	:405@CG_:412@CD	10000	1	4.03	0.325					555	:262@C_:348@N	10000	1	3.97	0.171					555	:248@CE1_:280@CB	10000	1	4.02	0.332
	556	:381@NE2_:452@C	10000	1	4.03	0.176					556	:262@CG_:313@O	10000	1	3.97	0.505					556	:339@O_:347@C	10000	1	4.02	0.178
	557	:266@CD1_:282@CG2	10000	1	4.03	0.492					557	:393@O_:457@NE	10000	1	3.97	0.161					557	:262@CG_:313@C	10000	1	4.02	0.309
	558	:231@C_:282@N	10000	1	4.03	0.138					558	:292@C_:335@O	10000	1	3.97	0.361					558	:268@O_:282@CG2	10000	1	4.02	0.373
	559	:394@N_:457@NH1	10000	1	4.03	0.227					559	:269@CB_:281@O	10000	1	3.97	0.376					559	:396@CD1_:458@O	10000	1	4.02	0.495
	560	:331@C_:354@CB	10000	1	4.03	0.33					560	:380@CD_:397@CD2	10000	1	3.97	0.299					560	:403@C_:446@CD1	10000	1	4.02	0.311
	561	:219@O_:230@CB	10000	1	4.03	0.306					561	:321@O_:328@CA	10000	1	3.97	0.296					561	:405@CG_:412@CD	10000	1	4.03	0.311
	562	:219@N_:230@C	10000	1	4.03	0.115					562	:307@CZ_:407@O	10000	1	3.98	0.454					562	:329@C_:395@OE2	10000	1	4.03	0.298
	563	:19@SG_:33@CA	10000	1	4.03	0.447					563	:219@C_:230@N	10000	1	3.98	0.117					563	:452@O_:457@CZ	10000	1	4.03	0.224
	564	:11@CD2_:70@CB	10000	1	4.03	0.582					564	:397@CD2_:457@NE	10000	1	3.98	0.273					564	:413@CE1_:430@O	10000	1	4.03	0.585
	565	:330@O_:351@CA	10000	1	4.03	0.517					565	:337@O_:349@C	10000	1	3.98	0.232					565	:215@C_:234@N	10000	1	4.03	0.192
	566	:293@CB_:335@C	10000	1	4.03	0.293					566	:220@CD_:286@CE1	10000	1	3.98	0.475					566	:315@N_:399@CZ	10000	1	4.03	0.306
	567	:217@N_:232@C	10000	1	4.03	0.124					567	:210@C_:218@O	10000	1	3.98	0.192					567	:270@C_:281@O	10000	1	4.03	0.204
	568	:330@NE2_:348@CG	10000	1	4.03	0.405					568	:207@CE2_:230@CD1	10000	1	3.98	0.405					568	:217@N_:232@C	10000	1	4.03	0.121
	569	:405@CG_:410@O	10000	1	4.04	0.452					569	:73@CB_:102@CG1	10000	1	3.98	0.526					569	:229@C_:284@N	10000	1	4.03	0.133
	570	:379@N_:397@CE1	10000	1	4.04	0.25					570	:339@N_:347@C	10000	1	3.98	0.113					570	:270@O_:279@O	10000	1	4.03	0.287
	571	:207@CE2_:230@CD1	10000	1	4.04	0.438					571	:334@CG_:377@CD2	10000	1	3.98	0.442					571	:394@N_:457@NH1	10000	1	4.03	0.22
	572	:404@CZ3_:412@N	10000	1	4.04	0.684					572	:430@O_:450@NH1	10000	1	3.98	0.45					572	:267@N_:284@CA	10000	1	4.03	0.24
	573	:292@CB_:338@CB	10000	1	4.04	0.233					573	:88@O_:319@OH	10000	1	3.98	0.595					573	:19@SG_:33@CA	10000	1	4.03	0.459
	574	:216@CB_:232@C	10000	1	4.04	0.199					574	:270@CA_:281@O	10000	1	3.99	0.401					574	:232@CA_:281@CB	10000	1	4.03	0.279
	575	:268@O_:282@CG2	10000	1	4.04	0.402					575	:307@NH1_:407@C	10000	1	3.99	0.352					575	:220@CD_:286@CZ	10000	1	4.04	0.486
	576	:452@O_:457@CZ	10000	1	4.04	0.226					576	:292@CA_:340@CG2	10000	1	3.99	0.296					576	:35@CZ_:138@CG	10000	1	4.04	0.319
	577	:229@O_:283@CG1	10000	1	4.04	0.374					577	:329@CD1_:391@C	10000	1	3.99	0.41					577	:390@CZ_:395@N	10000	1	4.04	0.227
	578	:262@OD1_:316@NE	10000	1	4.05	0.312					578	:229@N_:284@C	10000	1	3.99	0.14					578	:231@N_:282@C	10000	1	4.04	0.113
	579	:293@NH2_:405@OE1	10000	1	4.05	0.98					579	:381@CD_:454@CD	10000	1	3.99	0.271					579	:269@CG2_:281@O	10000	1	4.04	0.38
	580	:230@CG2_:282@O	10000	1	4.05	0.412					580	:331@CA_:390@CZ	10000	1	3.99	0.278					580	:39@CD2_:110@CE3	10000	1	4.04	0.628
	581	:228@C_:286@CB	10000	1	4.05	0.278					581	:210@CD1_:220@N	10000	1	3.99	0.401					581	:314@CB_:399@CE1	10000	1	4.04	0.295
	582	:334@CB_:377@CZ	10000	1	4.05	0.442					582	:223@CB_:228@CG1	10000	1	3.99	0.321					582	:229@N_:284@C	10000	1	4.04	0.147
	583	:219@O_:230@C	10000	1	4.05	0.169					583	:377@CD1_:401@CB	10000	1	3.99	0.23					583	:405@CG_:412@CG	10000	1	4.04	0.43
	584	:403@CB_:446@CD1	10000	1	4.05	0.284					584	:221@O_:228@CA	10000	1	3.99	0.197					584	:262@ND2_:346@C	10000	1	4.04	0.289
	585	:208@O_:220@CB	10000	1	4.05	0.279					585	:103@CB_:134@CD2	10000	1	3.99	0.458					585	:430@NE2_:450@C	10000	1	4.04	0.17
	586	:229@C_:284@N	10000	1	4.05	0.132					586	:388@CE2_:394@OG	10000	1	3.99	0.542					586	:335@OG_:405@CG	10000	1	4.04	0.308
	587	:9@CD1_:44@CA	10000	1	4.05	0.351					587	:210@CG_:220@N	10000	1	3.99	0.364					587	:293@NH1_:410@C	10000	1	4.04	0.286
	588	:237@N_:244@CG2	10000	1	4.05	0.696					588	:404@CD1_:450@NH2	10000	1	3.99	0.352					588	:117@C_:123@N	10000	1	4.04	0.231
	589	:248@CE1_:280@CB	10000	1	4.05	0.367					589	:314@N_:346@CG1	10000	1	3.99	0.308					589	:195@O_:269@CG1	10000	1	4.04	0.544
	590	:219@CB_:230@O	10000	1	4.05	0.285					590	:330@CD2_:349@O	10000	1	3.99	0.278					590	:220@CD_:286@CE1	10000	1	4.04	0.504
	591	:254@CG2_:351@CD1	10000	1	4.05	0.651					591	:292@CD2_:406@CG1	10000	1	4	0.259					591	:219@O_:230@C	10000	1	4.05	0.167
	592	:307@O_:406@CG2	10000	1	4.05	0.488					592	:32@CD2_:99@CG	10000	1	4	0.411					592	:334@CA_:377@CE1	10000	1	4.05	0.337
	593	:270@C_:281@O	10000	1	4.05	0.219					593	:270@N_:281@C	10000	1	4	0.217					593	:216@CB_:233@CE1	10000	1	4.05	0.389
	594	:332@CB_:353@O	10000	1	4.06	0.621					594	:381@NE2_:452@C	10000	1	4	0.158					594	:210@CG_:220@N	10000	1	4.05	0.44
	595	:231@CB_:282@O	10000	1	4.06	0.277					595	:172@O_:303@OG1	10000	1	4	1.05					595	:306@CD_:344@CZ	10000	1	4.05	0.436
	596	:210@CB_:218@C	10000	1	4.06	0.239					596	:378@C_:397@CD1	10000	1	4	0.232					596	:270@O_:281@OG	10000	1	4.05	0.847
	597	:377@CZ_:405@OE1	10000	1	4.06	0.69					597	:22@CB_:29@SG	10000	1	4	0.415					597	:380@CA_:425@CG1	10000	1	4.05	0.373
	598	:221@N_:230@CD1	10000	1	4.06	0.472					598	:219@C_:230@O	10000	1	4	0.186					598	:378@C_:397@CD1	10000	1	4.05	0.256
	599	:332@N_:354@CA	10000	1	4.06	0.435					599	:329@C_:395@OE2	10000	1	4	0.221					599	:233@O_:280@O	10000	1	4.05	0.32
	600	:396@CD1_:458@O	10000	1	4.06	0.597					600	:339@C_:347@O	10000	1	4	0.166					600	:221@O_:228@C	10000	1	4.05	0.211
	601	:372@CG2_:377@CE2	10000	1	4.06	0.55					601	:268@O_:283@C	10000	1	4	0.205					601	:381@CD_:454@CG	10000	1	4.06	0.413
	602	:319@N_:460@CG1	10000	1	4.06	0.442					602	:321@C_:328@N	10000	1	4	0.222					602	:287@O_:340@O	10000	1	4.06	0.364
	603	:379@CA_:397@CG	10000	1	4.06	0.207					603	:333@CG2_:398@C	10000	1	4	0.281					603	:334@N_:402@CG2	10000	1	4.06	0.276
	604	:430@O_:450@NH1	10000	1	4.06	0.54					604	:231@CD_:251@OE1	10000	1	4	0.579					604	:229@O_:282@O	10000	1	4.06	0.237
	605	:334@CA_:377@CE1	10000	1	4.06	0.34					605	:292@CD2_:406@CD1	10000	1	4	0.304					605	:431@CA_:450@NH1	10000	1	4.06	0.261
	606	:329@CB_:395@OE1	10000	1	4.06	0.53					606	:451@O_:457@CD	10000	1	4	0.204					606	:331@CA_:390@CE1	10000	1	4.06	0.319
	607	:264@CD2_:349@CB	10000	1	4.06	0.518					607	:318@CD1_:333@CD1	10000	1	4.01	0.377					607	:293@NH2_:405@OE2	10000	1	4.06	0.958
	608	:292@CD2_:406@CD1	10000	1	4.06	0.403					608	:339@O_:345@O	10000	1	4.01	0.223					608	:229@N_:286@CB	10000	1	4.06	0.29
	609	:221@O_:228@C	10000	1	4.06	0.219					609	:287@CB_:340@C	10000	1	4.01	0.237					609	:197@CD1_:268@CA	10000	1	4.06	0.4
	610	:231@N_:282@C	10000	1	4.06	0.119					610	:264@CD1_:285@O	10000	1	4.01	0.529					610	:195@O_:269@CA	10000	1	4.06	0.209
	611	:172@CG_:305@N	10000	1	4.06	0.519					611	:285@CD_:347@CD	10000	1	4.01	0.359					611	:403@CB_:446@CD1	10000	1	4.06	0.287
	612	:425@O_:430@OE1	10000	1	4.06	0.36					612	:219@O_:230@C	10000	1	4.01	0.168					612	:331@N_:390@OH	10000	1	4.06	0.425
	613	:211@C_:218@N	10000	1	4.06	0.142					613	:223@N_:228@CG2	10000	1	4.01	0.278					613	:31@NE_:141@OD2	10000	1	4.06	1.21
	614	:266@CG1_:283@O	10000	1	4.07	0.547					614	:375@CB_:418@CB	10000	1	4.01	0.352					614	:197@N_:269@C	10000	1	4.07	0.133
	615	:16@CB_:33@O	10000	1	4.07	0.445					615	:230@CG2_:282@O	10000	1	4.01	0.402					615	:397@CD2_:457@NE	10000	1	4.07	0.287
	616	:380@CG_:425@CG1	10000	1	4.07	0.409					616	:377@CD1_:398@O	10000	1	4.01	0.282					616	:319@CE1_:461@CA	10000	1	4.07	0.304
	617	:228@CG2_:283@CG1	10000	1	4.07	0.417					617	:287@O_:340@O	10000	1	4.01	0.377					617	:293@CB_:336@CA	10000	1	4.07	0.302
	618	:397@N_:449@O	10000	1	4.07	0.214					618	:377@CE1_:402@CG2	10000	1	4.01	0.306					618	:333@CG2_:338@CZ	10000	1	4.07	0.49
	619	:220@CD_:286@CZ	10000	1	4.07	0.472					619	:11@CD2_:70@CB	10000	1	4.01	0.588					619	:394@CA_:457@NH1	10000	1	4.07	0.245
	620	:375@C_:421@CG2	10000	1	4.07	0.406					620	:330@CD2_:348@CG	10000	1	4.01	0.328					620	:377@O_:398@CA	10000	1	4.07	0.572
	621	:272@N_:279@C	10000	1	4.07	0.181					621	:197@CD1_:223@CZ	10000	1	4.01	0.436					621	:322@CE1_:395@CG	10000	1	4.07	0.25
	622	:332@C_:337@OD1	10000	1	4.07	0.522					622	:339@O_:347@C	10000	1	4.01	0.162					622	:217@O_:232@C	10000	1	4.07	0.182
	623	:288@CB_:342@N	10000	1	4.07	0.364					623	:293@CB_:335@C	10000	1	4.01	0.279					623	:425@O_:430@OE1	10000	1	4.07	0.357
	624	:335@N_:405@OE1	10000	1	4.07	0.754					624	:397@CB_:449@O	10000	1	4.01	0.225					624	:332@CD_:337@ND2	10000	1	4.07	0.479
	625	:381@CB_:388@CD1	10000	1	4.07	0.451					625	:229@O_:284@CB	10000	1	4.02	0.309					625	:321@O_:328@C	10000	1	4.07	0.29
	626	:292@CD2_:406@CG1	10000	1	4.07	0.338					626	:19@SG_:33@CA	10000	1	4.02	0.448					626	:396@CB_:458@O	10000	1	4.07	0.231
	627	:197@N_:269@C	10000	1	4.07	0.177					627	:289@C_:340@O	10000	1	4.02	0.29					627	:405@OE1_:412@CD	10000	1	4.07	0.554
	628	:331@O_:354@CG	10000	1	4.08	0.472					628	:322@N_:328@O	10000	1	4.02	0.302					628	:288@N_:341@CA	10000	1	4.07	0.29
	629	:231@O_:282@CA	10000	1	4.08	0.185					629	:223@CB_:228@CG2	10000	1	4.02	0.299					629	:179@O_:343@CA	10000	1	4.07	0.83
	630	:221@N_:228@C	10000	1	4.08	0.148					630	:376@O_:413@CE2	10000	1	4.02	0.493					630	:251@CB_:282@CD1	10000	1	4.07	0.344
	631	:117@C_:123@N	10000	1	4.08	0.233					631	:222@CA_:228@CG2	10000	1	4.02	0.251					631	:221@N_:228@C	10000	1	4.07	0.135
	632	:449@CA_:458@CD	10000	1	4.08	0.264					632	:451@C_:457@NE	10000	1	4.02	0.126					632	:397@CD2_:450@C	10000	1	4.08	0.224
	633	:331@N_:395@OE1	10000	1	4.08	0.85					633	:214@O_:234@CD	10000	1	4.02	0.545					633	:430@NE2_:452@CA	10000	1	4.08	0.336
	634	:293@CZ_:410@O	10000	1	4.08	0.625					634	:381@CB_:388@CZ	10000	1	4.02	0.573					634	:231@CB_:284@CE	10000	1	4.08	0.431
	635	:211@O_:218@C	10000	1	4.08	0.193					635	:219@N_:230@C	10000	1	4.02	0.106					635	:208@CA_:220@O	10000	1	4.08	0.253
	636	:19@CB_:33@CA	10000	1	4.08	0.422					636	:334@CA_:377@CZ	10000	1	4.02	0.273					636	:291@CB_:336@O	10000	1	4.08	0.462
	637	:262@CG_:346@O	10000	1	4.08	0.378					637	:390@CZ_:395@CA	10000	1	4.02	0.204					637	:258@CB_:263@CD1	10000	1	4.08	0.506
	638	:296@CD1_:405@C	10000	1	4.08	0.399					638	:354@NE_:390@CG	10000	1	4.02	0.401					638	:396@O_:449@O	10000	1	4.08	0.331
	639	:270@C_:281@N	10000	1	4.08	0.147					639	:333@CG2_:402@CG2	10000	1	4.03	0.346					639	:264@CD1_:287@SG	10000	1	4.08	0.61
	640	:216@CB_:233@CA	10000	1	4.08	0.268					640	:208@C_:220@N	10000	1	4.03	0.123					640	:339@O_:346@CB	10000	1	4.08	0.216
	641	:313@C_:346@CG1	10000	1	4.08	0.416					641	:229@O_:282@O	10000	1	4.03	0.235					641	:219@C_:230@O	10000	1	4.08	0.183
	642	:291@OG1_:336@O	10000	1	4.08	0.826					642	:319@CE1_:461@CB	10000	1	4.03	0.294					642	:287@CB_:340@C	10000	1	4.08	0.236
	643	:229@N_:286@CB	10000	1	4.08	0.286					643	:9@CD1_:44@CA	10000	1	4.03	0.345					643	:396@CD1_:460@N	10000	1	4.08	0.382
	644	:334@CB_:377@OH	10000	1	4.09	0.443					644	:229@C_:284@O	10000	1	4.03	0.177					644	:207@CE3_:219@CD1	10000	1	4.08	0.468
	645	:197@CD1_:268@CA	10000	1	4.09	0.385					645	:390@CZ_:395@N	10000	1	4.03	0.215					645	:217@C_:232@N	10000	1	4.08	0.14
	646	:35@CZ_:138@CG	10000	1	4.09	0.181					646	:9@CD1_:43@C	10000	1	4.03	0.366					646	:208@O_:220@CB	10000	1	4.09	0.288
	647	:430@NE2_:450@C	10000	1	4.09	0.303					647	:329@CD1_:391@CA	10000	1	4.03	0.366					647	:333@O_:377@CG	10000	1	4.09	0.346
	648	:380@CD_:397@CD2	10000	1	4.09	0.285					648	:381@CD_:454@CG	10000	1	4.03	0.398					648	:451@O_:457@CG	10000	1	4.09	0.281
	649	:219@C_:230@O	10000	1	4.09	0.187					649	:39@O_:110@CZ3	10000	1	4.03	0.605					649	:448@CG_:456@O	10000	1	4.09	0.725
	650	:216@CA_:233@CA	10000	1	4.09	0.21					650	:231@C_:282@N	10000	1	4.03	0.141					650	:401@CD1_:450@CD	10000	1	4.09	0.462
	651	:330@CA_:395@CD	10000	1	4.09	0.218					651	:268@C_:283@N	10000	1	4.03	0.158					651	:400@C_:450@CG	10000	1	4.09	0.36
	652	:405@CD_:412@CD	10000	1	4.09	0.391					652	:269@CG2_:281@O	10000	1	4.03	0.591					652	:293@NH2_:405@CB	10000	1	4.09	0.363
	653	:195@O_:269@CA	10000	1	4.09	0.3					653	:231@O_:282@CA	10000	1	4.03	0.187					653	:293@NH2_:411@N	10000	1	4.09	0.284
	654	:397@CB_:457@NE	10000	1	4.09	0.23					654	:449@SG_:463@CD1	10000	1	4.03	0.519					654	:207@CE3_:219@CG	10000	1	4.09	0.476
	655	:293@NH2_:409@O	10000	1	4.09	0.547					655	:9@CD1_:44@N	10000	1	4.03	0.328					655	:315@CA_:399@CZ	10000	1	4.09	0.305
	656	:255@CG_:264@O	10000	1	4.09	0.717					656	:314@N_:346@CB	10000	1	4.03	0.277					656	:379@CA_:397@CG	10000	1	4.09	0.248
	657	:262@O_:347@CB	10000	1	4.09	0.358					657	:262@O_:348@CA	10000	1	4.03	0.203					657	:228@CA_:286@CB	10000	1	4.09	0.264
	658	:377@O_:397@CE1	10000	1	4.09	0.379					658	:293@N_:335@C	10000	1	4.04	0.294					658	:217@C_:232@O	10000	1	4.09	0.175
	659	:397@CB_:457@CZ	10000	1	4.09	0.221					659	:217@N_:232@C	10000	1	4.04	0.119					659	:354@CD_:390@CD2	10000	1	4.09	0.427
	660	:270@O_:279@O	10000	1	4.09	0.293					660	:318@CD2_:399@CD1	10000	1	4.04	0.607					660	:404@CZ3_:410@CB	10000	1	4.09	0.323
	661	:333@O_:377@CD1	10000	1	4.09	0.817					661	:216@OG_:231@CG	10000	1	4.04	0.528					661	:332@O_:337@ND2	10000	1	4.09	0.953
	662	:229@O_:282@O	10000	1	4.09	0.241					662	:32@CD2_:99@CD1	10000	1	4.04	0.493					662	:318@CD2_:333@CD1	10000	1	4.1	0.503
	663	:39@CD2_:110@CG	10000	1	4.09	0.498					663	:331@O_:390@CZ	10000	1	4.04	0.385					663	:202@C_:207@NE1	10000	1	4.1	0.653
	664	:287@CA_:340@O	10000	1	4.1	0.285					664	:332@O_:337@ND2	10000	1	4.04	0.583					664	:219@O_:230@CB	10000	1	4.1	0.294
	665	:377@CD1_:398@O	10000	1	4.1	0.294					665	:270@O_:281@C	10000	1	4.04	0.449					665	:377@CD1_:401@CB	10000	1	4.1	0.341
	666	:378@O_:397@CZ	10000	1	4.1	0.281					666	:228@C_:286@CB	10000	1	4.04	0.269					666	:118@N_:123@O	10000	1	4.1	0.499
	667	:413@CG_:421@CG1	10000	1	4.1	0.29					667	:262@C_:346@O	10000	1	4.04	0.273					667	:202@O_:222@O	10000	1	4.1	0.508
	668	:332@N_:353@O	10000	1	4.1	0.47					668	:400@O_:446@CG2	10000	1	4.04	0.467					668	:80@O_:86@CG1	10000	1	4.1	0.564
	669	:292@N_:335@O	10000	1	4.1	0.338					669	:211@C_:218@N	10000	1	4.04	0.129					669	:302@O_:307@CD	10000	1	4.1	0.578
	670	:296@CD1_:406@CA	10000	1	4.1	0.286					670	:208@CA_:220@O	10000	1	4.04	0.238					670	:227@O_:286@CB	10000	1	4.1	0.573
	671	:317@CA_:348@CD1	10000	1	4.1	0.538					671	:413@CD2_:421@CD1	10000	1	4.04	0.383					671	:400@O_:450@CD	10000	1	4.1	0.465
	672	:321@C_:328@O	10000	1	4.1	0.539					672	:322@CE1_:395@CG	10000	1	4.04	0.222					672	:216@OG_:231@CD	10000	1	4.1	0.41
	673	:381@O_:388@CB	10000	1	4.1	0.499					673	:405@CA_:410@O	10000	1	4.05	0.304					673	:268@O_:283@CG2	10000	1	4.1	0.327
	674	:210@CG_:220@N	10000	1	4.1	0.519					674	:452@O_:457@CZ	10000	1	4.05	0.224					674	:19@CB_:29@C	10000	1	4.11	0.371
	675	:87@O_:319@OH	10000	1	4.1	0.637					675	:293@CD_:335@OG	10000	1	4.05	0.844					675	:229@N_:286@N	10000	1	4.11	0.293
	676	:401@CD1_:450@CD	10000	1	4.1	0.458					676	:334@CB_:377@CZ	10000	1	4.05	0.311					676	:292@CB_:338@CB	10000	1	4.11	0.257
	677	:381@NE2_:454@CG	10000	1	4.1	0.403					677	:265@N_:285@CG	10000	1	4.05	0.415					677	:380@CG_:425@CG1	10000	1	4.11	0.386
	678	:293@CD_:335@OG	10000	1	4.1	0.831					678	:314@O_:338@CZ	10000	1	4.05	0.435					678	:219@CD1_:230@O	10000	1	4.11	0.377
	679	:375@O_:383@CD1	10000	1	4.1	0.469					679	:394@N_:457@NH1	10000	1	4.05	0.22					679	:12@CA_:40@CD1	10000	1	4.11	0.441
	680	:354@NH2_:378@CA	10000	1	4.11	0.288					680	:216@CB_:233@CD2	10000	1	4.05	0.421					680	:431@O_:450@NH2	10000	1	4.11	0.475
	681	:254@CG2_:351@CD2	10000	1	4.11	0.641					681	:227@C_:286@CB	10000	1	4.05	0.333					681	:289@CG_:341@O	10000	1	4.11	0.523
	682	:293@NH1_:410@O	10000	1	4.11	0.549					682	:338@CZ_:348@CD1	10000	1	4.06	0.348					682	:211@O_:218@C	10000	1	4.11	0.181
	683	:339@C_:347@O	10000	1	4.11	0.174					683	:431@CA_:450@NH1	10000	1	4.06	0.272					683	:270@C_:281@N	10000	1	4.11	0.206
	684	:394@CA_:457@NH1	10000	1	4.11	0.25					684	:397@CD2_:457@CZ	10000	1	4.06	0.265					684	:458@CG_:463@CG1	10000	1	4.11	0.36
	685	:451@O_:457@CG	10000	1	4.11	0.285					685	:217@O_:232@CB	10000	1	4.06	0.307					685	:310@CD2_:346@CG2	10000	1	4.12	0.566
	686	:339@O_:346@CB	10000	1	4.11	0.236					686	:32@CD1_:103@OD1	10000	1	4.06	0.709					686	:221@N_:230@CD1	10000	1	4.12	0.477
	687	:265@O_:285@CA	10000	1	4.12	0.318					687	:195@N_:268@CA	10000	1	4.06	0.409					687	:333@CD1_:395@CD	10000	1	4.12	0.456
	688	:296@CD2_:405@O	10000	1	4.12	0.425					688	:287@CB_:340@N	10000	1	4.06	0.279					688	:293@NH2_:411@CA	10000	1	4.12	0.29
	689	:287@CB_:340@C	10000	1	4.12	0.287					689	:229@C_:284@N	10000	1	4.06	0.131					689	:237@N_:244@CG2	10000	1	4.12	0.672
	690	:321@O_:327@CA	10000	1	4.12	0.724					690	:338@CE2_:348@CD1	10000	1	4.06	0.418					690	:221@CA_:230@CD1	10000	1	4.12	0.384
	691	:272@O_:279@O	10000	1	4.12	0.368					691	:293@NH2_:409@O	10000	1	4.06	0.306					691	:302@O_:307@NH1	10000	1	4.12	0.673
	692	:340@CG1_:345@O	10000	1	4.12	0.455					692	:35@CZ_:134@CB	10000	1	4.06	0.422					692	:319@N_:460@CG1	10000	1	4.12	0.425
	693	:73@CB_:102@CG1	10000	1	4.12	0.542					693	:262@CB_:313@O	10000	1	4.06	0.508					693	:231@C_:282@O	10000	1	4.12	0.18
	694	:393@CB_:454@O	10000	1	4.12	0.463					694	:330@CE1_:337@CG	10000	1	4.06	0.358					694	:334@CB_:377@CZ	10000	1	4.12	0.413
	695	:262@OD1_:316@CB	10000	1	4.12	0.396					695	:330@CD2_:348@CD2	10000	1	4.06	0.349					695	:262@O_:348@CG	10000	1	4.12	0.493
	696	:377@O_:398@N	10000	1	4.12	0.294					696	:233@CD1_:280@O	10000	1	4.06	0.611					696	:293@CA_:335@CB	10000	1	4.12	0.257
	697	:288@CB_:342@CB	10000	1	4.12	0.374					697	:163@CB_:173@CD1	10000	1	4.06	0.406					697	:290@C_:340@N	10000	1	4.12	0.165
	698	:449@SG_:458@CD	10000	1	4.12	0.362					698	:219@O_:230@CB	10000	1	4.06	0.29					698	:264@N_:348@C	10000	1	4.13	0.204
	699	:35@CD_:134@CE2	10000	1	4.12	0.525					699	:232@CA_:281@CB	10000	1	4.07	0.304					699	:292@CD2_:406@CG1	10000	1	4.13	0.324
	700	:223@CB_:228@CG1	10000	1	4.12	0.361					700	:331@O_:354@CZ	10000	1	4.07	0.377					700	:330@CA_:395@CD	10000	1	4.13	0.181
	701	:35@NH2_:134@CG	10000	1	4.12	0.654					701	:404@CZ3_:410@CB	10000	1	4.07	0.301					701	:261@C_:347@NZ	10000	1	4.13	0.432
	702	:229@N_:286@N	10000	1	4.12	0.277					702	:66@CA_:109@CG1	10000	1	4.07	0.401					702	:372@CG2_:412@O	10000	1	4.13	0.724
	703	:380@CG_:452@O	10000	1	4.12	0.401					703	:197@N_:269@C	10000	1	4.07	0.166					703	:307@CZ_:406@O	10000	1	4.13	0.568
	704	:287@SG_:347@CD	10000	1	4.12	0.422					704	:449@SG_:458@CD	10000	1	4.07	0.358					704	:233@CE2_:248@CD1	10000	1	4.13	0.379
	705	:8@CD1_:63@O	10000	1	4.13	0.624					705	:405@OE1_:412@CD	10000	1	4.07	0.417					705	:73@CB_:102@CG1	10000	1	4.13	0.575
	706	:451@CB_:456@CG1	10000	1	4.13	0.897					706	:265@CB_:285@CD	10000	1	4.07	0.403					706	:404@NE1_:434@CD2	10000	1	4.13	0.583
	707	:293@N_:335@C	10000	1	4.13	0.288					707	:397@CB_:457@CZ	10000	1	4.07	0.214					707	:228@N_:286@CB	10000	1	4.13	0.323
	708	:401@CG2_:412@CB	10000	1	4.13	0.445					708	:407@CB_:434@CD2	10000	1	4.07	0.71					708	:296@CD1_:406@N	10000	1	4.13	0.252
	709	:339@CG_:349@CB	10000	1	4.13	0.418					709	:220@CD_:286@CZ	10000	1	4.07	0.513					709	:378@O_:397@CZ	10000	1	4.13	0.277
	710	:211@N_:218@CB	10000	1	4.13	0.254					710	:296@CD2_:405@O	10000	1	4.07	0.346					710	:314@CA_:346@CG1	10000	1	4.13	0.306
	711	:264@CD2_:284@SD	10000	1	4.13	0.625					711	:333@CG1_:395@CD	10000	1	4.07	0.371					711	:413@CB_:421@CG1	10000	1	4.13	0.342
	712	:90@O_:146@CA	10000	1	4.13	0.545					712	:103@CB_:134@CD1	10000	1	4.07	0.619					712	:291@CG2_:336@C	10000	1	4.13	0.435
	713	:377@CE1_:401@CB	10000	1	4.13	0.334					713	:354@CZ_:390@CG	10000	1	4.07	0.363					713	:379@CB_:397@CG	10000	1	4.13	0.394
	714	:217@O_:232@C	10000	1	4.13	0.176					714	:337@O_:347@O	10000	1	4.07	0.248					714	:339@N_:347@C	10000	1	4.13	0.163
	715	:208@CA_:220@O	10000	1	4.13	0.298					715	:292@CD2_:338@CB	10000	1	4.07	0.488					715	:397@CB_:457@CZ	10000	1	4.14	0.238
	716	:66@N_:109@CG2	10000	1	4.13	0.475					716	:397@N_:449@O	10000	1	4.07	0.218					716	:379@CB_:397@CD1	10000	1	4.14	0.373
	717	:248@CD1_:282@CG1	10000	1	4.13	0.556					717	:228@CA_:286@CB	10000	1	4.07	0.247					717	:265@O_:285@CB	10000	1	4.14	0.424
	718	:210@N_:219@CA	10000	1	4.13	0.225					718	:265@O_:284@CG	10000	1	4.07	0.448					718	:431@CA_:450@NE	10000	1	4.14	0.254
	719	:290@C_:340@N	10000	1	4.14	0.167					719	:25@SG_:145@OD2	10000	1	4.07	0.672					719	:333@CB_:398@CB	10000	1	4.14	0.287
	720	:293@CB_:335@O	10000	1	4.14	0.4					720	:230@CG2_:281@OG	10000	1	4.07	0.713					720	:292@CD2_:406@CD1	10000	1	4.14	0.34
	721	:377@OH_:412@CG	10000	1	4.14	0.646					721	:76@CG_:102@CG2	10000	1	4.07	0.417					721	:230@CG2_:282@O	10000	1	4.14	0.429
	722	:58@C_:116@CD1	10000	1	4.14	0.457					722	:430@NE2_:451@C	10000	1	4.08	0.429					722	:288@CB_:342@N	10000	1	4.14	0.436
	723	:293@NH2_:405@CB	10000	1	4.14	0.399					723	:334@CB_:377@CE2	10000	1	4.08	0.355					723	:335@OG_:402@CG2	10000	1	4.14	0.555
	724	:263@O_:347@NZ	10000	1	4.14	0.971					724	:195@O_:269@CA	10000	1	4.08	0.265					724	:268@C_:283@O	10000	1	4.14	0.217
	725	:293@CD_:405@OE2	10000	1	4.14	0.936					725	:413@CE2_:421@CG2	10000	1	4.08	0.381					725	:311@CG2_:403@CD2	10000	1	4.14	0.399
	726	:36@CG1_:70@CD2	10000	1	4.14	0.617					726	:176@OG1_:306@CA	10000	1	4.08	0.297					726	:215@C_:234@CG	10000	1	4.14	0.421
	727	:35@CD_:134@CZ3	10000	1	4.14	0.524					727	:296@CD1_:406@N	10000	1	4.08	0.263					727	:229@CB_:285@O	10000	1	4.14	0.494
	728	:66@CA_:109@CG1	10000	1	4.14	0.305					728	:296@CD1_:406@CA	10000	1	4.08	0.26					728	:153@CD_:160@OE1	10000	1	4.14	0.437
	729	:233@O_:280@O	10000	1	4.14	0.352					729	:381@CB_:388@CD1	10000	1	4.08	0.365					729	:404@CZ3_:410@C	10000	1	4.14	0.299
	730	:382@CD_:394@CB	10000	1	4.14	0.361					730	:176@OG1_:305@N	10000	1	4.08	0.473					730	:375@O_:421@CG2	10000	1	4.15	0.538
	731	:210@CG_:219@C	10000	1	4.14	0.489					731	:264@CD1_:285@CG	10000	1	4.08	0.842					731	:449@CA_:458@CD	10000	1	4.15	0.278
	732	:339@O_:347@C	10000	1	4.15	0.172					732	:413@CD2_:421@CG1	10000	1	4.08	0.34					732	:396@CG2_:457@CB	10000	1	4.15	0.393
	733	:35@NE_:134@CD1	10000	1	4.15	0.679					733	:293@NH2_:411@N	10000	1	4.08	0.263					733	:400@N_:449@CB	10000	1	4.15	0.245
	734	:448@O_:457@N	10000	1	4.15	0.267					734	:228@N_:286@CB	10000	1	4.08	0.276					734	:267@CB_:283@C	10000	1	4.15	0.277
	735	:270@CB_:281@OG	10000	1	4.15	0.631					735	:413@CG_:421@CG1	10000	1	4.08	0.299					735	:332@O_:337@OD1	10000	1	4.15	0.568
	736	:221@CA_:230@CD1	10000	1	4.15	0.386					736	:197@CG2_:223@CE1	10000	1	4.08	0.458					736	:268@N_:283@C	10000	1	4.15	0.218
	737	:268@O_:283@CG2	10000	1	4.15	0.353					737	:397@CD2_:451@O	10000	1	4.08	0.312					737	:29@SG_:99@CZ	10000	1	4.15	0.452
	738	:332@CD_:352@CB	10000	1	4.15	0.377					738	:397@CD2_:450@C	10000	1	4.08	0.224					738	:397@CD2_:457@CZ	10000	1	4.15	0.285
	739	:103@O_:134@CE3	10000	1	4.15	0.59					739	:228@CB_:283@CG1	10000	1	4.08	0.352					739	:448@O_:457@N	10000	1	4.15	0.251
	740	:292@CD2_:338@CB	10000	1	4.15	0.525					740	:221@N_:228@C	10000	1	4.09	0.138					740	:263@CA_:348@N	10000	1	4.15	0.228
	741	:315@CA_:399@CZ	10000	1	4.15	0.321					741	:379@OG_:394@OG	10000	1	4.09	0.457					741	:405@CA_:410@O	10000	1	4.15	0.331
	742	:272@C_:279@N	10000	1	4.15	0.294					742	:265@N_:285@OE2	10000	1	4.09	1.02					742	:270@CB_:281@OG	10000	1	4.15	0.607
	743	:331@O_:354@CA	10000	1	4.15	0.512					743	:293@NH2_:411@CA	10000	1	4.09	0.285					743	:263@CD1_:317@O	10000	1	4.15	0.495
	744	:217@C_:232@N	10000	1	4.15	0.155					744	:314@CB_:338@CZ	10000	1	4.09	0.322					744	:354@CD_:390@CG	10000	1	4.15	0.395
	745	:424@C_:429@N	10000	1	4.15	0.198					745	:265@CB_:285@OE1	10000	1	4.09	0.721					745	:319@CA_:460@CG1	10000	1	4.15	0.525
	746	:337@O_:348@C	10000	1	4.15	0.44					746	:229@CB_:284@O	10000	1	4.09	0.269					746	:66@CA_:109@CG1	10000	1	4.15	0.337
	747	:338@CB_:347@O	10000	1	4.16	0.43					747	:210@CG_:219@C	10000	1	4.09	0.349					747	:202@CD2_:283@CG2	10000	1	4.15	0.452
	748	:118@CA_:123@O	10000	1	4.16	0.622					748	:449@CA_:458@CD	10000	1	4.09	0.271					748	:80@O_:86@CD1	10000	1	4.15	0.712
	749	:202@CD1_:283@CG2	10000	1	4.16	0.471					749	:404@CZ3_:410@C	10000	1	4.09	0.258					749	:32@CD2_:99@CD2	10000	1	4.15	0.474
	750	:290@O_:340@CB	10000	1	4.16	0.31					750	:413@CZ_:430@O	10000	1	4.09	0.49					750	:404@CB_:446@CG2	10000	1	4.15	0.276
	751	:397@CG_:449@O	10000	1	4.16	0.238					751	:211@O_:218@C	10000	1	4.09	0.196					751	:117@C_:123@O	10000	1	4.15	0.553
	752	:425@CG2_:430@CB	10000	1	4.16	0.503					752	:96@C_:142@CB	10000	1	4.09	0.39					752	:77@CG1_:99@CE1	10000	1	4.15	0.503
	753	:262@C_:346@O	10000	1	4.16	0.282					753	:329@CD1_:390@CD1	10000	1	4.09	0.404					753	:195@C_:269@N	10000	1	4.15	0.168
	754	:117@O_:123@O	10000	1	4.16	0.497					754	:195@C_:268@CA	10000	1	4.09	0.233					754	:376@CB_:413@CD2	10000	1	4.15	0.379
	755	:262@O_:348@CG	10000	1	4.16	0.287					755	:405@CB_:410@O	10000	1	4.09	0.311					755	:379@OG_:394@OG	10000	1	4.15	0.46
	756	:180@CA_:343@O	10000	1	4.16	0.801					756	:221@O_:228@C	10000	1	4.09	0.211					756	:262@OD1_:313@CA	10000	1	4.15	0.506
	757	:315@N_:399@CZ	10000	1	4.16	0.324					757	:233@O_:280@O	10000	1	4.09	0.356					757	:380@CG_:397@CE2	10000	1	4.16	0.381
	758	:314@CA_:346@CG1	10000	1	4.16	0.332					758	:390@CE2_:395@N	10000	1	4.09	0.27					758	:29@CA_:99@CE2	10000	1	4.16	0.347
	759	:291@CA_:339@CD2	10000	1	4.16	0.533					759	:217@O_:232@C	10000	1	4.1	0.179					759	:296@CD2_:406@CA	10000	1	4.16	0.301
	760	:150@CD_:313@CA	10000	1	4.16	0.366					760	:221@O_:227@CB	10000	1	4.1	0.285					760	:449@SG_:458@CD	10000	1	4.16	0.372
	761	:271@CG2_:279@O	10000	1	4.16	0.549					761	:221@CA_:230@CD1	10000	1	4.1	0.353					761	:211@O_:217@CB	10000	1	4.16	0.252
	762	:397@CD2_:457@NH2	10000	1	4.16	0.308					762	:396@O_:449@O	10000	1	4.1	0.327					762	:339@O_:347@CB	10000	1	4.16	0.293
	763	:430@NE2_:451@C	10000	1	4.17	0.45					763	:270@O_:279@O	10000	1	4.1	0.381					763	:42@CG_:110@CH2	10000	1	4.16	0.452
	764	:378@CB_:383@CD2	10000	1	4.17	0.516					764	:388@OH_:394@OG	10000	1	4.1	1.15					764	:221@O_:227@CB	10000	1	4.16	0.301
	765	:431@CA_:450@NH1	10000	1	4.17	0.289					765	:231@N_:282@C	10000	1	4.1	0.131					765	:9@CD1_:44@N	10000	1	4.16	0.474
	766	:268@N_:283@C	10000	1	4.17	0.216					766	:400@O_:450@CD	10000	1	4.1	0.512					766	:379@N_:397@CE1	10000	1	4.16	0.278
	767	:296@CD2_:406@O	10000	1	4.17	0.433					767	:339@O_:347@CB	10000	1	4.1	0.278					767	:397@CB_:457@NE	10000	1	4.16	0.253
	768	:195@C_:269@N	10000	1	4.17	0.234					768	:396@CG2_:457@CB	10000	1	4.1	0.359					768	:208@N_:220@C	10000	1	4.17	0.178
	769	:397@CD2_:450@O	10000	1	4.17	0.313					769	:35@CZ_:138@CG	10000	1	4.1	0.181					769	:397@CD2_:451@O	10000	1	4.17	0.319
	770	:400@N_:449@CB	10000	1	4.17	0.258					770	:29@CA_:99@CE2	10000	1	4.1	0.357					770	:430@NE2_:452@CB	10000	1	4.17	0.352
	771	:263@CA_:348@N	10000	1	4.17	0.226					771	:29@SG_:99@CZ	10000	1	4.1	0.416					771	:424@C_:429@N	10000	1	4.17	0.2
	772	:334@CG_:377@CZ	10000	1	4.17	0.553					772	:333@CB_:398@CB	10000	1	4.1	0.286					772	:227@C_:286@CB	10000	1	4.17	0.434
	773	:404@CD1_:450@CZ	10000	1	4.17	0.607					773	:404@CD1_:434@CG	10000	1	4.1	0.389					773	:228@CB_:283@CG1	10000	1	4.17	0.449
	774	:354@NH1_:395@CA	10000	1	4.17	0.626					774	:25@CB_:98@CD2	10000	1	4.1	0.675					774	:223@CB_:228@CG1	10000	1	4.17	0.413
	775	:296@CD2_:406@CA	10000	1	4.17	0.348					775	:227@CB_:286@CD2	10000	1	4.1	0.446					775	:339@O_:345@O	10000	1	4.17	0.251
	776	:292@CA_:335@O	10000	1	4.17	0.287					776	:307@NE_:407@O	10000	1	4.11	0.463					776	:381@NE2_:454@CG	10000	1	4.17	0.407
	777	:334@NE_:377@CE2	10000	1	4.18	0.647					777	:430@NE2_:452@CA	10000	1	4.11	0.4					777	:445@CG2_:463@CG1	10000	1	4.17	0.398
	778	:237@CB_:244@CG2	10000	1	4.18	0.552					778	:397@CB_:457@NE	10000	1	4.11	0.233					778	:252@CG1_:282@CD1	10000	1	4.17	0.733
	779	:379@CB_:397@CB	10000	1	4.18	0.286					779	:448@O_:457@N	10000	1	4.11	0.252					779	:340@CB_:345@O	10000	1	4.17	0.25
	780	:207@CB_:219@CD2	10000	1	4.18	0.353					780	:321@O_:328@C	10000	1	4.11	0.278					780	:451@CB_:456@CB	10000	1	4.17	0.458
	781	:215@C_:234@CB	10000	1	4.18	0.485					781	:296@CD2_:406@CA	10000	1	4.11	0.271					781	:379@CB_:457@NH1	10000	1	4.17	0.333
	782	:397@CB_:457@CD	10000	1	4.18	0.224					782	:217@C_:232@O	10000	1	4.11	0.178					782	:310@CD2_:340@CG2	10000	1	4.17	0.477
	783	:268@C_:283@O	10000	1	4.18	0.227					783	:91@CG2_:319@CG	10000	1	4.11	0.454					783	:220@CD_:286@OH	10000	1	4.17	0.589
	784	:215@O_:233@CD2	10000	1	4.18	0.84					784	:381@O_:388@CB	10000	1	4.11	0.535					784	:413@CE2_:421@CG2	10000	1	4.17	0.425
	785	:217@C_:232@O	10000	1	4.18	0.175					785	:354@NH1_:382@CD	10000	1	4.11	0.906					785	:287@SG_:339@CD1	10000	1	4.18	0.484
	786	:380@CD_:397@OH	10000	1	4.18	0.351					786	:380@CA_:425@CG1	10000	1	4.11	0.391					786	:397@CD2_:450@O	10000	1	4.18	0.311
	787	:220@CE_:286@CZ	10000	1	4.18	0.741					787	:318@CD1_:395@OE1	10000	1	4.11	0.702					787	:261@O_:347@CG	10000	1	4.18	0.614
	788	:262@CG_:317@N	10000	1	4.18	0.274					788	:264@CA_:348@O	10000	1	4.11	0.305					788	:209@CD1_:219@CE2	10000	1	4.18	0.466
	789	:231@C_:282@O	10000	1	4.18	0.183					789	:268@O_:283@CG2	10000	1	4.11	0.369					789	:263@O_:347@NZ	10000	1	4.18	0.826
	790	:8@O_:40@CG2	10000	1	4.19	0.394					790	:229@O_:284@CE	10000	1	4.11	0.56					790	:396@CG2_:449@SG	10000	1	4.18	0.556
	791	:431@CA_:450@NE	10000	1	4.19	0.296					791	:208@O_:220@CB	10000	1	4.12	0.276					791	:229@O_:284@CB	10000	1	4.18	0.29
	792	:448@CB_:458@CD	10000	1	4.19	0.307					792	:215@C_:234@CB	10000	1	4.12	0.283					792	:12@CA_:36@CG1	10000	1	4.18	0.659
	793	:220@CG_:228@O	10000	1	4.19	0.614					793	:35@CZ_:103@OD1	10000	1	4.12	0.707					793	:233@CZ_:248@CA	10000	1	4.18	0.396
	794	:292@C_:335@O	10000	1	4.19	0.336					794	:400@C_:450@CG	10000	1	4.12	0.487					794	:339@O_:346@CG2	10000	1	4.18	0.566
	795	:290@C_:339@CD2	10000	1	4.19	0.544					795	:332@O_:337@CB	10000	1	4.12	0.529					795	:262@ND2_:346@N	10000	1	4.18	0.397
	796	:215@O_:233@CG	10000	1	4.19	0.302					796	:451@O_:457@CG	10000	1	4.12	0.279					796	:15@CD1_:74@CB	10000	1	4.18	0.348
	797	:202@O_:222@O	10000	1	4.19	0.594					797	:263@CG2_:348@O	10000	1	4.12	0.418					797	:36@CG1_:70@CD2	10000	1	4.19	0.607
	798	:331@O_:354@CD	10000	1	4.19	0.648					798	:407@CB_:446@CD1	10000	1	4.12	0.49					798	:255@CB_:264@O	10000	1	4.19	0.636
	799	:147@NH1_:157@CD	10000	1	4.19	0.986					799	:118@CB_:123@O	10000	1	4.12	0.511					799	:413@CG_:421@CG1	10000	1	4.19	0.332
	800	:354@NH2_:379@N	10000	1	4.19	0.267					800	:292@N_:340@CG2	10000	1	4.12	0.334					800	:310@O_:346@CG2	10000	1	4.19	0.713
	801	:335@OG_:405@CG	10000	1	4.19	0.418					801	:413@CB_:421@CG1	10000	1	4.12	0.32					801	:207@CB_:219@CB	10000	1	4.19	0.262
	802	:216@CA_:232@C	10000	1	4.19	0.143					802	:172@CB_:303@OG1	10000	1	4.12	1.05					802	:66@CB_:109@CG1	10000	1	4.19	0.416
	803	:268@N_:283@CB	10000	1	4.19	0.263					803	:377@O_:398@N	10000	1	4.12	0.309					803	:73@CA_:102@CG1	10000	1	4.19	0.372
	804	:292@CB_:338@C	10000	1	4.19	0.236					804	:310@CA_:346@CG2	10000	1	4.12	0.405					804	:416@O_:421@CG1	10000	1	4.19	0.392
	805	:292@CD1_:310@CD1	10000	1	4.19	0.473					805	:378@O_:397@CZ	10000	1	4.12	0.276					805	:19@CB_:33@CA	10000	1	4.19	0.489
	806	:404@N_:446@CD1	10000	1	4.19	0.442					806	:217@C_:232@N	10000	1	4.12	0.142					806	:237@CB_:244@CG2	10000	1	4.19	0.555
	807	:233@N_:280@C	10000	1	4.2	0.261					807	:229@N_:286@N	10000	1	4.12	0.281					807	:434@CD1_:446@CD1	10000	1	4.19	0.581
	808	:319@CB_:460@CG1	10000	1	4.2	0.407					808	:379@CA_:397@CG	10000	1	4.12	0.23					808	:233@CD2_:248@CD1	10000	1	4.19	0.393
	809	:35@CZ_:134@CD2	10000	1	4.2	0.599					809	:89@CD1_:98@CD1	10000	1	4.13	0.74					809	:223@CB_:228@CG2	10000	1	4.2	0.383
	810	:164@N_:173@CD1	10000	1	4.2	0.558					810	:354@CZ_:382@CD	10000	1	4.13	0.267					810	:430@O_:450@CD	10000	1	4.2	0.444
	811	:268@C_:283@CB	10000	1	4.2	0.261					811	:405@O_:410@N	10000	1	4.13	0.285					811	:310@CB_:406@CG2	10000	1	4.2	0.412
	812	:168@O_:173@CG1	10000	1	4.2	0.512					812	:314@CA_:346@CG1	10000	1	4.13	0.304					812	:229@O_:284@CG	10000	1	4.2	0.589
	813	:35@NH1_:134@CG	10000	1	4.2	0.638					813	:265@O_:285@CG	10000	1	4.13	0.461					813	:76@CG_:102@CG2	10000	1	4.2	0.543
	814	:76@CG_:102@CG2	10000	1	4.2	0.605					814	:403@CB_:446@CD1	10000	1	4.13	0.308					814	:289@CB_:340@CG1	10000	1	4.2	0.403
	815	:210@CD1_:219@C	10000	1	4.2	0.868					815	:451@CB_:456@CB	10000	1	4.13	0.468					815	:210@CG_:219@C	10000	1	4.2	0.45
	816	:208@N_:220@C	10000	1	4.2	0.207					816	:293@CZ_:405@OE2	10000	1	4.13	0.791					816	:39@CD2_:110@CD2	10000	1	4.2	0.736
	817	:73@CA_:102@CG2	10000	1	4.2	0.418					817	:375@O_:421@CG2	10000	1	4.13	0.428					817	:268@N_:283@CB	10000	1	4.2	0.252
	818	:318@CD2_:399@CE2	10000	1	4.2	0.699					818	:207@CE3_:219@CD1	10000	1	4.13	0.477					818	:321@CA_:328@O	10000	1	4.2	0.323
	819	:405@CA_:410@O	10000	1	4.2	0.32					819	:396@CD1_:460@N	10000	1	4.13	0.414					819	:381@OE1_:454@CG	10000	1	4.2	0.514
	820	:396@CG2_:457@CB	10000	1	4.2	0.428					820	:333@CG2_:398@O	10000	1	4.13	0.341					820	:197@C_:269@O	10000	1	4.2	0.222
	821	:313@C_:346@CB	10000	1	4.2	0.459					821	:229@N_:286@CB	10000	1	4.13	0.29					821	:202@CD1_:283@CG2	10000	1	4.2	0.484
	822	:12@C_:36@CG1	10000	1	4.2	0.47					822	:431@CA_:450@NE	10000	1	4.13	0.277					822	:379@OG_:394@CB	10000	1	4.2	0.427
	823	:223@CB_:228@CG2	10000	1	4.2	0.389					823	:254@CG2_:351@CD1	10000	1	4.13	0.576					823	:381@O_:388@CG	10000	1	4.2	0.446
	824	:287@SG_:341@CG2	10000	1	4.2	0.449					824	:333@O_:377@CB	10000	1	4.13	0.314					824	:233@N_:280@C	10000	1	4.2	0.214
	825	:376@N_:421@CG2	10000	1	4.21	0.417					825	:330@CA_:395@CD	10000	1	4.13	0.121					825	:413@CD2_:421@CG1	10000	1	4.21	0.365
	826	:451@CB_:456@CB	10000	1	4.21	0.509					826	:430@NE2_:452@CB	10000	1	4.14	0.411					826	:330@C_:352@N	10000	1	4.21	0.358
	827	:89@O_:94@N	10000	1	4.21	0.62					827	:35@CZ_:134@CA	10000	1	4.14	0.361					827	:413@CZ_:430@O	10000	1	4.21	0.496
	828	:272@O_:279@CA	10000	1	4.21	0.38					828	:319@CB_:460@CG1	10000	1	4.14	0.318					828	:377@CE1_:405@OE2	10000	1	4.21	0.824
	829	:35@NE_:134@CE2	10000	1	4.21	0.643					829	:270@C_:281@O	10000	1	4.14	0.465					829	:332@CG_:337@ND2	10000	1	4.21	0.453
	830	:15@CD1_:74@CB	10000	1	4.21	0.336					830	:228@CG2_:283@CG1	10000	1	4.14	0.374					830	:404@NE1_:434@CG	10000	1	4.21	0.383
	831	:287@SG_:339@CD1	10000	1	4.21	0.532					831	:394@CA_:457@NH1	10000	1	4.14	0.235					831	:400@O_:450@CG	10000	1	4.21	0.435
	832	:220@CB_:228@O	10000	1	4.21	0.338					832	:424@C_:429@N	10000	1	4.14	0.19					832	:248@CD1_:282@CD1	10000	1	4.21	0.4
	833	:267@N_:284@CA	10000	1	4.21	0.257					833	:293@CB_:335@CB	10000	1	4.14	0.29					833	:268@C_:283@CB	10000	1	4.21	0.252
	834	:231@CE_:251@OE2	10000	1	4.21	0.825					834	:176@CB_:306@N	10000	1	4.14	0.316					834	:227@CB_:286@CD2	10000	1	4.21	0.524
	835	:232@CG2_:281@CB	10000	1	4.21	0.425					835	:401@CD1_:450@CD	10000	1	4.14	0.46					835	:248@CE1_:281@C	10000	1	4.21	0.398
	836	:117@C_:122@N	10000	1	4.21	0.22					836	:176@CG2_:306@CA	10000	1	4.14	0.321					836	:254@CG2_:351@CD2	10000	1	4.21	0.602
	837	:334@CB_:377@CE1	10000	1	4.21	0.454					837	:118@CG_:123@O	10000	1	4.14	0.697					837	:209@CB_:219@CD2	10000	1	4.22	0.309
	838	:339@O_:347@CB	10000	1	4.21	0.32					838	:380@CG_:425@CG1	10000	1	4.14	0.415					838	:215@O_:233@CG	10000	1	4.22	0.291
	839	:291@OG1_:336@CA	10000	1	4.21	0.648					839	:289@CB_:340@C	10000	1	4.14	0.244					839	:333@O_:377@CE1	10000	1	4.22	0.398
	840	:331@N_:395@CD	10000	1	4.21	0.416					840	:329@CD2_:395@CD	10000	1	4.14	0.354					840	:413@CD2_:421@CG2	10000	1	4.22	0.425
	841	:117@O_:123@CG	10000	1	4.21	0.673					841	:338@CB_:346@CG1	10000	1	4.14	0.468					841	:354@NE_:390@CG	10000	1	4.22	0.378
	842	:431@CB_:450@NH2	10000	1	4.21	0.342					842	:39@CB_:66@CZ	10000	1	4.14	0.38					842	:220@CB_:228@O	10000	1	4.22	0.354
	843	:266@CG1_:282@CG2	10000	1	4.21	0.478					843	:229@N_:285@C	10000	1	4.14	0.232					843	:405@CB_:410@O	10000	1	4.22	0.353
	844	:330@CE1_:337@CB	10000	1	4.21	0.403					844	:207@CE3_:219@CG	10000	1	4.15	0.49					844	:329@CA_:395@CD	10000	1	4.22	0.276
	845	:5@CD1_:43@O	10000	1	4.21	0.644					845	:314@CB_:399@CE1	10000	1	4.15	0.284					845	:376@O_:401@CG2	10000	1	4.22	0.497
	846	:262@O_:317@CA	10000	1	4.21	0.356					846	:208@N_:220@C	10000	1	4.15	0.172					846	:397@CE2_:430@CG	10000	1	4.22	0.259
	847	:221@C_:228@CG2	10000	1	4.22	0.862					847	:380@CG_:397@CE2	10000	1	4.15	0.381					847	:232@CG2_:281@CB	10000	1	4.22	0.429
	848	:396@O_:449@O	10000	1	4.22	0.328					848	:376@O_:401@CG2	10000	1	4.15	0.441					848	:377@O_:397@CD1	10000	1	4.22	0.735
	849	:264@CD1_:339@CD1	10000	1	4.22	0.509					849	:267@N_:284@CA	10000	1	4.15	0.265					849	:296@CD1_:406@CA	10000	1	4.22	0.283
	850	:381@O_:388@CG	10000	1	4.22	0.466					850	:62@CB_:113@CD1	10000	1	4.15	0.462					850	:338@CZ_:348@CD2	10000	1	4.22	0.606
	851	:381@OE1_:454@CG	10000	1	4.22	0.511					851	:195@C_:269@N	10000	1	4.15	0.207					851	:255@CB_:266@CD1	10000	1	4.22	0.47
	852	:221@O_:228@CG2	10000	1	4.22	0.807					852	:219@O_:229@CB	10000	1	4.15	0.315					852	:292@CD2_:338@CB	10000	1	4.22	0.435
	853	:229@O_:284@CB	10000	1	4.22	0.26					853	:263@CA_:348@N	10000	1	4.15	0.255					853	:376@CA_:413@CE2	10000	1	4.22	0.412
	854	:233@CZ_:282@CD1	10000	1	4.22	0.452					854	:293@CB_:336@N	10000	1	4.15	0.265					854	:209@CB_:219@CE2	10000	1	4.22	0.37
	855	:397@CE2_:451@O	10000	1	4.22	0.382					855	:163@O_:168@CD1	10000	1	4.15	0.475					855	:381@O_:388@CD1	10000	1	4.23	0.505
	856	:329@CD2_:395@OE2	10000	1	4.22	0.636					856	:103@CB_:134@CB	10000	1	4.15	0.532					856	:208@O_:219@CG	10000	1	4.23	0.238
	857	:296@CD1_:406@N	10000	1	4.22	0.351					857	:265@O_:285@CB	10000	1	4.15	0.33					857	:339@CD1_:349@CB	10000	1	4.23	0.568
	858	:208@O_:219@CG	10000	1	4.22	0.244					858	:268@O_:282@CG2	10000	1	4.15	0.388					858	:331@C_:390@OH	10000	1	4.23	0.38
	859	:163@O_:168@CA	10000	1	4.22	0.598					859	:292@CB_:338@C	10000	1	4.15	0.212					859	:458@CB_:463@CG1	10000	1	4.23	0.318
	860	:9@CG1_:43@CB	10000	1	4.22	0.427					860	:322@CA_:328@O	10000	1	4.15	0.328					860	:380@CG_:457@NH2	10000	1	4.23	0.368
	861	:197@C_:269@O	10000	1	4.22	0.243					861	:216@CA_:233@CA	10000	1	4.16	0.17					861	:117@C_:122@N	10000	1	4.23	0.204
	862	:400@C_:450@CG	10000	1	4.22	0.442					862	:310@CB_:406@CG2	10000	1	4.16	0.478					862	:330@O_:352@C	10000	1	4.23	0.394
	863	:314@N_:346@CB	10000	1	4.22	0.446					863	:15@CD1_:70@CD2	10000	1	4.16	0.498					863	:197@CG1_:269@O	10000	1	4.23	0.386
	864	:231@C_:281@CA	10000	1	4.22	0.144					864	:291@CB_:336@CA	10000	1	4.16	0.327					864	:413@CD2_:421@CD1	10000	1	4.23	0.429
	865	:15@CD1_:70@C	10000	1	4.22	0.406					865	:329@CD1_:392@N	10000	1	4.16	0.416					865	:290@O_:340@C	10000	1	4.23	0.2
	866	:221@O_:227@CB	10000	1	4.22	0.302					866	:400@N_:449@CB	10000	1	4.16	0.236					866	:28@CG_:141@CB	10000	1	4.23	0.632
	867	:262@C_:347@CB	10000	1	4.22	0.42					867	:220@CG_:286@CE1	10000	1	4.16	0.423					867	:210@CB_:218@C	10000	1	4.23	0.238
	868	:163@CB_:173@CD1	10000	1	4.23	0.489					868	:90@CD2_:145@O	10000	1	4.16	0.574					868	:291@CB_:335@O	10000	1	4.23	0.549
	869	:331@CA_:354@CB	10000	1	4.23	0.303					869	:379@N_:397@CE1	10000	1	4.16	0.274					869	:330@CE1_:350@O	10000	1	4.23	0.774
	870	:335@N_:405@OE2	10000	1	4.23	0.691					870	:339@O_:346@CB	10000	1	4.16	0.234					870	:382@CG_:388@CD2	10000	1	4.23	0.684
	871	:261@C_:347@NZ	10000	1	4.23	0.477					871	:293@CB_:335@OG	10000	1	4.16	0.727					871	:232@CA_:281@CA	10000	1	4.23	0.182
	872	:405@CG_:412@CG	10000	1	4.23	0.506					872	:329@CB_:395@CD	10000	1	4.16	0.244					872	:231@C_:281@CA	10000	1	4.24	0.143
	873	:231@C_:281@CB	10000	1	4.23	0.299					873	:270@CB_:281@OG	10000	1	4.16	0.628					873	:335@N_:405@OE2	10000	1	4.24	0.638
	874	:377@CE1_:402@CG2	10000	1	4.23	0.435					874	:255@CE_:264@O	10000	1	4.16	0.962					874	:333@C_:402@CG2	10000	1	4.24	0.318
	875	:337@O_:347@O	10000	1	4.23	0.406					875	:229@N_:285@O	10000	1	4.16	0.333					875	:381@O_:388@CB	10000	1	4.24	0.602
	876	:288@CG_:342@CB	10000	1	4.23	0.362					876	:291@CA_:339@CA	10000	1	4.17	0.17					876	:8@CD1_:67@CB	10000	1	4.24	0.397
	877	:248@CZ_:280@CB	10000	1	4.23	0.441					877	:233@CZ_:248@CA	10000	1	4.17	0.359					877	:331@CA_:390@CZ	10000	1	4.24	0.366
	878	:288@C_:340@O	10000	1	4.23	0.221					878	:319@CD1_:461@CA	10000	1	4.17	0.275					878	:293@CZ_:410@C	10000	1	4.24	0.205
	879	:216@OG_:231@NZ	10000	1	4.23	0.255					879	:195@CB_:267@O	10000	1	4.17	0.73					879	:268@CA_:283@O	10000	1	4.24	0.231
	880	:291@N_:339@CD2	10000	1	4.23	0.562					880	:290@C_:340@N	10000	1	4.17	0.167					880	:296@CD1_:405@CB	10000	1	4.24	0.401
	881	:65@CB_:109@CG2	10000	1	4.23	0.611					881	:73@CA_:102@CG1	10000	1	4.17	0.381					881	:431@CB_:450@NH2	10000	1	4.24	0.304
	882	:321@CB_:328@O	10000	1	4.23	0.838					882	:405@OE2_:412@CG	10000	1	4.17	0.372					882	:292@CB_:338@C	10000	1	4.24	0.228
	883	:329@CA_:395@CD	10000	1	4.23	0.32					883	:89@CE1_:98@CA	10000	1	4.17	0.459					883	:216@CA_:233@CA	10000	1	4.24	0.204
	884	:319@CE1_:461@CB	10000	1	4.24	0.397					884	:210@CG_:218@O	10000	1	4.17	0.287					884	:118@CG_:123@O	10000	1	4.24	0.725
	885	:292@CA_:340@CG2	10000	1	4.24	0.546					885	:307@NE_:406@O	10000	1	4.17	0.399					885	:287@CB_:340@N	10000	1	4.24	0.28
	886	:209@CD1_:219@CE2	10000	1	4.24	0.513					886	:264@CD1_:287@SG	10000	1	4.17	0.795					886	:307@CD_:407@CA	10000	1	4.24	0.291
	887	:401@CD1_:450@CG	10000	1	4.24	0.434					887	:35@NE_:103@OD1	10000	1	4.17	0.7					887	:329@C_:395@CD	10000	1	4.24	0.246
	888	:377@CZ_:401@CG2	10000	1	4.24	0.412					888	:220@CD_:286@OH	10000	1	4.17	0.606					888	:153@CG_:160@CD	10000	1	4.24	0.396
	889	:13@N_:40@CD1	10000	1	4.24	0.521					889	:381@NE2_:454@CG	10000	1	4.17	0.403					889	:331@CA_:352@O	10000	1	4.24	0.766
	890	:430@NE2_:452@CA	10000	1	4.24	0.467					890	:66@N_:109@CG1	10000	1	4.17	0.526					890	:330@O_:352@CB	10000	1	4.24	0.738
	891	:289@CB_:340@C	10000	1	4.24	0.208					891	:15@CD1_:70@C	10000	1	4.17	0.323					891	:248@CG_:280@CB	10000	1	4.24	0.448
	892	:372@CB_:411@CG2	10000	1	4.24	0.492					892	:262@CG_:316@CB	10000	1	4.17	0.354					892	:329@CA_:395@OE2	10000	1	4.24	0.324
	893	:207@CE3_:219@CG	10000	1	4.24	0.56					893	:381@O_:388@CG	10000	1	4.17	0.41					893	:153@CD_:160@CD	10000	1	4.24	0.322
	894	:211@N_:218@C	10000	1	4.24	0.198					894	:375@CG2_:418@CB	10000	1	4.17	0.365					894	:263@CB_:348@O	10000	1	4.24	0.284
	895	:232@CG2_:281@OG	10000	1	4.24	0.636					895	:118@O_:123@N	10000	1	4.18	0.573					895	:379@CB_:397@CB	10000	1	4.24	0.384
	896	:228@CA_:286@CB	10000	1	4.24	0.306					896	:232@CG2_:281@CB	10000	1	4.18	0.367					896	:331@N_:395@OE1	10000	1	4.25	0.245
	897	:264@N_:347@CB	10000	1	4.24	0.289					897	:197@CD1_:268@N	10000	1	4.18	0.433					897	:407@CB_:446@CD1	10000	1	4.25	0.407
	898	:268@CA_:283@O	10000	1	4.24	0.238					898	:331@N_:390@CE1	10000	1	4.18	0.253					898	:219@CE1_:232@CG2	10000	1	4.25	0.713
	899	:337@O_:348@CA	10000	1	4.24	0.572					899	:254@CG2_:351@CD2	10000	1	4.18	0.74					899	:302@C_:307@NE	10000	1	4.25	0.38
	900	:197@CG1_:269@O	10000	1	4.25	0.381					900	:292@CB_:340@CG2	10000	1	4.18	0.328					900	:217@CB_:232@O	10000	1	4.25	0.302
	901	:262@CG_:316@CG	10000	1	4.25	0.339					901	:209@CB_:219@CE2	10000	1	4.18	0.351					901	:272@O_:279@O	10000	1	4.25	0.478
	902	:219@CD1_:230@O	10000	1	4.25	0.407					902	:315@CB_:399@CZ	10000	1	4.18	0.287					902	:211@N_:218@CB	10000	1	4.25	0.266
	903	:310@CA_:346@CG2	10000	1	4.25	0.613					903	:266@CD1_:282@CG2	10000	1	4.18	0.517					903	:211@N_:218@C	10000	1	4.25	0.17
	904	:287@O_:340@O	10000	1	4.25	0.383					904	:264@CD2_:349@CB	10000	1	4.18	0.545					904	:354@CD_:390@CD1	10000	1	4.25	0.492
	905	:219@CE1_:232@CG2	10000	1	4.25	0.716					905	:220@CE_:286@CZ	10000	1	4.18	0.727					905	:333@O_:402@CG2	10000	1	4.25	0.423
	906	:378@O_:397@OH	10000	1	4.25	0.341					906	:97@CG2_:138@CB	10000	1	4.18	0.5					906	:307@CZ_:407@C	10000	1	4.25	0.539
	907	:330@C_:395@OE2	10000	1	4.25	0.526					907	:210@CB_:218@C	10000	1	4.18	0.208					907	:430@O_:450@CZ	10000	1	4.25	0.424
	908	:232@CA_:281@CA	10000	1	4.25	0.189					908	:289@CG_:340@O	10000	1	4.18	0.342					908	:405@OE2_:412@CD	10000	1	4.25	0.533
	909	:264@N_:348@C	10000	1	4.25	0.222					909	:330@CE1_:337@CB	10000	1	4.19	0.297					909	:248@CE1_:281@N	10000	1	4.25	0.421
	910	:331@O_:354@NH1	10000	1	4.25	0.7					910	:229@O_:283@CG1	10000	1	4.19	0.406					910	:397@CG_:449@O	10000	1	4.25	0.242
	911	:330@NE2_:348@CB	10000	1	4.25	0.506					911	:377@CE1_:401@CB	10000	1	4.19	0.288					911	:448@CB_:458@CD	10000	1	4.25	0.313
	912	:341@CG2_:347@CD	10000	1	4.25	0.493					912	:202@CD2_:283@CG2	10000	1	4.19	0.482					912	:451@CB_:457@CG	10000	1	4.25	0.272
	913	:404@CZ3_:412@CB	10000	1	4.25	0.408					913	:331@C_:390@CZ	10000	1	4.19	0.276					913	:208@C_:219@CA	10000	1	4.26	0.147
	914	:66@CB_:109@CG1	10000	1	4.25	0.424					914	:254@CG2_:351@CB	10000	1	4.19	0.394					914	:195@C_:268@CA	10000	1	4.26	0.217
	915	:15@CD1_:70@CB	10000	1	4.25	0.566					915	:313@O_:346@O	10000	1	4.19	0.417					915	:234@O_:244@CB	10000	1	4.26	0.278
	916	:220@CD_:286@OH	10000	1	4.25	0.552					916	:215@O_:233@CG	10000	1	4.19	0.291					916	:73@CA_:102@CG2	10000	1	4.26	0.379
	917	:12@CA_:40@CG2	10000	1	4.26	0.297					917	:448@CB_:458@CD	10000	1	4.19	0.312					917	:334@CB_:377@CE1	10000	1	4.26	0.407
	918	:248@CD1_:280@CB	10000	1	4.26	0.531					918	:314@C_:399@CZ	10000	1	4.19	0.338					918	:255@SD_:264@O	10000	1	4.26	0.579
	919	:272@C_:278@CB	10000	1	4.26	0.371					919	:270@O_:281@OG	10000	1	4.19	0.815					919	:216@OG_:232@O	10000	1	4.26	0.776
	920	:228@CB_:283@CG1	10000	1	4.26	0.421					920	:431@O_:450@NH2	10000	1	4.19	0.498					920	:210@CG_:218@O	10000	1	4.26	0.306
	921	:265@C_:285@N	10000	1	4.26	0.243					921	:381@OE1_:454@CG	10000	1	4.19	0.502					921	:220@CG_:286@CE1	10000	1	4.26	0.444
	922	:207@CB_:219@CB	10000	1	4.26	0.296					922	:77@CG1_:99@CE1	10000	1	4.19	0.427					922	:80@CG_:98@CD2	10000	1	4.26	0.501
	923	:321@O_:328@CA	10000	1	4.26	0.691					923	:431@CB_:450@NH2	10000	1	4.19	0.306					923	:232@CG2_:281@OG	10000	1	4.26	0.669
	924	:329@C_:395@CD	10000	1	4.26	0.269					924	:404@CB_:446@CG2	10000	1	4.19	0.487					924	:405@OE2_:412@CG	10000	1	4.26	0.465
	925	:35@NE_:134@CE3	10000	1	4.26	0.494					925	:293@CZ_:410@C	10000	1	4.19	0.197					925	:434@CD1_:446@CG2	10000	1	4.26	0.466
	926	:209@CB_:219@CE2	10000	1	4.26	0.378					926	:232@CG2_:281@OG	10000	1	4.19	0.625					926	:153@CB_:160@CG	10000	1	4.27	0.439
	927	:451@CB_:457@CG	10000	1	4.26	0.278					927	:293@CA_:335@O	10000	1	4.19	0.428					927	:58@C_:116@CD1	10000	1	4.27	0.534
	928	:263@CG2_:348@O	10000	1	4.26	0.418					928	:80@O_:86@CG1	10000	1	4.19	0.528					928	:335@N_:377@OH	10000	1	4.27	0.56
	929	:354@NH1_:394@C	10000	1	4.26	0.648					929	:221@N_:230@CD1	10000	1	4.19	0.452					929	:340@CG2_:345@O	10000	1	4.27	0.633
	930	:59@CA_:116@CD1	10000	1	4.26	0.453					930	:379@CB_:397@CD1	10000	1	4.19	0.363					930	:210@N_:219@CA	10000	1	4.27	0.207
	931	:210@CD1_:220@N	10000	1	4.26	0.716					931	:377@O_:397@CE1	10000	1	4.2	0.389					931	:404@NE1_:432@CB	10000	1	4.27	0.373
	932	:339@O_:346@CG1	10000	1	4.26	0.663					932	:262@OD1_:316@CG	10000	1	4.2	0.687					932	:330@CD2_:348@CD2	10000	1	4.27	0.567
	933	:376@O_:401@CG2	10000	1	4.26	0.472					933	:313@CA_:346@CB	10000	1	4.2	0.317					933	:296@CD2_:406@O	10000	1	4.27	0.349
	934	:378@CB_:383@CG	10000	1	4.26	0.408					934	:215@C_:234@CD	10000	1	4.2	0.407					934	:80@CZ_:98@O	10000	1	4.27	0.544
	935	:293@CB_:336@CB	10000	1	4.26	0.412					935	:209@CB_:219@CD2	10000	1	4.2	0.294					935	:381@OE1_:454@CD	10000	1	4.27	0.389
	936	:91@OG1_:319@CE2	10000	1	4.27	0.591					936	:289@CD1_:341@C	10000	1	4.2	0.558					936	:262@O_:348@CD1	10000	1	4.27	0.777
	937	:321@O_:327@C	10000	1	4.27	0.686					937	:354@CD_:390@CG	10000	1	4.2	0.535					937	:97@CD1_:138@O	10000	1	4.27	0.82
	938	:91@OG1_:319@CZ	10000	1	4.27	0.664					938	:216@CB_:233@CE2	10000	1	4.2	0.461					938	:228@CG1_:284@O	10000	1	4.27	0.597
	939	:16@CG_:33@O	10000	1	4.27	0.523					939	:397@CD2_:450@O	10000	1	4.2	0.314					939	:313@C_:346@CG1	10000	1	4.27	0.598
	940	:209@CA_:219@CE2	10000	1	4.27	0.302					940	:31@CD_:138@OD1	10000	1	4.2	0.852					940	:118@CA_:123@N	10000	1	4.27	0.308
	941	:407@CB_:438@SG	10000	1	4.27	0.516					941	:448@CG_:456@O	10000	1	4.2	0.767					941	:307@CD_:407@O	10000	1	4.27	0.586
	942	:229@CB_:284@CG	10000	1	4.27	0.609					942	:28@O_:99@CD2	10000	1	4.2	0.487					942	:380@CG_:452@O	10000	1	4.28	0.404
	943	:334@CG_:377@CE2	10000	1	4.27	0.603					943	:176@CG2_:305@O	10000	1	4.2	0.397					943	:207@CD1_:221@CA	10000	1	4.28	0.463
	944	:431@O_:450@NH2	10000	1	4.27	0.553					944	:248@CZ_:280@CB	10000	1	4.2	0.519					944	:377@CE1_:401@CB	10000	1	4.28	0.408
	945	:379@CA_:397@CZ	10000	1	4.27	0.266					945	:377@OH_:412@CG	10000	1	4.2	0.471					945	:291@CG2_:336@CA	10000	1	4.28	0.473
	946	:19@CB_:33@N	10000	1	4.27	0.363					946	:404@N_:446@CD1	10000	1	4.2	0.425					946	:219@O_:228@O	10000	1	4.28	0.254
	947	:231@CE_:251@OE1	10000	1	4.27	0.847					947	:335@N_:377@CZ	10000	1	4.2	0.343					947	:91@O_:319@CD2	10000	1	4.28	0.467
	948	:335@OG_:405@CB	10000	1	4.27	0.622					948	:329@CD1_:390@CE1	10000	1	4.2	0.404					948	:289@CB_:340@C	10000	1	4.28	0.308
	949	:318@CD2_:399@CE1	10000	1	4.27	0.608					949	:176@OG1_:305@O	10000	1	4.2	0.35					949	:404@CB_:450@NH1	10000	1	4.28	0.325
	950	:405@O_:410@N	10000	1	4.27	0.329					950	:228@CG1_:283@CG1	10000	1	4.2	0.389					950	:265@O_:285@CA	10000	1	4.28	0.342
	951	:330@CE1_:337@ND2	10000	1	4.28	1.05					951	:330@CD2_:351@CD2	10000	1	4.2	0.762					951	:319@CB_:460@CG1	10000	1	4.28	0.507
	952	:288@N_:341@CA	10000	1	4.28	0.303					952	:307@CD_:407@CA	10000	1	4.21	0.263					952	:216@CB_:231@CG	10000	1	4.28	0.377
	953	:35@NE_:134@CB	10000	1	4.28	0.39					953	:318@CD2_:399@CB	10000	1	4.21	0.575					953	:405@O_:410@N	10000	1	4.28	0.282
	954	:209@CB_:219@CD2	10000	1	4.28	0.31					954	:28@NE2_:142@N	10000	1	4.21	0.45					954	:425@CA_:430@OE1	10000	1	4.28	0.458
	955	:208@C_:219@CA	10000	1	4.28	0.152					955	:208@O_:219@CG	10000	1	4.21	0.231					955	:396@CG2_:449@CB	10000	1	4.28	0.451
	956	:229@N_:285@C	10000	1	4.28	0.239					956	:330@CD2_:351@CE2	10000	1	4.21	0.7					956	:306@CD_:344@CE2	10000	1	4.28	0.513
	957	:62@O_:109@CG2	10000	1	4.28	1.02					957	:254@CB_:351@CB	10000	1	4.21	0.365					957	:266@CG1_:282@CG2	10000	1	4.28	0.49
	958	:16@CA_:33@CA	10000	1	4.28	0.323					958	:76@CB_:102@CG2	10000	1	4.21	0.474					958	:233@CE2_:282@CG1	10000	1	4.28	0.406
	959	:260@CB_:320@CG	10000	1	4.28	0.349					959	:400@O_:450@CG	10000	1	4.21	0.556					959	:396@C_:449@O	10000	1	4.28	0.269
	960	:262@CG_:316@CB	10000	1	4.28	0.342					960	:337@CA_:349@O	10000	1	4.21	0.287					960	:307@NE_:407@C	10000	1	4.28	0.507
	961	:376@CA_:421@CG2	10000	1	4.29	0.375					961	:233@N_:280@C	10000	1	4.21	0.255					961	:404@CE2_:432@O	10000	1	4.28	0.319
	962	:233@CZ_:248@CA	10000	1	4.29	0.387					962	:329@CA_:395@OE2	10000	1	4.21	0.249					962	:207@CG_:220@O	10000	1	4.29	0.429
	963	:195@C_:268@CA	10000	1	4.29	0.268					963	:321@CA_:328@O	10000	1	4.21	0.31					963	:292@CD1_:310@CD2	10000	1	4.29	0.429
	964	:267@CB_:283@C	10000	1	4.29	0.279					964	:396@CB_:458@O	10000	1	4.21	0.249					964	:66@N_:109@CG2	10000	1	4.29	0.542
	965	:163@CB_:173@CG1	10000	1	4.29	0.51					965	:354@NH1_:390@CE2	10000	1	4.21	0.597					965	:231@O_:282@CB	10000	1	4.29	0.256
	966	:292@CB_:340@CG2	10000	1	4.29	0.525					966	:329@CA_:395@CD	10000	1	4.21	0.172					966	:266@CB_:283@O	10000	1	4.29	0.241
	967	:216@CA_:234@N	10000	1	4.29	0.303					967	:209@CD1_:219@CE2	10000	1	4.21	0.461					967	:397@CB_:457@CD	10000	1	4.29	0.259
	968	:302@C_:307@NE	10000	1	4.29	0.5					968	:220@CB_:228@O	10000	1	4.21	0.339					968	:291@CA_:339@CA	10000	1	4.29	0.191
	969	:451@C_:457@NH2	10000	1	4.29	0.25					969	:314@CB_:338@CE2	10000	1	4.21	0.534					969	:220@CG_:228@O	10000	1	4.29	0.614
	970	:22@CE_:77@O	10000	1	4.29	0.725					970	:231@C_:282@O	10000	1	4.22	0.188					970	:291@C_:335@O	10000	1	4.29	0.326
	971	:354@CZ_:394@C	10000	1	4.29	0.498					971	:330@CD2_:350@O	10000	1	4.22	0.504					971	:217@O_:231@CG	10000	1	4.29	0.387
	972	:262@CG_:316@CD	10000	1	4.29	0.412					972	:197@C_:269@O	10000	1	4.22	0.256					972	:378@CB_:383@CG	10000	1	4.29	0.463
	973	:293@NH1_:410@C	10000	1	4.29	0.436					973	:413@CD2_:421@CG2	10000	1	4.22	0.396					973	:333@CG1_:395@CG	10000	1	4.29	0.366
	974	:229@CB_:285@C	10000	1	4.29	0.31					974	:319@CE1_:461@CA	10000	1	4.22	0.337					974	:293@CA_:335@C	10000	1	4.29	0.191
	975	:380@CG_:452@CA	10000	1	4.29	0.281					975	:329@CD2_:391@C	10000	1	4.22	0.36					975	:15@CG2_:36@CG2	10000	1	4.29	0.391
	976	:59@N_:116@CD1	10000	1	4.29	0.48					976	:216@OG_:232@O	10000	1	4.22	0.737					976	:451@C_:457@NH2	10000	1	4.29	0.248
	977	:379@OG_:394@CA	10000	1	4.29	0.337					977	:397@CD2_:457@NH2	10000	1	4.22	0.314					977	:229@N_:286@CA	10000	1	4.29	0.259
	978	:413@CG_:421@CD1	10000	1	4.29	0.349					978	:397@CB_:457@CD	10000	1	4.22	0.237					978	:404@N_:446@CD1	10000	1	4.29	0.388
	979	:218@CB_:230@O	10000	1	4.29	0.316					979	:220@CG_:228@O	10000	1	4.22	0.566					979	:290@C_:339@CD2	10000	1	4.29	0.534
	980	:293@CB_:335@OG	10000	1	4.29	0.84					980	:337@C_:349@O	10000	1	4.22	0.24					980	:263@O_:347@CD	10000	1	4.3	0.58
	981	:220@CG_:286@CE1	10000	1	4.3	0.424					981	:219@CD1_:230@O	10000	1	4.22	0.402					981	:209@CA_:219@CE2	10000	1	4.3	0.298
	982	:317@C_:348@CD1	10000	1	4.3	0.57					982	:379@OG_:394@CB	10000	1	4.23	0.421					982	:231@C_:281@CB	10000	1	4.3	0.278
	983	:219@O_:228@O	10000	1	4.3	0.252					983	:22@CE_:29@SG	10000	1	4.23	0.629					983	:458@CG_:463@CD1	10000	1	4.3	0.407
	984	:209@CD1_:218@O	10000	1	4.3	0.807					984	:379@CB_:457@NH1	10000	1	4.23	0.336					984	:76@CB_:99@CD1	10000	1	4.3	0.417
	985	:220@CE_:286@OH	10000	1	4.3	0.709					985	:313@C_:346@CG1	10000	1	4.23	0.359					985	:333@O_:377@CB	10000	1	4.3	0.4
	986	:65@C_:109@CG2	10000	1	4.3	0.401					986	:264@N_:347@CB	10000	1	4.23	0.306					986	:80@CD2_:98@CD2	10000	1	4.3	0.539
	987	:271@CB_:279@O	10000	1	4.3	0.317					987	:379@CB_:397@CG	10000	1	4.23	0.382					987	:260@CB_:320@CG	10000	1	4.3	0.449
	988	:289@CB_:340@CB	10000	1	4.3	0.274					988	:290@O_:340@CB	10000	1	4.23	0.313					988	:288@C_:340@O	10000	1	4.3	0.258
	989	:380@CG_:457@NH2	10000	1	4.3	0.353					989	:307@CD_:407@C	10000	1	4.23	0.394					989	:291@CG2_:338@O	10000	1	4.3	0.488
	990	:430@NE2_:452@CB	10000	1	4.3	0.49					990	:338@CE1_:348@CD1	10000	1	4.23	0.578					990	:334@CB_:377@CE2	10000	1	4.3	0.488
	991	:15@CG2_:36@CG1	10000	1	4.3	0.396					991	:19@CB_:33@CA	10000	1	4.23	0.45					991	:19@CB_:33@N	10000	1	4.3	0.428
	992	:289@CG_:340@O	10000	1	4.3	0.359					992	:97@CA_:142@CB	10000	1	4.23	0.556					992	:448@CG_:458@CD	10000	1	4.3	0.617
	993	:229@C_:284@CG	10000	1	4.3	0.531					993	:211@N_:218@CB	10000	1	4.23	0.238					993	:319@O_:324@N	10000	1	4.3	0.447
	994	:263@O_:347@CD	10000	1	4.3	0.487					994	:296@CD2_:406@O	10000	1	4.23	0.335					994	:267@N_:284@N	10000	1	4.3	0.192
	995	:404@NE1_:434@CD2	10000	1	4.31	0.586					995	:338@CZ_:399@CE1	10000	1	4.23	0.464					995	:118@CB_:123@O	10000	1	4.3	0.461
	996	:163@C_:173@CD1	10000	1	4.31	0.558					996	:288@C_:340@O	10000	1	4.24	0.277					996	:314@C_:399@CZ	10000	1	4.3	0.369
	997	:210@CG_:218@O	10000	1	4.31	0.35					997	:260@CB_:320@CG	10000	1	4.24	0.404					997	:449@C_:457@CG	10000	1	4.31	0.217
	998	:289@N_:340@C	10000	1	4.31	0.22					998	:302@C_:307@NH2	10000	1	4.24	0.372					998	:432@C_:450@CZ	10000	1	4.31	0.128
	999	:317@O_:348@CD2	10000	1	4.31	0.695					999	:207@CB_:219@CB	10000	1	4.24	0.277					999	:221@O_:228@CG2	10000	1	4.31	0.859
	1000	:219@CD1_:232@CG2	10000	1	4.31	0.776					1000	:333@CG2_:398@CB	10000	1	4.24	0.355					1000	:377@CD1_:398@O	10000	1	4.31	0.448
	1001	:32@CD2_:99@CG	10000	1	4.31	0.595					1001	:219@O_:228@O	10000	1	4.24	0.275					1001	:163@O_:168@CG1	10000	1	4.31	0.743
	1002	:337@C_:349@N	10000	1	4.31	0.29					1002	:32@CD2_:99@CD2	10000	1	4.24	0.536					1002	:405@OE1_:412@CG	10000	1	4.31	0.431
	1003	:329@CB_:395@CD	10000	1	4.31	0.335					1003	:333@CG2_:399@CB	10000	1	4.24	0.275					1003	:91@CG2_:319@CE2	10000	1	4.31	0.526
	1004	:229@CB_:286@CA	10000	1	4.31	0.319					1004	:335@CB_:377@OH	10000	1	4.24	0.443					1004	:15@CD1_:70@C	10000	1	4.31	0.428
	1005	:222@N_:228@CG2	10000	1	4.31	0.879					1005	:231@CB_:282@O	10000	1	4.24	0.266					1005	:28@O_:99@CD2	10000	1	4.31	0.537
	1006	:405@CB_:410@O	10000	1	4.31	0.41					1006	:168@CG2_:173@CG1	10000	1	4.24	0.466					1006	:334@CG_:377@CE2	10000	1	4.31	0.495
	1007	:35@CZ_:134@CD1	10000	1	4.31	0.75					1007	:337@C_:349@N	10000	1	4.24	0.202					1007	:211@C_:218@O	10000	1	4.31	0.187
	1008	:311@CG1_:467@CD1	10000	1	4.31	0.536					1008	:15@CG1_:74@CB	10000	1	4.24	0.387					1008	:216@CB_:231@CE	10000	1	4.31	0.531
	1009	:400@O_:450@CD	10000	1	4.31	0.563					1009	:216@CB_:231@CE	10000	1	4.24	0.533					1009	:397@CD2_:457@NH2	10000	1	4.31	0.334
	1010	:227@O_:286@CB	10000	1	4.31	0.553					1010	:163@O_:168@O	10000	1	4.24	0.41					1010	:333@CG2_:402@CB	10000	1	4.31	0.307
	1011	:379@OG_:394@OG	10000	1	4.31	0.702					1011	:314@CB_:338@CE1	10000	1	4.24	0.502					1011	:262@O_:347@N	10000	1	4.31	0.194
	1012	:380@CG_:397@CE2	10000	1	4.32	0.347					1012	:315@O_:460@CG1	10000	1	4.24	0.797					1012	:97@CG1_:138@O	10000	1	4.31	0.611
	1013	:330@O_:351@C	10000	1	4.32	0.502					1013	:268@C_:283@O	10000	1	4.24	0.233					1013	:208@O_:220@C	10000	1	4.31	0.184
	1014	:15@CG2_:36@CG2	10000	1	4.32	0.343					1014	:209@CA_:219@CE2	10000	1	4.24	0.285					1014	:314@CB_:346@CG1	10000	1	4.31	0.319
	1015	:314@C_:399@CZ	10000	1	4.32	0.374					1015	:232@CA_:281@CA	10000	1	4.24	0.186					1015	:207@CB_:219@CG	10000	1	4.31	0.3
	1016	:208@O_:220@C	10000	1	4.32	0.195					1016	:216@N_:234@CG	10000	1	4.24	0.486					1016	:229@O_:283@CB	10000	1	4.31	0.258
	1017	:206@O_:220@O	10000	1	4.32	0.508					1017	:91@CB_:319@CE2	10000	1	4.25	0.402					1017	:289@N_:340@C	10000	1	4.31	0.303
	1018	:150@CB_:316@CD	10000	1	4.32	0.514					1018	:262@O_:347@CB	10000	1	4.25	0.29					1018	:401@CD1_:450@CG	10000	1	4.31	0.415
	1019	:230@CB_:282@O	10000	1	4.32	0.273					1019	:434@CD1_:446@CD1	10000	1	4.25	0.572					1019	:334@CA_:377@CZ	10000	1	4.31	0.38
	1020	:432@C_:450@CZ	10000	1	4.32	0.16					1020	:270@C_:281@N	10000	1	4.25	0.538					1020	:290@O_:340@CB	10000	1	4.31	0.339
	1021	:318@CD2_:399@CB	10000	1	4.32	0.563					1021	:380@CD_:397@CE1	10000	1	4.25	0.31					1021	:266@CG2_:282@CG2	10000	1	4.31	0.725
	1022	:381@OE1_:454@CD	10000	1	4.32	0.384					1022	:404@CB_:450@NH1	10000	1	4.25	0.334					1022	:302@CB_:307@NE	10000	1	4.31	0.396
	1023	:24@CB_:86@CD1	10000	1	4.32	0.667					1023	:425@CG2_:430@CB	10000	1	4.25	0.685					1023	:339@CG_:347@O	10000	1	4.32	0.348
	1024	:22@CB_:29@SG	10000	1	4.32	0.541					1024	:337@ND2_:349@C	10000	1	4.25	0.786					1024	:296@C_:409@O	10000	1	4.32	0.327
	1025	:255@CB_:264@O	10000	1	4.32	0.696					1025	:268@N_:283@C	10000	1	4.25	0.221					1025	:380@CD_:397@OH	10000	1	4.32	0.351
	1026	:255@SD_:264@O	10000	1	4.32	0.558					1026	:329@C_:395@CD	10000	1	4.25	0.142					1026	:29@N_:99@CE2	10000	1	4.32	0.459
	1027	:228@N_:286@CB	10000	1	4.33	0.355					1027	:266@CG1_:282@CG2	10000	1	4.25	0.515					1027	:445@CD1_:466@CB	10000	1	4.32	0.494
	1028	:35@CD_:134@CG	10000	1	4.33	0.435					1028	:265@O_:285@CA	10000	1	4.25	0.261					1028	:393@NZ_:454@O	10000	1	4.32	0.96
	1029	:335@CA_:402@CG1	10000	1	4.33	0.404					1029	:230@CB_:282@O	10000	1	4.25	0.264					1029	:248@O_:282@CD1	10000	1	4.32	0.458
	1030	:40@CG2_:66@CZ	10000	1	4.33	0.554					1030	:35@NH2_:134@CB	10000	1	4.25	0.426					1030	:315@CB_:399@CZ	10000	1	4.32	0.333
	1031	:223@N_:228@CG2	10000	1	4.33	0.59					1031	:340@CB_:345@O	10000	1	4.25	0.279					1031	:216@CA_:232@C	10000	1	4.32	0.168
	1032	:396@CB_:458@O	10000	1	4.33	0.281					1032	:8@O_:70@CD1	10000	1	4.26	0.602					1032	:425@CG2_:430@CB	10000	1	4.32	0.697
	1033	:210@CB_:218@CB	10000	1	4.33	0.335					1033	:197@CD1_:223@CE1	10000	1	4.26	0.559					1033	:375@CB_:418@CB	10000	1	4.32	0.422
	1034	:233@CG_:280@O	10000	1	4.33	0.325					1034	:227@CB_:286@CB	10000	1	4.26	0.369					1034	:221@C_:228@CG2	10000	1	4.32	0.925
	1035	:333@CG2_:398@OG	10000	1	4.33	0.403					1035	:35@NH1_:134@CA	10000	1	4.26	0.374					1035	:207@CD1_:230@CD1	10000	1	4.32	0.461
	1036	:291@CA_:339@CA	10000	1	4.33	0.185					1036	:354@NH1_:390@CG	10000	1	4.26	0.544					1036	:413@CE1_:430@CA	10000	1	4.32	0.331
	1037	:332@CB_:352@C	10000	1	4.33	0.391					1037	:381@OE1_:454@CD	10000	1	4.26	0.386					1037	:330@CA_:351@CB	10000	1	4.32	0.596
	1038	:441@CB_:466@O	10000	1	4.33	0.736					1038	:19@SG_:29@C	10000	1	4.26	0.359					1038	:228@CG1_:283@CG1	10000	1	4.32	0.438
	1039	:12@C_:40@CD1	10000	1	4.33	0.532					1039	:80@CZ_:98@CD1	10000	1	4.26	0.814					1039	:380@CD_:397@CE1	10000	1	4.32	0.322
	1040	:228@CG1_:284@O	10000	1	4.33	0.542					1040	:334@N_:402@CG2	10000	1	4.26	0.337					1040	:376@CB_:413@CE2	10000	1	4.32	0.432
	1041	:296@CD2_:409@CA	10000	1	4.33	0.382					1041	:266@CB_:283@O	10000	1	4.26	0.245					1041	:334@CG_:377@CD2	10000	1	4.33	0.576
	1042	:207@CE3_:219@CD1	10000	1	4.33	0.539					1042	:397@CG_:449@O	10000	1	4.26	0.239					1042	:292@CD1_:310@CD1	10000	1	4.33	0.466
	1043	:302@O_:307@CD	10000	1	4.33	0.686					1043	:333@CG1_:395@OE2	10000	1	4.26	0.416					1043	:400@CA_:450@CG	10000	1	4.33	0.364
	1044	:176@OG1_:306@CG	10000	1	4.33	0.655					1044	:217@O_:231@CG	10000	1	4.27	0.388					1044	:400@C_:450@CD	10000	1	4.33	0.386
	1045	:354@NH2_:378@CD2	10000	1	4.33	0.797					1045	:176@CB_:305@C	10000	1	4.27	0.249					1045	:15@CG1_:74@CB	10000	1	4.33	0.441
	1046	:176@OG1_:306@CA	10000	1	4.33	0.499					1046	:118@N_:123@O	10000	1	4.27	0.458					1046	:319@CD1_:461@CA	10000	1	4.33	0.298
	1047	:434@CD2_:446@CD1	10000	1	4.33	0.638					1047	:16@CB_:33@O	10000	1	4.27	0.457					1047	:296@CD2_:409@CA	10000	1	4.33	0.345
	1048	:207@CD2_:230@CD1	10000	1	4.33	0.441					1048	:262@CB_:316@C	10000	1	4.27	0.28					1048	:314@N_:346@CB	10000	1	4.33	0.444
	1049	:73@CA_:102@CG1	10000	1	4.33	0.449					1049	:265@CB_:285@OE2	10000	1	4.27	0.771					1049	:334@CD_:377@CE2	10000	1	4.33	0.522
	1050	:35@NE_:134@NE1	10000	1	4.33	0.78					1050	:408@CG2_:434@CD2	10000	1	4.27	0.839					1050	:428@CG_:452@CG	10000	1	4.33	0.436
	1051	:11@CG_:70@CB	10000	1	4.33	0.447					1051	:338@CD2_:348@CD1	10000	1	4.27	0.478					1051	:319@CD1_:461@N	10000	1	4.33	0.267
	1052	:371@O_:411@CG2	10000	1	4.34	0.563					1052	:289@CB_:340@CB	10000	1	4.27	0.257					1052	:378@O_:397@OH	10000	1	4.33	0.326
	1053	:207@CG_:220@O	10000	1	4.34	0.481					1053	:413@CB_:421@CD1	10000	1	4.27	0.413					1053	:231@O_:282@C	10000	1	4.33	0.218
	1054	:330@CE1_:337@CG	10000	1	4.34	0.638					1054	:229@N_:286@CA	10000	1	4.27	0.252					1054	:255@O_:263@CG2	10000	1	4.33	0.638
	1055	:211@C_:218@O	10000	1	4.34	0.211					1055	:334@O_:402@CG2	10000	1	4.27	0.299					1055	:118@O_:123@N	10000	1	4.33	0.402
	1056	:289@CG_:341@C	10000	1	4.34	0.468					1056	:333@O_:377@CE1	10000	1	4.27	0.312					1056	:341@CG2_:347@CD	10000	1	4.33	0.412
	1057	:229@N_:286@CA	10000	1	4.34	0.266					1057	:231@CE_:251@CD	10000	1	4.27	0.429					1057	:430@NE2_:451@CA	10000	1	4.33	0.284
	1058	:254@CB_:351@CD2	10000	1	4.34	0.78					1058	:430@O_:450@CD	10000	1	4.27	0.538					1058	:9@O_:40@CD1	10000	1	4.33	0.598
	1059	:378@O_:383@CG	10000	1	4.34	0.439					1059	:319@CD1_:461@N	10000	1	4.27	0.282					1059	:207@CZ2_:230@CD1	10000	1	4.33	0.557
	1060	:264@CD2_:284@CG	10000	1	4.34	0.418					1060	:380@CG_:457@NH2	10000	1	4.27	0.387					1060	:237@O_:243@CB	10000	1	4.33	0.64
	1061	:216@CB_:233@CG	10000	1	4.34	0.311					1061	:231@C_:281@CA	10000	1	4.27	0.154					1061	:321@CB_:328@C	10000	1	4.33	0.34
	1062	:216@CB_:233@CD2	10000	1	4.34	0.52					1062	:335@CA_:402@CG2	10000	1	4.27	0.332					1062	:198@C_:270@SG	10000	1	4.33	0.484
	1063	:397@CA_:449@C	10000	1	4.34	0.185					1063	:451@C_:457@NH2	10000	1	4.27	0.248					1063	:233@CZ_:251@CB	10000	1	4.33	0.351
	1064	:381@CB_:388@CE2	10000	1	4.34	0.736					1064	:210@N_:219@CA	10000	1	4.27	0.198					1064	:232@CG1_:280@O	10000	1	4.34	0.621
	1065	:208@N_:220@N	10000	1	4.34	0.181					1065	:66@CB_:113@CD2	10000	1	4.27	0.676					1065	:179@O_:343@N	10000	1	4.34	0.702
	1066	:290@O_:340@CG2	10000	1	4.34	0.46					1066	:338@CB_:347@O	10000	1	4.27	0.36					1066	:223@N_:228@CG2	10000	1	4.34	0.592
	1067	:263@C_:347@CB	10000	1	4.34	0.296					1067	:332@N_:390@OH	10000	1	4.28	0.321					1067	:202@CA_:222@O	10000	1	4.34	0.612
	1068	:334@NH1_:372@O	10000	1	4.34	0.752					1068	:233@CE2_:248@CA	10000	1	4.28	0.49					1068	:434@CD1_:443@CG	10000	1	4.34	0.533
	1069	:39@O_:66@CZ	10000	1	4.35	0.594					1069	:29@N_:99@CE2	10000	1	4.28	0.455					1069	:211@CA_:218@O	10000	1	4.34	0.206
	1070	:210@CD2_:220@CB	10000	1	4.35	0.43					1070	:291@CG2_:339@CD2	10000	1	4.28	0.641					1070	:376@CB_:412@CB	10000	1	4.34	0.446
	1071	:90@CD2_:145@CB	10000	1	4.35	0.705					1071	:216@CA_:232@C	10000	1	4.28	0.144					1071	:390@CZ_:395@CD	10000	1	4.34	0.2
	1072	:217@CB_:232@O	10000	1	4.35	0.232					1072	:216@CB_:232@C	10000	1	4.28	0.271					1072	:333@CG1_:395@CD	10000	1	4.34	0.292
	1073	:449@C_:457@CG	10000	1	4.35	0.229					1073	:289@N_:340@C	10000	1	4.28	0.265					1073	:288@CB_:342@CB	10000	1	4.34	0.574
	1074	:311@CG2_:403@CD2	10000	1	4.35	0.491					1074	:331@C_:395@OE2	10000	1	4.28	0.245					1074	:16@CG_:33@O	10000	1	4.34	0.53
	1075	:382@OE1_:394@OG	10000	1	4.35	0.433					1075	:216@CB_:233@CA	10000	1	4.28	0.306					1075	:201@O_:222@O	10000	1	4.34	0.612
	1076	:15@CD1_:74@N	10000	1	4.35	0.413					1076	:425@O_:430@OE1	10000	1	4.28	0.442					1076	:390@CE2_:395@CA	10000	1	4.34	0.259
	1077	:24@CB_:86@CG1	10000	1	4.35	0.569					1077	:208@C_:219@CA	10000	1	4.28	0.149					1077	:376@CB_:421@CD1	10000	1	4.34	0.379
	1078	:404@CH2_:412@CA	10000	1	4.35	0.388					1078	:334@CA_:377@OH	10000	1	4.28	0.364					1078	:267@CB_:283@CG1	10000	1	4.34	0.332
	1079	:331@C_:353@C	10000	1	4.35	0.367					1079	:381@O_:388@CD1	10000	1	4.29	0.515					1079	:377@CZ_:412@CG	10000	1	4.35	0.417
	1080	:287@CB_:340@N	10000	1	4.35	0.324					1080	:163@C_:168@CB	10000	1	4.29	0.256					1080	:162@O_:467@O	10000	1	4.35	0.539
	1081	:8@CD1_:67@CB	10000	1	4.35	0.48					1081	:117@O_:122@CA	10000	1	4.29	0.83					1081	:219@CD1_:232@CG2	10000	1	4.35	0.778
	1082	:458@CG_:463@CG1	10000	1	4.35	0.569					1082	:376@CB_:412@CB	10000	1	4.29	0.407					1082	:216@OG_:231@NZ	10000	1	4.35	0.628
	1083	:254@CG2_:351@CE2	10000	1	4.35	0.793					1083	:381@C_:388@CG	10000	1	4.29	0.321					1083	:77@N_:99@CE1	10000	1	4.35	0.4
	1084	:231@O_:282@CB	10000	1	4.35	0.255					1084	:39@CD2_:110@CE3	10000	1	4.29	0.556					1084	:381@C_:388@CG	10000	1	4.35	0.355
	1085	:448@O_:456@O	10000	1	4.35	0.348					1085	:11@CG_:70@CB	10000	1	4.29	0.373					1085	:296@CB_:409@O	10000	1	4.35	0.352
	1086	:381@C_:388@CG	10000	1	4.35	0.333					1086	:335@N_:405@OE1	10000	1	4.29	0.457					1086	:393@C_:457@CD	10000	1	4.35	0.194
	1087	:22@CE_:29@SG	10000	1	4.35	0.795					1087	:231@O_:282@CB	10000	1	4.29	0.273					1087	:15@CD1_:70@CB	10000	1	4.35	0.586
	1088	:430@O_:450@CZ	10000	1	4.35	0.585					1088	:390@CZ_:395@CD	10000	1	4.29	0.149					1088	:354@NH1_:390@CD2	10000	1	4.35	0.819
	1089	:9@CD1_:43@CB	10000	1	4.35	0.455					1089	:8@CG1_:67@CB	10000	1	4.29	0.641					1089	:228@CA_:286@N	10000	1	4.35	0.317
	1090	:293@CZ_:411@CG1	10000	1	4.35	0.449					1090	:291@CG2_:336@C	10000	1	4.29	0.323					1090	:229@N_:285@C	10000	1	4.35	0.282
	1091	:400@O_:450@CG	10000	1	4.35	0.525					1091	:207@CG_:220@O	10000	1	4.29	0.431					1091	:322@CE1_:395@CD	10000	1	4.35	0.156
	1092	:334@CA_:377@CZ	10000	1	4.35	0.389					1092	:380@CG_:452@O	10000	1	4.29	0.42					1092	:333@CG2_:398@CB	10000	1	4.35	0.383
	1093	:262@CA_:347@CA	10000	1	4.36	0.25					1093	:16@CA_:33@CA	10000	1	4.29	0.322					1093	:291@CA_:339@CD2	10000	1	4.35	0.479
	1094	:339@O_:346@CG2	10000	1	4.36	0.462					1094	:292@CD1_:340@CG2	10000	1	4.29	0.464					1094	:208@N_:220@N	10000	1	4.35	0.174
	1095	:393@CB_:457@NH1	10000	1	4.36	0.326					1095	:404@CE2_:432@O	10000	1	4.3	0.359					1095	:262@O_:347@CB	10000	1	4.35	0.312
	1096	:290@C_:339@CA	10000	1	4.36	0.168					1096	:449@C_:457@CG	10000	1	4.3	0.213					1096	:117@O_:123@C	10000	1	4.35	0.378
	1097	:318@CA_:348@CD2	10000	1	4.36	0.595					1097	:334@CB_:377@OH	10000	1	4.3	0.362					1097	:396@CG2_:458@CD	10000	1	4.35	0.424
	1098	:290@O_:340@C	10000	1	4.36	0.2					1098	:451@CB_:457@CG	10000	1	4.3	0.277					1098	:65@C_:109@CG2	10000	1	4.35	0.438
	1099	:227@CB_:286@CD2	10000	1	4.36	0.582					1099	:15@CG2_:36@CG1	10000	1	4.3	0.369					1099	:452@CA_:457@NH2	10000	1	4.36	0.183
	1100	:331@CA_:354@CA	10000	1	4.36	0.324					1100	:314@C_:399@CE1	10000	1	4.3	0.292					1100	:208@CB_:220@O	10000	1	4.36	0.377
	1101	:272@N_:279@N	10000	1	4.36	0.256					1101	:219@CE1_:232@CG2	10000	1	4.3	0.799					1101	:32@CD2_:99@CB	10000	1	4.36	0.401
	1102	:452@CA_:457@NH2	10000	1	4.36	0.185					1102	:197@CG2_:202@CG	10000	1	4.3	0.463					1102	:396@CG2_:449@CA	10000	1	4.36	0.388
	1103	:90@CD2_:145@O	10000	1	4.36	0.965					1103	:268@CA_:283@O	10000	1	4.3	0.234					1103	:211@CB_:218@CB	10000	1	4.36	0.342
	1104	:292@CD1_:340@CG2	10000	1	4.36	0.562					1104	:334@CD_:377@CE2	10000	1	4.3	0.436					1104	:208@C_:220@O	10000	1	4.36	0.224
	1105	:405@OE1_:412@CD	10000	1	4.37	0.597					1105	:197@CG1_:269@O	10000	1	4.3	0.415					1105	:233@CE1_:248@N	10000	1	4.36	0.484
	1106	:16@CG_:37@CD1	10000	1	4.37	0.58					1106	:321@O_:328@CB	10000	1	4.3	0.47					1106	:330@C_:352@O	10000	1	4.36	0.512
	1107	:404@NE1_:434@CG	10000	1	4.37	0.457					1107	:208@O_:220@C	10000	1	4.31	0.187					1107	:448@CD_:456@O	10000	1	4.36	0.551
	1108	:254@CB_:351@CG	10000	1	4.37	0.705					1108	:264@N_:348@C	10000	1	4.31	0.264					1108	:262@OD1_:316@NE	10000	1	4.36	0.596
	1109	:232@CA_:281@OG	10000	1	4.37	0.659					1109	:380@CD_:397@OH	10000	1	4.31	0.346					1109	:262@O_:317@CA	10000	1	4.36	0.505
	1110	:379@CB_:457@NH2	10000	1	4.37	0.315					1110	:80@O_:86@CB	10000	1	4.31	0.688					1110	:195@O_:269@C	10000	1	4.36	0.235
	1111	:379@CB_:394@CA	10000	1	4.37	0.286					1111	:80@CE1_:98@CD1	10000	1	4.31	0.777					1111	:215@CA_:234@CD	10000	1	4.36	0.459
	1112	:405@CD_:412@CG	10000	1	4.37	0.505					1112	:217@CB_:232@O	10000	1	4.31	0.293					1112	:334@CD_:377@CD2	10000	1	4.36	0.533
	1113	:307@NH1_:408@N	10000	1	4.37	0.683					1113	:207@CZ2_:230@CD1	10000	1	4.31	0.591					1113	:377@C_:398@OG	10000	1	4.36	0.814
	1114	:66@N_:109@CG1	10000	1	4.37	0.415					1114	:432@C_:450@CZ	10000	1	4.31	0.137					1114	:16@CB_:33@O	10000	1	4.36	0.524
	1115	:19@CB_:29@CB	10000	1	4.37	0.392					1115	:311@CG2_:403@CD2	10000	1	4.31	0.498					1115	:233@CZ_:251@CG	10000	1	4.36	0.347
	1116	:318@CD2_:399@CZ	10000	1	4.37	0.646					1116	:310@CD2_:340@CG1	10000	1	4.31	0.49					1116	:207@CD1_:220@O	10000	1	4.36	0.444
	1117	:340@CB_:345@O	10000	1	4.37	0.311					1117	:207@CB_:219@CG	10000	1	4.31	0.313					1117	:207@CD2_:230@CD1	10000	1	4.36	0.423
	1118	:118@CA_:123@N	10000	1	4.37	0.346					1118	:208@CB_:220@O	10000	1	4.31	0.354					1118	:334@NE_:377@CD2	10000	1	4.37	0.62
	1119	:19@CA_:29@CB	10000	1	4.37	0.352					1119	:233@CZ_:248@CB	10000	1	4.31	0.386					1119	:208@C_:219@CB	10000	1	4.37	0.245
	1120	:91@CB_:319@CE2	10000	1	4.37	0.727					1120	:231@CD_:251@CD	10000	1	4.31	0.429					1120	:396@CD1_:459@C	10000	1	4.37	0.417
	1121	:293@CA_:335@O	10000	1	4.37	0.382					1121	:330@CE1_:350@C	10000	1	4.31	0.4					1121	:302@C_:307@NH2	10000	1	4.37	0.449
	1122	:211@O_:217@CB	10000	1	4.37	0.255					1122	:307@CB_:406@O	10000	1	4.31	0.53					1122	:168@CG2_:305@CA	10000	1	4.37	0.738
	1123	:449@O_:457@CB	10000	1	4.37	0.254					1123	:254@CB_:351@CG	10000	1	4.31	0.393					1123	:80@CD1_:98@CD2	10000	1	4.37	0.624
	1124	:35@CZ_:103@OD1	10000	1	4.38	0.757					1124	:251@CD_:351@N	10000	1	4.31	0.584					1124	:413@CB_:421@CD1	10000	1	4.37	0.461
	1125	:381@O_:388@CD1	10000	1	4.38	0.494					1125	:211@O_:217@CB	10000	1	4.31	0.276					1125	:293@N_:335@CA	10000	1	4.37	0.261
	1126	:229@O_:283@CB	10000	1	4.38	0.254					1126	:302@CG_:307@CG	10000	1	4.31	0.457					1126	:375@OG1_:418@CA	10000	1	4.37	0.594
	1127	:262@ND2_:316@CB	10000	1	4.38	0.61					1127	:290@O_:339@CD2	10000	1	4.31	0.475					1127	:377@OH_:412@CD	10000	1	4.37	0.5
	1128	:313@O_:346@O	10000	1	4.38	0.529					1128	:322@NE2_:328@O	10000	1	4.31	0.264					1128	:215@CA_:234@CG	10000	1	4.37	0.386
	1129	:66@CA_:109@CG2	10000	1	4.38	0.446					1129	:163@C_:168@N	10000	1	4.31	0.308					1129	:254@CG2_:351@CG	10000	1	4.37	0.491
	1130	:195@O_:269@C	10000	1	4.38	0.298					1130	:330@NE2_:337@CB	10000	1	4.31	0.331					1130	:404@CE3_:412@CA	10000	1	4.37	0.244
	1131	:393@C_:457@CD	10000	1	4.38	0.209					1131	:311@CG2_:406@CB	10000	1	4.31	0.369					1131	:380@CD_:397@CG	10000	1	4.37	0.352
	1132	:231@CB_:284@SD	10000	1	4.38	0.449					1132	:15@CD1_:74@CB	10000	1	4.32	0.367					1132	:332@CG_:337@CG	10000	1	4.37	0.472
	1133	:333@O_:377@CE1	10000	1	4.38	0.701					1133	:80@CE2_:98@CD1	10000	1	4.32	0.83					1133	:375@CG2_:418@CB	10000	1	4.37	0.481
	1134	:117@C_:123@CB	10000	1	4.38	0.442					1134	:36@CG2_:106@CD1	10000	1	4.32	0.681					1134	:424@O_:430@OE1	10000	1	4.37	0.496
	1135	:375@CB_:383@CD2	10000	1	4.38	0.478					1135	:390@CE1_:395@CB	10000	1	4.32	0.245					1135	:431@CB_:447@CG	10000	1	4.37	0.53
	1136	:313@CA_:346@CB	10000	1	4.38	0.44					1136	:25@SG_:98@CD2	10000	1	4.32	0.53					1136	:233@CE1_:248@CA	10000	1	4.38	0.506
	1137	:222@C_:228@CG2	10000	1	4.38	0.732					1137	:12@C_:36@CG1	10000	1	4.32	0.37					1137	:432@CA_:450@NH2	10000	1	4.38	0.219
	1138	:258@CZ_:321@CA	10000	1	4.38	0.687					1138	:210@CG_:219@CA	10000	1	4.32	0.354					1138	:222@C_:228@CG2	10000	1	4.38	0.746
	1139	:12@CA_:40@CD1	10000	1	4.38	0.516					1139	:341@CG2_:347@CD	10000	1	4.32	0.426					1139	:330@NE2_:350@C	10000	1	4.38	0.718
	1140	:19@SG_:29@C	10000	1	4.38	0.39					1140	:80@O_:86@CD1	10000	1	4.32	0.733					1140	:337@O_:349@CB	10000	1	4.38	0.668
	1141	:216@CB_:233@N	10000	1	4.38	0.258					1141	:397@CE2_:430@CG	10000	1	4.32	0.332					1141	:376@CA_:421@CG2	10000	1	4.38	0.388
	1142	:227@C_:286@CB	10000	1	4.38	0.434					1142	:218@CD1_:230@O	10000	1	4.32	0.973					1142	:216@CB_:233@CG	10000	1	4.38	0.393
	1143	:9@CG2_:40@CD1	10000	1	4.38	0.37					1143	:401@CD1_:450@CG	10000	1	4.32	0.392					1143	:197@CD1_:268@N	10000	1	4.38	0.488
	1144	:292@CG_:335@O	10000	1	4.39	0.326					1144	:211@N_:218@C	10000	1	4.32	0.191					1144	:264@N_:347@CB	10000	1	4.38	0.37
	1145	:338@CZ_:399@CE1	10000	1	4.39	0.501					1145	:396@CG2_:449@SG	10000	1	4.32	0.626					1145	:207@CE3_:219@CE1	10000	1	4.38	0.481
	1146	:296@CB_:409@CA	10000	1	4.39	0.309					1146	:63@N_:113@CD1	10000	1	4.32	0.445					1146	:292@N_:339@CA	10000	1	4.38	0.276
	1147	:289@CB_:341@O	10000	1	4.39	0.385					1147	:176@OG1_:306@CB	10000	1	4.32	0.398					1147	:218@CD1_:230@O	10000	1	4.38	0.871
	1148	:195@N_:268@CA	10000	1	4.39	0.408					1148	:216@CB_:233@CG	10000	1	4.32	0.337					1148	:59@CA_:116@CD1	10000	1	4.38	0.489
	1149	:338@CZ_:402@CG1	10000	1	4.39	0.431					1149	:452@CA_:457@NH2	10000	1	4.32	0.194					1149	:293@NH2_:409@C	10000	1	4.38	0.232
	1150	:251@CG_:282@CD1	10000	1	4.39	0.487					1150	:208@C_:220@O	10000	1	4.32	0.218					1150	:260@OG_:316@O	10000	1	4.38	0.424
	1151	:296@CD1_:406@CG1	10000	1	4.39	0.358					1151	:390@CE1_:395@CD	10000	1	4.32	0.205					1151	:209@CD1_:218@O	10000	1	4.38	0.823
	1152	:293@NH2_:411@N	10000	1	4.39	0.485					1152	:233@CE2_:248@CB	10000	1	4.32	0.49					1152	:218@CB_:230@O	10000	1	4.38	0.269
	1153	:209@CG_:218@O	10000	1	4.39	0.362					1153	:313@O_:346@CB	10000	1	4.33	0.398					1153	:390@CE1_:395@CB	10000	1	4.38	0.273
	1154	:354@NH2_:398@CB	10000	1	4.39	0.219					1154	:291@CG2_:336@CA	10000	1	4.33	0.335					1154	:307@NH1_:406@O	10000	1	4.38	1.22
	1155	:397@CG_:457@CZ	10000	1	4.39	0.226					1155	:293@NE_:405@OE2	10000	1	4.33	0.776					1155	:8@O_:70@CD1	10000	1	4.38	0.643
	1156	:293@CB_:335@CB	10000	1	4.39	0.353					1156	:228@CA_:286@N	10000	1	4.33	0.275					1156	:22@CB_:29@CB	10000	1	4.38	0.435
	1157	:264@CD2_:284@CB	10000	1	4.39	0.391					1157	:264@CB_:349@CB	10000	1	4.33	0.496					1157	:397@CZ_:430@CG	10000	1	4.38	0.243
	1158	:262@O_:347@N	10000	1	4.39	0.171					1158	:377@CB_:398@OG	10000	1	4.33	0.394					1158	:222@N_:228@CG2	10000	1	4.38	0.944
	1159	:231@CD_:284@CE	10000	1	4.39	0.434					1159	:15@CD1_:70@CA	10000	1	4.33	0.369					1159	:15@CG2_:36@CG1	10000	1	4.39	0.418
	1160	:258@CB_:263@CD1	10000	1	4.39	0.555					1160	:331@N_:395@OE1	10000	1	4.33	0.195					1160	:331@O_:390@OH	10000	1	4.39	0.459
	1161	:35@CD_:103@OD1	10000	1	4.4	1.07					1161	:292@N_:339@CA	10000	1	4.33	0.262					1161	:296@CG_:405@O	10000	1	4.39	0.249
	1162	:232@N_:281@CB	10000	1	4.4	0.317					1162	:66@CB_:109@CG1	10000	1	4.33	0.56					1162	:262@CG_:317@N	10000	1	4.39	0.286
	1163	:218@CD1_:231@CG	10000	1	4.4	0.642					1163	:216@OG_:231@CD	10000	1	4.33	0.444					1163	:233@CG_:280@O	10000	1	4.39	0.301
	1164	:150@OE1_:313@N	10000	1	4.4	0.442					1164	:97@N_:142@CB	10000	1	4.33	0.531					1164	:230@CB_:282@O	10000	1	4.39	0.285
	1165	:293@NH2_:411@CG1	10000	1	4.4	0.456					1165	:227@O_:286@N	10000	1	4.33	0.407					1165	:222@CA_:227@CA	10000	1	4.39	0.247
	1166	:404@CB_:450@NH1	10000	1	4.4	0.491					1166	:331@C_:354@CD	10000	1	4.33	0.304					1166	:382@CA_:388@CD2	10000	1	4.39	0.517
	1167	:354@NH1_:395@N	10000	1	4.4	0.664					1167	:32@CD2_:99@CE1	10000	1	4.33	0.586					1167	:322@ND1_:460@CG2	10000	1	4.39	0.967
	1168	:381@CG_:454@CG	10000	1	4.4	0.42					1168	:19@CB_:33@N	10000	1	4.33	0.415					1168	:314@C_:399@CE1	10000	1	4.39	0.335
	1169	:232@CG1_:280@O	10000	1	4.4	0.633					1169	:379@CB_:397@CB	10000	1	4.33	0.356					1169	:449@O_:457@CB	10000	1	4.39	0.259
	1170	:382@OE2_:394@CB	10000	1	4.4	0.475					1170	:377@CB_:398@CB	10000	1	4.33	0.266					1170	:215@C_:234@CB	10000	1	4.39	0.324
	1171	:432@CA_:450@NH2	10000	1	4.4	0.285					1171	:255@CG_:264@O	10000	1	4.33	0.745					1171	:430@O_:450@NE	10000	1	4.39	0.458
	1172	:208@C_:219@CB	10000	1	4.4	0.246					1172	:255@SD_:264@O	10000	1	4.34	0.599					1172	:76@C_:99@CE1	10000	1	4.4	0.409
	1173	:210@CD1_:220@CB	10000	1	4.4	0.435					1173	:375@CG2_:418@CA	10000	1	4.34	0.395					1173	:19@O_:29@C	10000	1	4.4	0.464
	1174	:317@CA_:348@CD2	10000	1	4.4	0.527					1174	:15@CG2_:36@CG2	10000	1	4.34	0.341					1174	:319@CE1_:461@CG	10000	1	4.4	0.48
	1175	:396@CG2_:449@SG	10000	1	4.4	0.713					1175	:292@CD1_:310@CD2	10000	1	4.34	0.464					1175	:266@CA_:284@CA	10000	1	4.4	0.228
	1176	:202@O_:207@CZ2	10000	1	4.4	0.452					1176	:293@N_:335@CB	10000	1	4.34	0.419					1176	:196@CB_:269@O	10000	1	4.4	0.327
	1177	:380@CD_:397@CE1	10000	1	4.4	0.287					1177	:393@C_:457@CD	10000	1	4.34	0.195					1177	:296@CB_:409@CA	10000	1	4.4	0.262
	1178	:220@CG_:286@CD1	10000	1	4.4	0.498					1178	:314@O_:399@CE1	10000	1	4.34	0.416					1178	:293@CD_:335@CB	10000	1	4.4	0.293
	1179	:339@N_:347@N	10000	1	4.4	0.158					1179	:396@C_:449@O	10000	1	4.34	0.267					1179	:377@CZ_:405@OE1	10000	1	4.4	0.689
	1180	:272@O_:279@CB	10000	1	4.4	0.467					1180	:291@CB_:336@C	10000	1	4.34	0.302					1180	:216@CB_:232@C	10000	1	4.4	0.383
	1181	:210@N_:219@N	10000	1	4.4	0.195					1181	:227@CB_:286@CG	10000	1	4.34	0.441					1181	:39@CD2_:110@CG	10000	1	4.4	0.622
	1182	:231@C_:281@OG	10000	1	4.4	0.737					1182	:265@C_:285@N	10000	1	4.34	0.22					1182	:397@CA_:449@C	10000	1	4.4	0.179
	1183	:208@C_:220@O	10000	1	4.4	0.259					1183	:430@O_:450@CZ	10000	1	4.34	0.5					1183	:380@CG_:452@CA	10000	1	4.4	0.284
	1184	:265@N_:285@CB	10000	1	4.4	0.557					1184	:18@CB_:77@CG2	10000	1	4.34	0.459					1184	:218@CG_:230@O	10000	1	4.4	0.357
	1185	:231@O_:280@O	10000	1	4.4	0.231					1185	:338@CG_:346@CG1	10000	1	4.34	0.43					1185	:292@CB_:335@C	10000	1	4.4	0.205
	1186	:335@N_:402@CG1	10000	1	4.4	0.471					1186	:330@O_:352@O	10000	1	4.34	0.699					1186	:207@CE3_:219@CD2	10000	1	4.4	0.496
	1187	:333@O_:402@CG2	10000	1	4.4	0.728					1187	:378@O_:397@OH	10000	1	4.34	0.35					1187	:248@CZ_:280@CB	10000	1	4.4	0.469
	1188	:266@CB_:283@O	10000	1	4.41	0.247					1188	:197@CG1_:223@CZ	10000	1	4.34	0.489					1188	:197@CD1_:283@CG2	10000	1	4.4	0.605
	1189	:318@N_:348@CD1	10000	1	4.41	0.586					1189	:354@CD_:390@CD2	10000	1	4.34	0.569					1189	:302@C_:307@CZ	10000	1	4.4	0.315
	1190	:331@N_:352@O	10000	1	4.41	0.238					1190	:290@O_:340@C	10000	1	4.35	0.2					1190	:265@C_:285@N	10000	1	4.4	0.294
	1191	:377@OH_:412@CD	10000	1	4.41	0.646					1191	:334@CA_:377@CD1	10000	1	4.35	0.277					1191	:375@C_:421@CG2	10000	1	4.4	0.517
	1192	:258@CD1_:320@O	10000	1	4.41	0.688					1192	:267@CB_:283@C	10000	1	4.35	0.277					1192	:264@CD2_:349@CB	10000	1	4.4	0.657
	1193	:266@CA_:284@CA	10000	1	4.41	0.211					1193	:400@C_:450@CD	10000	1	4.35	0.429					1193	:222@CA_:228@N	10000	1	4.4	0.245
	1194	:296@C_:409@O	10000	1	4.41	0.409					1194	:380@CD_:397@CG	10000	1	4.35	0.352					1194	:270@CB_:281@O	10000	1	4.4	0.312
	1195	:397@CE2_:430@CG	10000	1	4.41	0.366					1195	:268@N_:283@CB	10000	1	4.35	0.267					1195	:445@CG2_:463@CG2	10000	1	4.4	0.406
	1196	:407@CB_:446@CD1	10000	1	4.41	0.531					1196	:376@CB_:421@CD1	10000	1	4.35	0.419					1196	:290@C_:339@CA	10000	1	4.4	0.177
	1197	:39@C_:66@CZ	10000	1	4.41	0.427					1197	:18@CD_:77@CG2	10000	1	4.35	0.567					1197	:262@OD1_:313@C	10000	1	4.4	0.475
	1198	:334@CG_:377@OH	10000	1	4.41	0.533					1198	:334@CG_:377@CZ	10000	1	4.35	0.34					1198	:228@O_:286@CB	10000	1	4.4	0.372
	1199	:208@CB_:220@O	10000	1	4.41	0.425					1199	:117@O_:123@O	10000	1	4.35	0.565					1199	:302@O_:307@CG	10000	1	4.4	0.627
	1200	:377@CE1_:405@OE1	10000	1	4.41	0.911					1200	:262@CG_:317@N	10000	1	4.35	0.272					1200	:333@O_:398@O	10000	1	4.4	0.353
	1201	:35@CD_:134@CZ2	10000	1	4.41	0.605					1201	:397@CE2_:451@O	10000	1	4.35	0.374					1201	:333@CG2_:399@CB	10000	1	4.4	0.294
	1202	:413@CD2_:421@CG1	10000	1	4.41	0.444					1202	:266@CA_:284@CA	10000	1	4.35	0.192					1202	:66@N_:109@CG1	10000	1	4.4	0.457
	1203	:272@C_:278@CA	10000	1	4.41	0.299					1203	:333@CD1_:338@CZ	10000	1	4.35	0.416					1203	:97@CD1_:138@C	10000	1	4.4	0.501
	1204	:377@C_:397@CE1	10000	1	4.41	0.284					1204	:262@CA_:347@CA	10000	1	4.35	0.204					1204	:396@O_:449@CA	10000	1	4.4	0.239
	1205	:334@N_:402@CG2	10000	1	4.41	0.41					1205	:172@CG_:303@OG1	10000	1	4.35	0.711					1205	:264@CB_:349@CA	10000	1	4.41	0.406
	1206	:396@C_:449@O	10000	1	4.41	0.267					1206	:335@N_:377@CE1	10000	1	4.35	0.305					1206	:321@C_:328@C	10000	1	4.41	0.284
	1207	:331@CA_:353@C	10000	1	4.41	0.394					1207	:80@CZ_:98@O	10000	1	4.35	0.61					1207	:8@CG1_:67@CB	10000	1	4.41	0.542
	1208	:377@CZ_:405@CD	10000	1	4.41	0.22					1208	:322@CE1_:395@CB	10000	1	4.35	0.266					1208	:262@O_:348@O	10000	1	4.41	0.265
	1209	:321@O_:328@C	10000	1	4.41	0.517					1209	:372@CG1_:412@CD	10000	1	4.35	0.393					1209	:338@CE2_:348@CD2	10000	1	4.41	0.76
	1210	:211@CA_:218@O	10000	1	4.41	0.231					1210	:296@CB_:409@O	10000	1	4.35	0.364					1210	:333@CG1_:395@OE2	10000	1	4.41	0.361
	1211	:310@O_:346@CB	10000	1	4.41	0.372					1211	:262@C_:347@CB	10000	1	4.35	0.303					1211	:248@CG_:280@CG	10000	1	4.41	0.473
	1212	:405@OE2_:412@CD	10000	1	4.41	0.562					1212	:212@CA_:217@CA	10000	1	4.36	0.223					1212	:197@C_:270@SG	10000	1	4.41	0.384
	1213	:310@CB_:406@CG2	10000	1	4.41	0.622					1213	:90@CD2_:145@C	10000	1	4.36	0.497					1213	:227@O_:286@N	10000	1	4.41	0.583
	1214	:231@O_:282@C	10000	1	4.42	0.223					1214	:270@CB_:281@O	10000	1	4.36	0.466					1214	:390@CE1_:395@CD	10000	1	4.41	0.233
	1215	:262@C_:347@CG	10000	1	4.42	0.355					1215	:354@CD_:390@CD1	10000	1	4.36	0.554					1215	:291@N_:339@CD2	10000	1	4.41	0.536
	1216	:293@CZ_:411@CD1	10000	1	4.42	0.761					1216	:449@O_:457@CB	10000	1	4.36	0.257					1216	:260@CB_:320@CB	10000	1	4.41	0.484
	1217	:202@CG_:207@CZ2	10000	1	4.42	0.571					1217	:207@CE3_:219@CE1	10000	1	4.36	0.486					1217	:332@CE_:337@CG	10000	1	4.41	0.677
	1218	:272@C_:279@O	10000	1	4.42	0.286					1218	:321@CB_:328@C	10000	1	4.36	0.343					1218	:5@CD2_:43@O	10000	1	4.41	0.61
	1219	:228@CG1_:283@CG1	10000	1	4.42	0.456					1219	:371@CG_:411@CD1	10000	1	4.36	0.684					1219	:339@O_:346@CG1	10000	1	4.41	0.751
	1220	:393@CG_:454@CB	10000	1	4.42	0.378					1220	:322@CE1_:395@CD	10000	1	4.36	0.158					1220	:35@NE_:133@C	10000	1	4.41	0.657
	1221	:425@CA_:430@OE1	10000	1	4.42	0.477					1221	:231@O_:282@CG1	10000	1	4.36	0.399					1221	:382@N_:388@CD2	10000	1	4.41	0.424
	1222	:35@CD_:134@CH2	10000	1	4.42	0.586					1222	:340@CG1_:345@C	10000	1	4.36	0.361					1222	:416@C_:421@CD1	10000	1	4.41	0.389
	1223	:377@CZ_:405@OE2	10000	1	4.42	0.729					1223	:207@CD2_:230@CD1	10000	1	4.36	0.43					1223	:296@O_:409@CA	10000	1	4.41	0.402
	1224	:255@CB_:266@CB	10000	1	4.42	0.659					1224	:314@CB_:346@CG1	10000	1	4.36	0.311					1224	:248@CD2_:280@CG	10000	1	4.41	0.525
	1225	:332@C_:337@ND2	10000	1	4.42	0.733					1225	:197@CG1_:268@CA	10000	1	4.36	0.381					1225	:375@CB_:418@OG	10000	1	4.41	0.88
	1226	:404@CD1_:450@NH2	10000	1	4.42	0.653					1226	:65@C_:109@CG1	10000	1	4.36	0.527					1226	:379@OG_:394@CA	10000	1	4.41	0.415
	1227	:28@CD_:142@N	10000	1	4.42	0.598					1227	:302@CD2_:307@CG	10000	1	4.36	0.514					1227	:197@CD1_:283@CB	10000	1	4.42	0.592
	1228	:291@OG1_:338@O	10000	1	4.42	0.807					1228	:413@CG_:421@CD1	10000	1	4.36	0.384					1228	:76@CB_:102@CG2	10000	1	4.42	0.653
	1229	:223@N_:228@CG1	10000	1	4.42	0.402					1229	:382@CA_:388@CB	10000	1	4.36	0.348					1229	:12@C_:40@CD1	10000	1	4.42	0.671
	1230	:314@CB_:346@CG1	10000	1	4.42	0.395					1230	:302@CB_:307@NH2	10000	1	4.36	0.756					1230	:295@CD2_:340@CG1	10000	1	4.42	0.659
	1231	:221@O_:226@O	10000	1	4.42	0.236					1231	:213@O_:234@CD	10000	1	4.36	0.841					1231	:334@CA_:377@CD1	10000	1	4.42	0.351
	1232	:233@CE2_:248@CA	10000	1	4.42	0.457					1232	:211@C_:218@O	10000	1	4.36	0.203					1232	:15@CD1_:70@CD2	10000	1	4.42	0.648
	1233	:332@C_:337@CG	10000	1	4.42	0.488					1233	:296@CD2_:409@CA	10000	1	4.36	0.316					1233	:262@O_:346@C	10000	1	4.42	0.256
	1234	:313@O_:346@CG1	10000	1	4.42	0.469					1234	:31@CD_:138@OD2	10000	1	4.37	0.87					1234	:22@CE_:29@SG	10000	1	4.42	0.77
	1235	:267@N_:284@N	10000	1	4.42	0.206					1235	:290@O_:340@CG2	10000	1	4.37	0.429					1235	:393@CB_:454@CA	10000	1	4.42	0.279
	1236	:15@CD1_:70@CA	10000	1	4.42	0.491					1236	:118@CA_:123@N	10000	1	4.37	0.417					1236	:333@CD1_:395@OE1	10000	1	4.42	0.463
	1237	:339@O_:346@N	10000	1	4.42	0.154					1237	:307@CZ_:406@O	10000	1	4.37	0.78					1237	:404@CH2_:411@C	10000	1	4.42	0.418
	1238	:376@CB_:412@CB	10000	1	4.42	0.472					1238	:322@NE2_:395@CB	10000	1	4.37	0.256					1238	:434@CD1_:443@CA	10000	1	4.42	0.592
	1239	:379@CB_:394@CB	10000	1	4.42	0.345					1239	:293@NH1_:411@N	10000	1	4.37	0.364					1239	:340@CA_:345@C	10000	1	4.42	0.169
	1240	:372@CG1_:377@OH	10000	1	4.43	0.679					1240	:268@C_:283@CB	10000	1	4.37	0.269					1240	:291@OG1_:336@O	10000	1	4.42	0.562
	1241	:90@O_:146@C	10000	1	4.43	0.559					1241	:262@O_:347@N	10000	1	4.37	0.175					1241	:310@CG_:344@O	10000	1	4.42	0.546
	1242	:289@CD1_:341@C	10000	1	4.43	0.581					1242	:314@CA_:338@CZ	10000	1	4.37	0.363					1242	:448@O_:456@O	10000	1	4.42	0.334
	1243	:376@O_:397@CE1	10000	1	4.43	0.486					1243	:62@C_:113@CD1	10000	1	4.37	0.413					1243	:206@O_:220@O	10000	1	4.42	0.491
	1244	:293@NH1_:411@CG1	10000	1	4.43	0.454					1244	:302@C_:307@NE	10000	1	4.37	0.539					1244	:232@CA_:281@OG	10000	1	4.42	0.66
	1245	:231@N_:282@N	10000	1	4.43	0.157					1245	:220@CG_:286@CD1	10000	1	4.37	0.5					1245	:91@CG2_:319@CZ	10000	1	4.42	0.488
	1246	:377@CZ_:412@CG	10000	1	4.43	0.549					1246	:331@CA_:354@CD	10000	1	4.37	0.486					1246	:262@OD1_:317@N	10000	1	4.42	0.365
	1247	:404@CE2_:432@O	10000	1	4.43	0.439					1247	:214@C_:234@CD	10000	1	4.37	0.444					1247	:227@CB_:286@CB	10000	1	4.43	0.47
	1248	:220@CE_:286@CE1	10000	1	4.43	0.711					1248	:319@CD1_:461@CB	10000	1	4.37	0.334					1248	:212@CA_:217@CG2	10000	1	4.43	0.318
	1249	:248@CZ_:280@CG	10000	1	4.43	0.372					1249	:448@O_:456@O	10000	1	4.37	0.339					1249	:267@CB_:284@N	10000	1	4.43	0.394
	1250	:445@CD1_:466@CB	10000	1	4.43	0.637					1250	:172@CB_:305@N	10000	1	4.37	0.548					1250	:292@CG_:335@CB	10000	1	4.43	0.409
	1251	:195@O_:269@CB	10000	1	4.43	0.382					1251	:261@C_:347@NZ	10000	1	4.37	0.529					1251	:404@CE2_:450@NH1	10000	1	4.43	0.275
	1252	:262@C_:347@C	10000	1	4.43	0.144					1252	:65@O_:109@CG1	10000	1	4.37	0.49					1252	:332@CD_:337@CG	10000	1	4.43	0.489
	1253	:202@CB_:207@CZ2	10000	1	4.43	0.462					1253	:216@CB_:231@CG	10000	1	4.37	0.419					1253	:209@CG_:218@O	10000	1	4.43	0.348
	1254	:400@CA_:450@CG	10000	1	4.43	0.431					1254	:22@CB_:29@CB	10000	1	4.37	0.415					1254	:382@CA_:388@CG	10000	1	4.43	0.565
	1255	:261@O_:346@O	10000	1	4.43	0.449					1255	:15@CD1_:74@N	10000	1	4.37	0.365					1255	:220@CG_:286@CD1	10000	1	4.43	0.514
	1256	:220@C_:230@CD1	10000	1	4.43	0.507					1256	:376@CA_:413@CE2	10000	1	4.38	0.428					1256	:377@CZ_:405@CD	10000	1	4.43	0.423
	1257	:314@O_:399@CZ	10000	1	4.43	0.448					1257	:103@CG_:134@CG	10000	1	4.38	0.417					1257	:289@CG_:340@O	10000	1	4.43	0.334
	1258	:9@CA_:40@CD1	10000	1	4.43	0.399					1258	:176@OG1_:303@OG1	10000	1	4.38	0.863					1258	:231@C_:281@OG	10000	1	4.43	0.755
	1259	:396@O_:449@SG	10000	1	4.43	0.378					1259	:263@C_:347@CB	10000	1	4.38	0.325					1259	:216@OG_:233@CE1	10000	1	4.43	0.539
	1260	:377@OH_:405@CG	10000	1	4.44	0.332					1260	:35@NH2_:134@N	10000	1	4.38	0.606					1260	:382@N_:388@CG	10000	1	4.43	0.335
	1261	:330@O_:351@CD1	10000	1	4.44	0.875					1261	:314@O_:399@CZ	10000	1	4.38	0.409					1261	:15@CG1_:70@O	10000	1	4.43	0.419
	1262	:334@O_:402@CG2	10000	1	4.44	0.437					1262	:222@CA_:227@CA	10000	1	4.38	0.234					1262	:397@CE2_:450@CB	10000	1	4.43	0.275
	1263	:261@O_:347@CB	10000	1	4.44	0.474					1263	:311@CG2_:406@CD1	10000	1	4.38	0.444					1263	:221@O_:226@O	10000	1	4.43	0.233
	1264	:296@O_:409@CA	10000	1	4.44	0.45					1264	:208@N_:220@N	10000	1	4.38	0.175					1264	:229@CB_:286@CA	10000	1	4.44	0.37
	1265	:9@CG1_:44@N	10000	1	4.44	0.362					1265	:334@CG_:377@CG	10000	1	4.38	0.474					1265	:28@O_:99@CE2	10000	1	4.44	0.577
	1266	:335@N_:405@CD	10000	1	4.44	0.507					1266	:393@CB_:457@NH1	10000	1	4.38	0.313					1266	:231@N_:282@N	10000	1	4.44	0.162
	1267	:296@CB_:409@O	10000	1	4.44	0.424					1267	:79@C_:85@CB	10000	1	4.38	0.275					1267	:376@CA_:413@CD2	10000	1	4.44	0.407
	1268	:248@CE2_:280@CG	10000	1	4.44	0.469					1268	:264@CD2_:284@CB	10000	1	4.38	0.678					1268	:404@CG_:450@CZ	10000	1	4.44	0.288
	1269	:334@NE_:377@CD2	10000	1	4.44	0.621					1269	:288@N_:341@CA	10000	1	4.38	0.446					1269	:218@N_:230@O	10000	1	4.44	0.161
	1270	:264@CA_:347@CD	10000	1	4.44	0.353					1270	:311@N_:406@CG2	10000	1	4.38	0.363					1270	:331@N_:390@CE1	10000	1	4.44	0.332
	1271	:232@CB_:281@CB	10000	1	4.44	0.303					1271	:221@CA_:228@CG2	10000	1	4.38	0.295					1271	:117@C_:123@CB	10000	1	4.44	0.423
	1272	:397@CZ_:430@CG	10000	1	4.44	0.263					1272	:231@C_:281@CB	10000	1	4.38	0.316					1272	:216@CB_:233@CA	10000	1	4.44	0.443
	1273	:262@CB_:316@C	10000	1	4.44	0.289					1273	:231@O_:282@C	10000	1	4.38	0.231					1273	:215@O_:234@CD	10000	1	4.44	0.489
	1274	:197@C_:270@SG	10000	1	4.44	0.389					1274	:376@CB_:413@CD2	10000	1	4.38	0.471					1274	:39@CD2_:110@CB	10000	1	4.44	0.527
	1275	:210@CG_:220@CB	10000	1	4.44	0.401					1275	:381@CG_:454@CG	10000	1	4.38	0.408					1275	:377@CZ_:401@CG2	10000	1	4.44	0.444
	1276	:264@CD2_:284@CE	10000	1	4.44	0.573					1276	:382@N_:388@CD2	10000	1	4.38	0.388					1276	:89@O_:94@N	10000	1	4.44	0.532
	1277	:396@O_:449@CA	10000	1	4.44	0.254					1277	:381@CB_:388@CE2	10000	1	4.38	0.945					1277	:233@C_:280@O	10000	1	4.44	0.261
	1278	:222@CA_:228@N	10000	1	4.44	0.249					1278	:329@CB_:390@CE1	10000	1	4.39	0.265					1278	:452@O_:457@NE	10000	1	4.44	0.3
	1279	:425@CA_:430@CB	10000	1	4.44	0.335					1279	:334@CD_:377@CD2	10000	1	4.39	0.468					1279	:372@CG1_:412@CD	10000	1	4.44	0.447
	1280	:270@CB_:281@O	10000	1	4.44	0.322					1280	:195@O_:269@C	10000	1	4.39	0.294					1280	:318@CB_:460@CG2	10000	1	4.44	0.337
	1281	:73@N_:102@CG2	10000	1	4.44	0.61					1281	:31@CD_:138@CG	10000	1	4.39	0.662					1281	:287@SG_:347@CB	10000	1	4.44	0.523
	1282	:399@CE2_:463@CD1	10000	1	4.44	0.534					1282	:77@CG1_:99@CZ	10000	1	4.39	0.513					1282	:270@CB_:281@CB	10000	1	4.44	0.387
	1283	:222@CA_:227@CA	10000	1	4.44	0.247					1283	:216@N_:234@CD	10000	1	4.39	0.622					1283	:382@CA_:388@CB	10000	1	4.44	0.381
	1284	:116@O_:121@CB	10000	1	4.44	0.562					1284	:79@CA_:85@ND2	10000	1	4.39	0.429					1284	:12@C_:36@CG1	10000	1	4.44	0.667
	1285	:377@CB_:398@OG	10000	1	4.44	0.356					1285	:212@CB_:217@CG2	10000	1	4.39	0.397					1285	:80@CE2_:98@CD2	10000	1	4.44	0.686
	1286	:397@N_:457@CD	10000	1	4.44	0.236					1286	:302@CG_:307@NE	10000	1	4.39	0.494					1286	:401@N_:450@CG	10000	1	4.44	0.332
	1287	:318@CD1_:330@CD2	10000	1	4.44	0.7					1287	:399@CE2_:463@CD1	10000	1	4.39	0.48					1287	:404@N_:446@CG2	10000	1	4.44	0.323
	1288	:268@O_:282@CB	10000	1	4.44	0.267					1288	:335@OG_:405@CG	10000	1	4.39	0.346					1288	:264@CB_:348@C	10000	1	4.45	0.303
	1289	:332@CB_:352@CB	10000	1	4.44	0.547					1289	:400@CA_:450@CG	10000	1	4.39	0.511					1289	:212@CA_:217@CA	10000	1	4.45	0.188
	1290	:381@CB_:388@CG	10000	1	4.45	0.489					1290	:434@CD2_:446@CD1	10000	1	4.39	0.599					1290	:396@O_:449@SG	10000	1	4.45	0.324
	1291	:263@N_:348@N	10000	1	4.45	0.185					1291	:215@CA_:234@CD	10000	1	4.39	0.419					1291	:207@CE3_:219@CB	10000	1	4.45	0.532
	1292	:397@OH_:425@CG2	10000	1	4.45	0.531					1292	:379@CB_:394@CA	10000	1	4.39	0.347					1292	:397@N_:457@CD	10000	1	4.45	0.243
	1293	:293@NH2_:411@CA	10000	1	4.45	0.448					1293	:307@CD_:406@C	10000	1	4.39	0.212					1293	:263@N_:348@N	10000	1	4.45	0.189
	1294	:448@CB_:458@CG	10000	1	4.45	0.392					1294	:323@ND1_:461@CB	10000	1	4.39	0.546					1294	:404@CD1_:446@CG2	10000	1	4.45	0.382
	1295	:354@NH2_:394@CA	10000	1	4.45	0.431					1295	:354@NE_:390@CZ	10000	1	4.39	0.432					1295	:79@C_:85@CB	10000	1	4.45	0.297
	1296	:448@O_:456@C	10000	1	4.45	0.315					1296	:9@CA_:40@CG2	10000	1	4.39	0.482					1296	:290@C_:340@O	10000	1	4.45	0.234
	1297	:207@CZ2_:230@CD1	10000	1	4.45	0.599					1297	:330@NE2_:348@CG	10000	1	4.4	0.406					1297	:209@CA_:219@CA	10000	1	4.45	0.192
	1298	:118@O_:123@N	10000	1	4.45	0.445					1298	:172@CD_:303@CB	10000	1	4.4	0.429					1298	:393@CG_:454@C	10000	1	4.45	0.354
	1299	:210@CB_:219@N	10000	1	4.45	0.353					1299	:296@CD1_:406@CG1	10000	1	4.4	0.335					1299	:292@CD2_:335@CB	10000	1	4.45	0.484
	1300	:254@CG2_:351@CB	10000	1	4.45	0.536					1300	:197@CD1_:268@C	10000	1	4.4	0.455					1300	:379@CB_:394@CA	10000	1	4.45	0.356
	1301	:290@O_:338@O	10000	1	4.45	0.225					1301	:202@C_:207@NE1	10000	1	4.4	0.851					1301	:233@CE2_:248@CA	10000	1	4.45	0.428
	1302	:339@CG_:347@O	10000	1	4.45	0.428					1302	:333@O_:398@OG	10000	1	4.4	0.301					1302	:314@CB_:399@CZ	10000	1	4.45	0.449
	1303	:377@C_:397@CD1	10000	1	4.45	0.264					1303	:267@N_:284@N	10000	1	4.4	0.217					1303	:248@CE1_:282@CD1	10000	1	4.45	0.413
	1304	:228@O_:286@CB	10000	1	4.45	0.381					1304	:291@CB_:335@O	10000	1	4.4	0.57					1304	:319@CD1_:460@CG1	10000	1	4.45	0.54
	1305	:28@CD_:141@C	10000	1	4.45	0.604					1305	:207@CE3_:219@CD2	10000	1	4.4	0.5					1305	:215@C_:234@CD	10000	1	4.45	0.496
	1306	:207@CB_:219@CG	10000	1	4.45	0.339					1306	:380@CG_:452@CA	10000	1	4.4	0.28					1306	:381@CG_:454@CG	10000	1	4.45	0.434
	1307	:319@CD1_:461@N	10000	1	4.45	0.336					1307	:404@CH2_:411@C	10000	1	4.4	0.387					1307	:445@CG2_:463@CD1	10000	1	4.45	0.569
	1308	:166@CG_:467@O	10000	1	4.45	0.807					1308	:393@CG_:454@C	10000	1	4.4	0.347					1308	:79@CA_:85@ND2	10000	1	4.45	0.456
	1309	:397@CG_:457@NE	10000	1	4.45	0.226					1309	:80@CD1_:98@CD1	10000	1	4.4	0.753					1309	:262@CB_:313@C	10000	1	4.45	0.314
	1310	:210@CG_:219@CA	10000	1	4.45	0.52					1310	:266@CA_:284@CG	10000	1	4.4	0.631					1310	:267@CA_:283@C	10000	1	4.45	0.183
	1311	:35@NH1_:134@CD2	10000	1	4.46	0.714					1311	:255@CE_:266@CG1	10000	1	4.4	0.587					1311	:404@CG_:434@CD2	10000	1	4.45	0.483
	1312	:354@CZ_:394@CB	10000	1	4.46	0.514					1312	:292@CD1_:310@CD1	10000	1	4.4	0.54					1312	:334@CB_:377@OH	10000	1	4.46	0.451
	1313	:330@O_:351@CB	10000	1	4.46	0.77					1313	:19@CA_:29@CB	10000	1	4.4	0.361					1313	:15@CD1_:74@N	10000	1	4.46	0.468
	1314	:15@CG1_:74@OD1	10000	1	4.46	0.666					1314	:382@N_:388@CG	10000	1	4.4	0.31					1314	:217@O_:231@N	10000	1	4.46	0.178
	1315	:382@CA_:388@CB	10000	1	4.46	0.381					1315	:28@O_:99@CE2	10000	1	4.4	0.574					1315	:396@CD1_:459@CA	10000	1	4.46	0.48
	1316	:218@N_:230@O	10000	1	4.46	0.162					1316	:396@CG2_:449@CB	10000	1	4.4	0.51					1316	:195@O_:269@CB	10000	1	4.46	0.27
	1317	:334@CA_:377@OH	10000	1	4.46	0.46					1317	:207@CD1_:220@O	10000	1	4.4	0.442					1317	:237@O_:243@CG2	10000	1	4.46	0.78
	1318	:211@C_:218@CB	10000	1	4.46	0.222					1318	:292@CG_:335@O	10000	1	4.4	0.262					1318	:80@CE2_:98@O	10000	1	4.46	0.887
	1319	:91@O_:316@NH1	10000	1	4.46	0.689					1319	:432@CA_:450@NH2	10000	1	4.4	0.246					1319	:307@NE_:407@CA	10000	1	4.46	0.627
	1320	:292@CD1_:310@CD2	10000	1	4.46	0.554					1320	:296@CG_:405@O	10000	1	4.4	0.245					1320	:293@CZ_:405@OE1	10000	1	4.46	0.956
	1321	:28@CD_:141@O	10000	1	4.46	0.714					1321	:208@C_:219@CB	10000	1	4.4	0.247					1321	:302@CB_:307@CG	10000	1	4.46	0.593
	1322	:452@O_:457@NE	10000	1	4.46	0.301					1322	:403@C_:446@CG1	10000	1	4.41	0.328					1322	:217@O_:231@CB	10000	1	4.46	0.288
	1323	:296@CG_:405@O	10000	1	4.46	0.314					1323	:404@CE3_:412@CA	10000	1	4.41	0.241					1323	:80@CB_:86@CD1	10000	1	4.46	0.419
	1324	:379@OG_:457@NH1	10000	1	4.46	0.389					1324	:222@O_:228@CG2	10000	1	4.41	0.347					1324	:396@O_:449@C	10000	1	4.46	0.263
	1325	:404@CA_:446@CD1	10000	1	4.46	0.515					1325	:209@CG_:218@O	10000	1	4.41	0.358					1325	:65@O_:109@CG2	10000	1	4.46	0.483
	1326	:220@CD_:286@CD1	10000	1	4.46	0.497					1326	:263@CB_:348@O	10000	1	4.41	0.32					1326	:287@SG_:347@CG	10000	1	4.46	0.536
	1327	:270@C_:281@CB	10000	1	4.46	0.299					1327	:397@CG_:457@CZ	10000	1	4.41	0.234					1327	:179@C_:343@CA	10000	1	4.46	0.645
	1328	:219@CB_:230@CB	10000	1	4.46	0.257					1328	:388@CZ_:394@OG	10000	1	4.41	0.736					1328	:232@N_:281@CB	10000	1	4.46	0.312
	1329	:254@CG2_:351@CZ	10000	1	4.46	0.745					1329	:215@O_:234@CD	10000	1	4.41	0.376					1329	:397@CE2_:451@O	10000	1	4.46	0.376
	1330	:267@CD2_:284@C	10000	1	4.46	0.924					1330	:330@NE2_:351@N	10000	1	4.41	0.528					1330	:293@NH1_:411@N	10000	1	4.46	0.37
	1331	:315@O_:460@CG1	10000	1	4.46	1.11					1331	:314@N_:346@CG2	10000	1	4.41	0.358					1331	:28@C_:99@CE2	10000	1	4.46	0.547
	1332	:39@CD2_:110@CB	10000	1	4.46	0.457					1332	:270@CB_:281@CB	10000	1	4.41	0.387					1332	:379@CA_:397@CZ	10000	1	4.46	0.322
	1333	:263@C_:347@CG	10000	1	4.46	0.44					1333	:330@NE2_:337@CG	10000	1	4.41	0.48					1333	:404@CD1_:434@CD1	10000	1	4.46	0.565
	1334	:209@CA_:219@CA	10000	1	4.46	0.19					1334	:448@CG_:458@CD	10000	1	4.41	0.669					1334	:403@CD1_:446@CG1	10000	1	4.46	0.439
	1335	:404@CZ3_:412@CD	10000	1	4.46	0.637					1335	:195@O_:269@CB	10000	1	4.41	0.354					1335	:231@O_:280@O	10000	1	4.46	0.224
	1336	:338@CE1_:402@CG1	10000	1	4.47	0.723					1336	:19@CB_:29@CB	10000	1	4.41	0.425					1336	:376@N_:421@CD1	10000	1	4.47	0.492
	1337	:210@CA_:218@C	10000	1	4.47	0.171					1337	:319@O_:324@N	10000	1	4.41	0.435					1337	:32@CB_:99@CD2	10000	1	4.47	0.389
	1338	:335@CA_:405@OE1	10000	1	4.47	0.519					1338	:232@CA_:281@OG	10000	1	4.41	0.686					1338	:42@CG_:110@CZ3	10000	1	4.47	0.72
	1339	:19@O_:29@C	10000	1	4.47	0.468					1339	:310@O_:406@CD1	10000	1	4.41	0.48					1339	:337@O_:349@N	10000	1	4.47	0.656
	1340	:18@CD_:77@CG2	10000	1	4.47	0.666					1340	:425@CA_:430@OE1	10000	1	4.41	0.498					1340	:180@CA_:343@CA	10000	1	4.47	0.591
	1341	:229@CB_:286@N	10000	1	4.47	0.352					1341	:314@O_:338@CE2	10000	1	4.41	0.884					1341	:215@O_:232@O	10000	1	4.47	0.227
	1342	:267@CB_:283@CG1	10000	1	4.47	0.359					1342	:376@CA_:421@CD1	10000	1	4.41	0.431					1342	:377@O_:398@N	10000	1	4.47	0.638
	1343	:335@N_:377@OH	10000	1	4.47	0.64					1343	:293@CB_:336@CA	10000	1	4.41	0.301					1343	:378@O_:383@CG	10000	1	4.47	0.545
	1344	:88@O_:93@CA	10000	1	4.47	0.915					1344	:445@CG2_:463@CG1	10000	1	4.41	0.624					1344	:232@CB_:281@CB	10000	1	4.47	0.304
	1345	:404@CZ3_:412@CG	10000	1	4.47	0.491					1345	:291@OG1_:336@CA	10000	1	4.41	0.464					1345	:333@CD1_:338@CZ	10000	1	4.47	0.441
	1346	:15@CB_:36@CG1	10000	1	4.47	0.359					1346	:91@CG2_:319@CZ	10000	1	4.41	0.662					1346	:32@CD2_:99@CE2	10000	1	4.47	0.575
	1347	:334@CG_:377@CE1	10000	1	4.47	0.608					1347	:9@CG1_:43@CB	10000	1	4.41	0.496					1347	:210@CG_:219@CA	10000	1	4.47	0.455
	1348	:270@CB_:281@CB	10000	1	4.47	0.386					1348	:393@CB_:454@CA	10000	1	4.41	0.274					1348	:404@CD2_:450@NH1	10000	1	4.47	0.294
	1349	:382@CD_:394@OG	10000	1	4.47	0.422					1349	:80@CD2_:98@CD1	10000	1	4.42	0.797					1349	:22@SD_:29@SG	10000	1	4.47	0.617
	1350	:310@O_:346@CG1	10000	1	4.47	0.422					1350	:405@O_:410@O	10000	1	4.42	0.316					1350	:59@N_:116@CD1	10000	1	4.47	0.534
	1351	:217@N_:232@N	10000	1	4.47	0.178					1351	:448@O_:456@C	10000	1	4.42	0.296					1351	:210@CG_:220@CB	10000	1	4.47	0.365
	1352	:16@CA_:33@O	10000	1	4.47	0.515					1352	:290@C_:339@CA	10000	1	4.42	0.175					1352	:230@N_:282@O	10000	1	4.47	0.164
	1353	:16@CD2_:37@CD1	10000	1	4.47	0.607					1353	:413@CZ_:421@CG2	10000	1	4.42	0.462					1353	:333@CG1_:338@CZ	10000	1	4.47	0.575
	1354	:403@CD1_:446@CG1	10000	1	4.47	0.41					1354	:329@CD1_:391@O	10000	1	4.42	0.468					1354	:354@CG_:390@CG	10000	1	4.47	0.8
	1355	:230@N_:282@O	10000	1	4.47	0.161					1355	:339@N_:347@N	10000	1	4.42	0.15					1355	:218@CA_:231@CA	10000	1	4.47	0.183
	1356	:264@CG_:285@O	10000	1	4.47	0.499					1356	:218@CB_:230@O	10000	1	4.42	0.254					1356	:331@O_:354@CB	10000	1	4.47	0.483
	1357	:219@N_:230@N	10000	1	4.47	0.142					1357	:307@C_:406@CG2	10000	1	4.42	0.386					1357	:22@CE_:77@O	10000	1	4.47	0.744
	1358	:396@CG2_:458@CD	10000	1	4.47	0.513					1358	:397@CZ_:430@CG	10000	1	4.42	0.265					1358	:334@CG_:377@CZ	10000	1	4.47	0.481
	1359	:332@CA_:353@O	10000	1	4.48	0.524					1359	:291@CA_:339@CD2	10000	1	4.42	0.588					1359	:292@CG_:335@O	10000	1	4.47	0.227
	1360	:216@OG_:232@O	10000	1	4.48	0.3					1360	:318@C_:460@CG1	10000	1	4.42	0.329					1360	:449@C_:457@CD	10000	1	4.48	0.209
	1361	:231@O_:281@N	10000	1	4.48	0.148					1361	:416@C_:421@CD1	10000	1	4.42	0.441					1361	:80@O_:86@CB	10000	1	4.48	0.687
	1362	:331@O_:354@N	10000	1	4.48	0.463					1362	:329@CG_:395@OE1	10000	1	4.42	0.276					1362	:262@CA_:347@CA	10000	1	4.48	0.234
	1363	:377@C_:398@CB	10000	1	4.48	0.219					1363	:381@C_:388@CD1	10000	1	4.42	0.474					1363	:223@N_:228@CG1	10000	1	4.48	0.446
	1364	:448@C_:457@CA	10000	1	4.48	0.21					1364	:293@NH2_:405@OE1	10000	1	4.42	0.806					1364	:448@C_:457@CA	10000	1	4.48	0.206
	1365	:321@C_:328@N	10000	1	4.48	0.743					1365	:197@CD1_:267@O	10000	1	4.42	0.575					1365	:290@O_:339@CG	10000	1	4.48	0.337
	1366	:233@C_:280@O	10000	1	4.48	0.302					1366	:334@CB_:377@CE1	10000	1	4.42	0.353					1366	:293@NH1_:410@N	10000	1	4.48	0.234
	1367	:268@C_:283@CG2	10000	1	4.48	0.366					1367	:404@NE1_:434@CG	10000	1	4.42	0.451					1367	:404@NE1_:450@CZ	10000	1	4.48	0.305
	1368	:28@CD_:142@CA	10000	1	4.48	0.675					1368	:397@N_:457@CD	10000	1	4.42	0.231					1368	:264@N_:348@N	10000	1	4.48	0.268
	1369	:222@CA_:228@CG2	10000	1	4.48	0.796					1369	:311@CA_:406@CD1	10000	1	4.42	0.349					1369	:66@CA_:109@CG2	10000	1	4.48	0.486
	1370	:287@CB_:339@CD1	10000	1	4.48	0.469					1370	:32@CD2_:99@CB	10000	1	4.42	0.417					1370	:319@CE1_:461@N	10000	1	4.48	0.362
	1371	:330@C_:352@O	10000	1	4.48	0.335					1371	:296@C_:409@O	10000	1	4.42	0.375					1371	:162@CB_:468@CA	10000	1	4.48	0.597
	1372	:19@C_:29@CB	10000	1	4.48	0.404					1372	:219@CD1_:232@CG2	10000	1	4.42	0.857					1372	:311@CB_:403@CD2	10000	1	4.48	0.326
	1373	:293@NH2_:409@C	10000	1	4.48	0.47					1373	:404@CA_:446@CD1	10000	1	4.42	0.472					1373	:404@CE2_:432@CB	10000	1	4.48	0.414
	1374	:399@CD2_:463@CD1	10000	1	4.48	0.489					1374	:261@O_:346@O	10000	1	4.43	0.375					1374	:434@CD1_:446@CB	10000	1	4.48	0.506
	1375	:255@CE_:264@O	10000	1	4.48	1.04					1375	:424@CD2_:429@O	10000	1	4.43	0.692					1375	:397@OH_:425@CG2	10000	1	4.48	0.736
	1376	:404@CE2_:450@NH1	10000	1	4.48	0.377					1376	:380@CG_:397@CZ	10000	1	4.43	0.394					1376	:222@N_:228@N	10000	1	4.48	0.214
	1377	:310@CD2_:340@CG1	10000	1	4.48	0.592					1377	:116@O_:121@N	10000	1	4.43	0.757					1377	:202@C_:222@O	10000	1	4.48	0.575
	1378	:163@O_:168@O	10000	1	4.48	0.476					1378	:262@C_:317@CA	10000	1	4.43	0.304					1378	:202@CB_:207@CZ2	10000	1	4.48	0.528
	1379	:231@CD_:251@OE1	10000	1	4.48	0.826					1379	:222@CA_:228@N	10000	1	4.43	0.225					1379	:404@CH2_:412@CA	10000	1	4.48	0.402
	1380	:196@N_:269@O	10000	1	4.48	0.242					1380	:232@CG1_:280@O	10000	1	4.43	0.686					1380	:448@O_:456@C	10000	1	4.48	0.286
	1381	:216@N_:234@N	10000	1	4.48	0.327					1381	:220@CE_:286@CE1	10000	1	4.43	0.684					1381	:267@CB_:284@CA	10000	1	4.48	0.452
	1382	:219@CE1_:232@CB	10000	1	4.49	0.429					1382	:221@O_:226@O	10000	1	4.43	0.224					1382	:76@O_:99@CE1	10000	1	4.48	0.461
	1383	:219@O_:230@CG1	10000	1	4.49	0.355					1383	:377@CZ_:405@CD	10000	1	4.43	0.177					1383	:338@CB_:347@O	10000	1	4.48	0.423
	1384	:264@CB_:348@C	10000	1	4.49	0.25					1384	:264@CG_:285@CG	10000	1	4.43	0.524					1384	:330@CD2_:348@CG	10000	1	4.48	0.525
	1385	:8@O_:70@CD1	10000	1	4.49	0.779					1385	:318@CD2_:460@CG2	10000	1	4.43	0.646					1385	:219@N_:230@N	10000	1	4.49	0.144
	1386	:291@CA_:338@C	10000	1	4.49	0.178					1386	:19@O_:30@N	10000	1	4.43	0.505					1386	:333@CG2_:338@CE1	10000	1	4.49	0.465
	1387	:404@CD2_:450@NH1	10000	1	4.49	0.433					1387	:197@CD1_:267@C	10000	1	4.43	0.469					1387	:265@O_:284@CG	10000	1	4.49	0.47
	1388	:311@CG2_:406@CB	10000	1	4.49	0.424					1388	:390@CE2_:395@CA	10000	1	4.43	0.272					1388	:376@N_:421@CG2	10000	1	4.49	0.465
	1389	:229@N_:285@O	10000	1	4.49	0.346					1389	:219@CB_:230@CB	10000	1	4.43	0.252					1389	:231@CE_:251@CD	10000	1	4.49	0.471
	1390	:221@O_:228@CB	10000	1	4.49	0.252					1390	:216@CA_:234@N	10000	1	4.43	0.276					1390	:196@N_:269@O	10000	1	4.49	0.183
	1391	:376@O_:401@CB	10000	1	4.49	0.337					1391	:232@CB_:281@CB	10000	1	4.43	0.325					1391	:212@CG_:217@OG1	10000	1	4.49	0.631
	1392	:264@CD1_:285@C	10000	1	4.49	0.45					1392	:212@CB_:217@OG1	10000	1	4.43	0.703					1392	:16@CA_:33@CA	10000	1	4.49	0.457
	1393	:372@CG2_:377@OH	10000	1	4.49	0.741					1393	:103@CB_:134@NE1	10000	1	4.43	0.528					1393	:268@C_:283@CG2	10000	1	4.49	0.344
	1394	:290@O_:339@CG	10000	1	4.49	0.309					1394	:31@CB_:138@OD1	10000	1	4.43	0.664					1394	:432@CA_:450@CZ	10000	1	4.49	0.173
	1395	:258@CG_:263@CD1	10000	1	4.49	0.634					1395	:314@CA_:338@CE2	10000	1	4.43	0.835					1395	:221@O_:228@CB	10000	1	4.49	0.247
	1396	:288@CB_:342@CA	10000	1	4.49	0.411					1396	:390@CZ_:395@CG	10000	1	4.43	0.201					1396	:413@CZ_:430@CB	10000	1	4.49	0.378
	1397	:261@C_:347@CE	10000	1	4.49	0.307					1397	:338@CD1_:348@CD1	10000	1	4.43	0.611					1397	:290@O_:340@CG1	10000	1	4.49	0.909
	1398	:335@CB_:402@CG1	10000	1	4.49	0.401					1398	:172@O_:305@CA	10000	1	4.43	0.451					1398	:380@CG_:397@CZ	10000	1	4.49	0.4
	1399	:340@N_:345@O	10000	1	4.49	0.21					1399	:218@CG_:230@O	10000	1	4.43	0.324					1399	:379@OG_:457@NH1	10000	1	4.49	0.565
	1400	:211@O_:218@CG	10000	1	4.49	0.382					1400	:181@C_:343@CA	10000	1	4.43	0.497					1400	:219@CE1_:232@CB	10000	1	4.49	0.419
	1401	:207@CE3_:219@CB	10000	1	4.49	0.61					1401	:16@CG_:33@O	10000	1	4.43	0.534					1401	:393@CG_:454@CB	10000	1	4.49	0.362
	1402	:335@CA_:405@OE2	10000	1	4.49	0.448					1402	:404@CG_:450@CZ	10000	1	4.43	0.295					1402	:248@CD1_:280@CG	10000	1	4.49	0.373
	1403	:233@CE2_:248@CB	10000	1	4.49	0.495					1403	:448@C_:457@CA	10000	1	4.43	0.204					1403	:292@CB_:335@CA	10000	1	4.49	0.32
	1404	:19@O_:30@N	10000	1	4.49	0.559					1404	:293@NH1_:410@N	10000	1	4.43	0.218					1404	:216@CB_:233@CZ	10000	1	4.49	0.443
	1405	:263@O_:347@CG	10000	1	4.5	0.595					1405	:265@C_:284@CB	10000	1	4.44	0.25					1405	:262@C_:347@C	10000	1	4.49	0.155
	1406	:382@N_:388@CD2	10000	1	4.5	0.469					1406	:9@CG1_:44@N	10000	1	4.44	0.386					1406	:293@CB_:335@CA	10000	1	4.49	0.207
	1407	:248@CE1_:280@CG	10000	1	4.5	0.35					1407	:381@CG_:388@CE1	10000	1	4.44	0.534					1407	:340@CA_:346@CA	10000	1	4.49	0.207
	1408	:291@CB_:339@CD2	10000	1	4.5	0.57					1408	:229@CB_:285@C	10000	1	4.44	0.311					1408	:307@CD_:407@C	10000	1	4.49	0.4
	1409	:379@CB_:397@CD2	10000	1	4.5	0.335					1409	:293@NH2_:409@C	10000	1	4.44	0.218					1409	:390@CZ_:395@CG	10000	1	4.49	0.225
	1410	:405@O_:410@O	10000	1	4.5	0.349					1410	:379@OG_:394@CA	10000	1	4.44	0.414					1410	:293@N_:336@N	10000	1	4.49	0.229
	1411	:379@CB_:457@CZ	10000	1	4.5	0.275					1411	:5@CD1_:43@O	10000	1	4.44	0.622					1411	:335@CA_:405@OE2	10000	1	4.5	0.441
	1412	:319@CD1_:461@CB	10000	1	4.5	0.384					1412	:265@C_:284@CA	10000	1	4.44	0.168					1412	:231@O_:281@N	10000	1	4.5	0.154
	1413	:397@CE2_:450@CB	10000	1	4.5	0.297					1413	:230@N_:282@O	10000	1	4.44	0.154					1413	:404@CA_:446@CG2	10000	1	4.5	0.299
	1414	:291@CB_:336@CA	10000	1	4.5	0.418					1414	:333@O_:398@O	10000	1	4.44	0.352					1414	:339@CB_:347@CB	10000	1	4.5	0.393
	1415	:90@CD2_:145@C	10000	1	4.5	0.894					1415	:231@N_:282@N	10000	1	4.44	0.16					1415	:330@CD2_:351@CA	10000	1	4.5	0.593
	1416	:377@CA_:398@OG	10000	1	4.5	0.25					1416	:28@C_:99@CE2	10000	1	4.44	0.535					1416	:291@CA_:338@C	10000	1	4.5	0.175
	1417	:258@CZ_:321@CG	10000	1	4.5	0.575					1417	:413@CE1_:430@CA	10000	1	4.44	0.399					1417	:393@CB_:457@NH1	10000	1	4.5	0.352
	1418	:330@O_:352@N	10000	1	4.5	0.464					1418	:266@CG2_:283@O	10000	1	4.44	1.02					1418	:293@CB_:336@CB	10000	1	4.5	0.372
	1419	:9@C_:40@CD1	10000	1	4.5	0.375					1419	:331@N_:390@CZ	10000	1	4.44	0.262					1419	:403@C_:446@CG1	10000	1	4.5	0.299
	1420	:58@CB_:116@CD2	10000	1	4.5	0.611					1420	:229@O_:283@CB	10000	1	4.44	0.276					1420	:217@C_:231@CA	10000	1	4.5	0.169
	1421	:400@C_:450@CD	10000	1	4.5	0.468					1421	:335@CA_:402@CG1	10000	1	4.44	0.42					1421	:19@C_:29@CB	10000	1	4.5	0.344
	1422	:319@CD1_:461@CA	10000	1	4.51	0.339					1422	:307@NH1_:408@N	10000	1	4.44	0.512					1422	:397@CG_:457@CZ	10000	1	4.5	0.26
	1423	:404@CE3_:412@CB	10000	1	4.51	0.411					1423	:227@CG_:286@CD2	10000	1	4.44	0.617					1423	:233@CE2_:248@CB	10000	1	4.5	0.441
	1424	:231@CE_:251@CD	10000	1	4.51	0.3					1424	:321@C_:328@C	10000	1	4.44	0.257					1424	:376@O_:397@CE1	10000	1	4.5	0.457
	1425	:375@CA_:383@CD2	10000	1	4.51	0.458					1425	:330@CD2_:351@CZ	10000	1	4.44	0.503					1425	:424@C_:430@N	10000	1	4.5	0.335
	1426	:180@CA_:343@C	10000	1	4.51	0.542					1426	:448@CD_:456@O	10000	1	4.45	0.579					1426	:393@CB_:454@C	10000	1	4.5	0.314
	1427	:263@N_:347@CB	10000	1	4.51	0.422					1427	:329@CD2_:391@O	10000	1	4.45	0.391					1427	:117@O_:123@CG	10000	1	4.5	0.68
	1428	:39@CB_:66@CE2	10000	1	4.51	0.517					1428	:382@CA_:388@CD2	10000	1	4.45	0.509					1428	:293@CD_:405@OE2	10000	1	4.5	0.856
	1429	:219@C_:229@CA	10000	1	4.51	0.17					1429	:290@O_:339@CG	10000	1	4.45	0.403					1429	:296@O_:409@C	10000	1	4.5	0.409
	1430	:76@CB_:102@CG2	10000	1	4.51	0.754					1430	:393@CG_:454@CB	10000	1	4.45	0.356					1430	:212@CB_:217@CG2	10000	1	4.5	0.367
	1431	:334@CB_:377@CE2	10000	1	4.51	0.546					1431	:266@CG1_:283@O	10000	1	4.45	0.565					1431	:35@CD_:103@CG	10000	1	4.5	0.454
	1432	:396@CG2_:449@CB	10000	1	4.51	0.573					1432	:330@ND1_:350@O	10000	1	4.45	0.313					1432	:218@CA_:230@C	10000	1	4.5	0.151
	1433	:413@CD2_:421@CG2	10000	1	4.51	0.609					1433	:262@C_:347@C	10000	1	4.45	0.154					1433	:18@CB_:77@CG2	10000	1	4.5	0.583
	1434	:330@C_:395@OE1	10000	1	4.51	0.604					1434	:233@CE1_:248@CB	10000	1	4.45	0.438					1434	:425@CA_:430@CB	10000	1	4.5	0.319
	1435	:404@CG_:434@CD2	10000	1	4.51	0.508					1435	:397@CA_:449@C	10000	1	4.45	0.19					1435	:222@CA_:228@CG2	10000	1	4.5	0.847
	1436	:337@O_:350@N	10000	1	4.51	0.692					1436	:265@CB_:285@CG	10000	1	4.45	0.419					1436	:260@OG_:317@CA	10000	1	4.5	0.493
	1437	:434@CD1_:443@CG	10000	1	4.51	0.707					1437	:376@CA_:421@CG2	10000	1	4.45	0.393					1437	:208@O_:218@O	10000	1	4.5	0.203
	1438	:449@N_:458@CG	10000	1	4.51	0.327					1438	:293@CD_:335@CB	10000	1	4.45	0.281					1438	:248@CE2_:280@CG	10000	1	4.5	0.465
	1439	:210@CB_:219@CA	10000	1	4.51	0.367					1439	:315@N_:399@CE1	10000	1	4.45	0.281					1439	:331@C_:395@OE2	10000	1	4.51	0.231
	1440	:314@CB_:399@CZ	10000	1	4.51	0.455					1440	:77@N_:99@CE1	10000	1	4.45	0.487					1440	:217@N_:232@N	10000	1	4.51	0.173
	1441	:288@CA_:340@O	10000	1	4.51	0.247					1441	:424@C_:430@N	10000	1	4.45	0.321					1441	:315@N_:399@CE1	10000	1	4.51	0.316
	1442	:252@CG1_:282@CD1	10000	1	4.51	0.914					1442	:262@C_:347@CG	10000	1	4.45	0.34					1442	:334@CG_:377@CG	10000	1	4.51	0.643
	1443	:432@CA_:450@CZ	10000	1	4.51	0.222					1443	:263@N_:348@N	10000	1	4.45	0.212					1443	:310@O_:346@CB	10000	1	4.51	0.29
	1444	:393@CD_:454@C	10000	1	4.51	0.389					1444	:217@O_:231@CB	10000	1	4.45	0.288					1444	:333@CD1_:395@OE2	10000	1	4.51	0.45
	1445	:211@CB_:218@CB	10000	1	4.51	0.415					1445	:329@CD2_:395@CB	10000	1	4.45	0.379					1445	:341@CG2_:347@CG	10000	1	4.51	0.524
	1446	:397@O_:449@O	10000	1	4.51	0.236					1446	:339@CG_:347@O	10000	1	4.45	0.434					1446	:80@CE1_:98@CD2	10000	1	4.51	0.77
	1447	:222@N_:228@N	10000	1	4.51	0.217					1447	:381@CB_:388@OH	10000	1	4.45	0.65					1447	:270@C_:281@CB	10000	1	4.51	0.302
	1448	:196@CA_:269@C	10000	1	4.52	0.293					1448	:377@C_:397@CE1	10000	1	4.45	0.292					1448	:233@CD2_:280@C	10000	1	4.51	0.472
	1449	:268@C_:283@CA	10000	1	4.52	0.192					1449	:318@CD2_:399@CE1	10000	1	4.45	0.62					1449	:8@CD1_:63@C	10000	1	4.51	0.503
	1450	:217@O_:231@N	10000	1	4.52	0.183					1450	:333@CD1_:348@CD2	10000	1	4.46	0.521					1450	:293@CD_:405@CD	10000	1	4.51	0.235
	1451	:393@CA_:457@NH1	10000	1	4.52	0.236					1451	:382@OE1_:390@CD2	10000	1	4.46	0.772					1451	:292@CB_:335@CB	10000	1	4.51	0.377
	1452	:117@O_:123@C	10000	1	4.52	0.356					1452	:404@CE2_:450@NH1	10000	1	4.46	0.288					1452	:335@OG_:402@CB	10000	1	4.51	0.631
	1453	:9@CG1_:43@C	10000	1	4.52	0.318					1453	:211@CA_:218@O	10000	1	4.46	0.233					1453	:291@CB_:336@C	10000	1	4.51	0.45
	1454	:307@CD_:406@C	10000	1	4.52	0.305					1454	:381@CB_:388@CG	10000	1	4.46	0.689					1454	:217@O_:230@C	10000	1	4.51	0.2
	1455	:318@CG_:460@CG2	10000	1	4.52	0.525					1455	:333@CG2_:399@CD1	10000	1	4.46	0.403					1455	:376@CA_:421@CD1	10000	1	4.51	0.414
	1456	:263@N_:347@CA	10000	1	4.52	0.236					1456	:382@CB_:388@CD2	10000	1	4.46	0.653					1456	:332@CB_:337@ND2	10000	1	4.51	0.603
	1457	:73@CB_:102@CG2	10000	1	4.52	0.542					1457	:22@CG_:29@CB	10000	1	4.46	0.496					1457	:291@CB_:336@CA	10000	1	4.51	0.521
	1458	:397@CD2_:457@NH1	10000	1	4.52	0.281					1458	:331@O_:390@CE1	10000	1	4.46	0.466					1458	:8@CG1_:67@CG	10000	1	4.51	0.682
	1459	:340@CA_:345@C	10000	1	4.52	0.197					1459	:263@CG1_:317@O	10000	1	4.46	0.471					1459	:381@CB_:388@CE2	10000	1	4.51	0.962
	1460	:209@N_:219@CE2	10000	1	4.52	0.352					1460	:338@CZ_:399@CD1	10000	1	4.46	0.379					1460	:292@C_:335@CB	10000	1	4.51	0.351
	1461	:258@CB_:263@CG1	10000	1	4.52	0.451					1461	:197@CG1_:223@CE1	10000	1	4.46	0.562					1461	:215@C_:233@CD1	10000	1	4.51	0.334
	1462	:35@NH1_:134@CE3	10000	1	4.52	0.848					1462	:73@CA_:102@CG2	10000	1	4.46	0.501					1462	:232@CB_:280@O	10000	1	4.51	0.325
	1463	:339@C_:346@CA	10000	1	4.52	0.136					1463	:103@C_:134@CE2	10000	1	4.46	0.419					1463	:268@O_:282@CB	10000	1	4.51	0.252
	1464	:449@C_:457@CD	10000	1	4.52	0.227					1464	:19@CB_:30@N	10000	1	4.46	0.319					1464	:217@C_:230@O	10000	1	4.51	0.197
	1465	:262@CG_:317@CA	10000	1	4.52	0.286					1465	:233@C_:280@O	10000	1	4.46	0.307					1465	:15@CG1_:74@OD1	10000	1	4.51	0.626
	1466	:217@O_:232@CG2	10000	1	4.52	0.521					1466	:80@CG_:98@CD1	10000	1	4.46	0.755					1466	:228@C_:286@N	10000	1	4.51	0.299
	1467	:208@O_:218@O	10000	1	4.52	0.208					1467	:376@O_:401@CB	10000	1	4.46	0.323					1467	:396@CG2_:458@N	10000	1	4.52	0.298
	1468	:379@CA_:397@CD2	10000	1	4.52	0.258					1468	:307@CA_:406@CG2	10000	1	4.46	0.479					1468	:210@N_:219@N	10000	1	4.52	0.177
	1469	:233@CZ_:248@CB	10000	1	4.52	0.448					1469	:380@CD_:397@CD1	10000	1	4.46	0.355					1469	:252@N_:282@CD1	10000	1	4.52	0.395
	1470	:264@CD1_:347@CD	10000	1	4.52	0.572					1470	:331@O_:390@CE2	10000	1	4.46	0.419					1470	:405@O_:410@O	10000	1	4.52	0.335
	1471	:216@CB_:231@CD	10000	1	4.52	0.216					1471	:19@O_:29@C	10000	1	4.46	0.474					1471	:39@CB_:66@CE2	10000	1	4.52	0.633
	1472	:318@C_:460@CG1	10000	1	4.52	0.388					1472	:231@O_:280@O	10000	1	4.46	0.232					1472	:451@N_:457@CG	10000	1	4.52	0.237
	1473	:267@CG_:283@O	10000	1	4.52	0.285					1473	:331@C_:354@NE	10000	1	4.46	0.566					1473	:229@CB_:285@C	10000	1	4.52	0.389
	1474	:207@CG_:230@CD1	10000	1	4.52	0.473					1474	:407@CB_:438@SG	10000	1	4.47	0.507					1474	:313@C_:346@CB	10000	1	4.52	0.506
	1475	:267@CA_:283@C	10000	1	4.52	0.193					1475	:331@C_:390@CE1	10000	1	4.47	0.34					1475	:322@NE2_:395@CB	10000	1	4.52	0.305
	1476	:382@N_:388@CG	10000	1	4.52	0.306					1476	:176@CB_:305@CA	10000	1	4.47	0.338					1476	:209@N_:219@CE2	10000	1	4.52	0.34
	1477	:229@CB_:284@C	10000	1	4.52	0.263					1477	:314@CB_:399@CZ	10000	1	4.47	0.425					1477	:293@NH1_:410@CA	10000	1	4.52	0.268
	1478	:103@CG_:138@OD1	10000	1	4.52	0.828					1478	:334@NE_:377@CD2	10000	1	4.47	0.376					1478	:220@CB_:286@CE1	10000	1	4.52	0.484
	1479	:330@CD2_:348@CG	10000	1	4.52	0.37					1479	:430@O_:450@NE	10000	1	4.47	0.56					1479	:287@SG_:339@CG	10000	1	4.52	0.298
	1480	:424@O_:429@O	10000	1	4.52	0.438					1480	:396@O_:449@CA	10000	1	4.47	0.26					1480	:197@CG1_:268@CA	10000	1	4.52	0.43
	1481	:268@CA_:283@CB	10000	1	4.52	0.308					1481	:29@CB_:99@CE2	10000	1	4.47	0.357					1481	:235@O_:241@CG1	10000	1	4.52	0.581
	1482	:271@N_:279@O	10000	1	4.53	0.197					1482	:397@CE2_:450@CB	10000	1	4.47	0.283					1482	:268@C_:283@CA	10000	1	4.52	0.188
	1483	:16@ND1_:37@CD2	10000	1	4.53	0.633					1483	:293@NH1_:410@CA	10000	1	4.47	0.252					1483	:396@CG2_:458@C	10000	1	4.52	0.24
	1484	:310@CB_:346@CG2	10000	1	4.53	0.531					1484	:311@N_:406@CD1	10000	1	4.47	0.389					1484	:77@CA_:99@CE1	10000	1	4.52	0.39
	1485	:292@N_:339@CA	10000	1	4.53	0.25					1485	:201@O_:222@O	10000	1	4.47	0.648					1485	:233@CE1_:247@C	10000	1	4.52	0.427
	1486	:248@O_:282@CD1	10000	1	4.53	0.557					1486	:12@CA_:40@CG1	10000	1	4.47	0.538					1486	:262@CG_:316@CB	10000	1	4.52	0.348
	1487	:265@C_:284@CA	10000	1	4.53	0.175					1487	:375@C_:421@CG2	10000	1	4.47	0.371					1487	:330@C_:395@CD	10000	1	4.53	0.157
	1488	:293@N_:335@CB	10000	1	4.53	0.399					1488	:338@CG_:348@CD1	10000	1	4.47	0.48					1488	:340@N_:345@O	10000	1	4.53	0.187
	1489	:330@CE1_:350@O	10000	1	4.53	0.764					1489	:251@OE2_:351@N	10000	1	4.47	0.849					1489	:219@CB_:230@CB	10000	1	4.53	0.273
	1490	:262@CG_:316@C	10000	1	4.53	0.349					1490	:296@CB_:409@CA	10000	1	4.47	0.269					1490	:8@CD1_:63@CB	10000	1	4.53	0.593
	1491	:288@N_:342@N	10000	1	4.53	0.324					1491	:382@CA_:388@CG	10000	1	4.47	0.539					1491	:269@CA_:282@CA	10000	1	4.53	0.198
	1492	:397@CG_:457@NH1	10000	1	4.53	0.27					1492	:293@CA_:335@CB	10000	1	4.47	0.348					1492	:376@O_:401@CB	10000	1	4.53	0.406
	1493	:380@N_:425@CG1	10000	1	4.53	0.409					1493	:307@CG_:406@C	10000	1	4.47	0.259					1493	:290@CA_:340@O	10000	1	4.53	0.307
	1494	:335@CB_:405@CB	10000	1	4.53	0.382					1494	:376@N_:421@CD1	10000	1	4.47	0.446					1494	:219@C_:229@CA	10000	1	4.53	0.171
	1495	:393@CB_:454@CA	10000	1	4.53	0.355					1495	:448@CB_:458@CG	10000	1	4.47	0.398					1495	:295@CD2_:340@CG2	10000	1	4.53	0.71
	1496	:338@CA_:347@C	10000	1	4.53	0.172					1496	:424@O_:430@OE1	10000	1	4.47	0.505					1496	:207@CA_:220@C	10000	1	4.53	0.175
	1497	:264@N_:348@N	10000	1	4.53	0.275					1497	:195@O_:268@N	10000	1	4.47	0.195					1497	:39@CD1_:66@CZ	10000	1	4.53	0.592
	1498	:207@N_:220@O	10000	1	4.53	0.21					1498	:377@C_:397@CD1	10000	1	4.48	0.263					1498	:413@CG_:421@CD1	10000	1	4.53	0.436
	1499	:293@CZ_:410@C	10000	1	4.53	0.475					1499	:334@CA_:377@CE2	10000	1	4.48	0.349					1499	:209@CA_:219@CG	10000	1	4.53	0.262
	1500	:404@CD1_:434@CD1	10000	1	4.53	0.673					1500	:197@CG2_:223@CD1	10000	1	4.48	0.471					1500	:322@CE1_:395@CB	10000	1	4.53	0.338
	1501	:116@O_:121@CA	10000	1	4.53	0.472					1501	:15@CG1_:70@O	10000	1	4.48	0.288					1501	:431@CB_:450@CZ	10000	1	4.53	0.301
	1502	:9@CA_:40@CG2	10000	1	4.53	0.402					1502	:261@C_:347@CE	10000	1	4.48	0.321					1502	:211@C_:217@CG2	10000	1	4.53	0.33
	1503	:337@CA_:349@O	10000	1	4.53	1.08					1503	:329@CD2_:395@OE2	10000	1	4.48	0.395					1503	:262@CA_:346@C	10000	1	4.53	0.185
	1504	:265@C_:284@CB	10000	1	4.53	0.256					1504	:434@CD1_:443@CA	10000	1	4.48	0.74					1504	:215@C_:233@CA	10000	1	4.53	0.162
	1505	:255@CB_:266@CG2	10000	1	4.53	1.07					1505	:209@N_:219@CE2	10000	1	4.48	0.334					1505	:219@CG_:230@O	10000	1	4.53	0.29
	1506	:267@CD2_:285@N	10000	1	4.53	0.842					1506	:404@N_:446@CG2	10000	1	4.48	0.477					1506	:263@CA_:348@C	10000	1	4.53	0.189
	1507	:218@CA_:230@C	10000	1	4.53	0.159					1507	:404@CD2_:450@NH1	10000	1	4.48	0.308					1507	:208@O_:219@N	10000	1	4.53	0.143
	1508	:107@CB_:134@CE3	10000	1	4.53	0.529					1508	:221@O_:228@CB	10000	1	4.48	0.231					1508	:315@O_:460@CG2	10000	1	4.53	0.773
	1509	:377@CB_:398@CB	10000	1	4.53	0.389					1509	:332@N_:395@OE2	10000	1	4.48	0.281					1509	:314@O_:399@CE1	10000	1	4.53	0.502
	1510	:195@C_:269@O	10000	1	4.53	0.266					1510	:288@CA_:340@O	10000	1	4.48	0.298					1510	:209@CD1_:219@CZ	10000	1	4.54	0.543
	1511	:216@CB_:233@CD1	10000	1	4.53	0.403					1511	:452@O_:457@NE	10000	1	4.48	0.297					1511	:195@C_:269@O	10000	1	4.54	0.215
	1512	:396@O_:449@C	10000	1	4.53	0.28					1512	:264@CD2_:285@O	10000	1	4.48	0.509					1512	:404@NE1_:450@NH2	10000	1	4.54	0.383
	1513	:262@ND2_:317@N	10000	1	4.53	0.525					1513	:292@N_:339@N	10000	1	4.48	0.223					1513	:380@CD_:397@CD1	10000	1	4.54	0.364
	1514	:319@CA_:460@CB	10000	1	4.53	0.392					1514	:334@NH2_:374@CA	10000	1	4.48	0.427					1514	:210@CD2_:220@CB	10000	1	4.54	0.508
	1515	:172@CG_:305@CA	10000	1	4.54	0.616					1515	:431@CB_:450@CZ	10000	1	4.48	0.309					1515	:233@CD2_:248@CB	10000	1	4.54	0.418
	1516	:292@CD2_:335@O	10000	1	4.54	0.545					1516	:195@CA_:267@O	10000	1	4.48	0.56					1516	:379@CB_:394@O	10000	1	4.54	0.44
	1517	:8@CG1_:67@CB	10000	1	4.54	0.525					1517	:377@CZ_:412@CG	10000	1	4.48	0.417					1517	:339@C_:346@CA	10000	1	4.54	0.148
	1518	:207@CA_:220@C	10000	1	4.54	0.187					1518	:197@C_:270@SG	10000	1	4.48	0.513					1518	:310@O_:406@CD1	10000	1	4.54	0.47
	1519	:16@CG_:37@CG	10000	1	4.54	0.475					1519	:222@N_:228@N	10000	1	4.48	0.203					1519	:22@CG_:29@CB	10000	1	4.54	0.526
	1520	:258@CE2_:321@CG	10000	1	4.54	0.787					1520	:401@N_:450@CG	10000	1	4.48	0.417					1520	:338@CE1_:348@CD2	10000	1	4.54	0.855
	1521	:217@O_:231@CG	10000	1	4.54	0.338					1521	:375@CB_:418@CA	10000	1	4.48	0.322					1521	:261@O_:346@O	10000	1	4.54	0.34
	1522	:397@C_:449@O	10000	1	4.54	0.193					1522	:318@CD1_:333@CG1	10000	1	4.48	0.382					1522	:262@ND2_:346@CA	10000	1	4.54	0.349
	1523	:22@CG_:29@CB	10000	1	4.54	0.554					1523	:229@O_:284@CG	10000	1	4.48	0.507					1523	:80@CZ_:98@CD2	10000	1	4.54	0.8
	1524	:337@C_:349@O	10000	1	4.54	0.904					1524	:334@C_:377@OH	10000	1	4.48	0.4					1524	:296@CD1_:335@OG	10000	1	4.54	0.52
	1525	:377@CA_:401@CG1	10000	1	4.54	0.41					1525	:379@OG_:457@NH1	10000	1	4.48	0.658					1525	:404@NE1_:433@N	10000	1	4.54	0.291
	1526	:216@N_:232@O	10000	1	4.54	0.153					1526	:302@O_:307@CD	10000	1	4.48	0.769					1526	:333@O_:398@OG	10000	1	4.54	0.451
	1527	:209@CA_:219@CG	10000	1	4.54	0.258					1527	:449@C_:457@CD	10000	1	4.48	0.213					1527	:265@C_:284@CA	10000	1	4.54	0.223
	1528	:18@CB_:77@CG2	10000	1	4.54	0.533					1528	:396@CG2_:458@CD	10000	1	4.48	0.481					1528	:307@CD_:406@C	10000	1	4.54	0.285
	1529	:289@CB_:340@CG1	10000	1	4.54	0.47					1529	:208@O_:218@O	10000	1	4.48	0.2					1529	:265@C_:284@CB	10000	1	4.54	0.304
	1530	:91@CB_:319@CD2	10000	1	4.54	0.635					1530	:330@CD2_:351@CG	10000	1	4.48	0.359					1530	:197@C_:270@CB	10000	1	4.54	0.309
	1531	:228@CA_:286@N	10000	1	4.54	0.303					1531	:197@O_:271@N	10000	1	4.49	0.714					1531	:15@CD1_:70@CA	10000	1	4.54	0.533
	1532	:424@C_:430@N	10000	1	4.54	0.362					1532	:231@C_:281@OG	10000	1	4.49	0.778					1532	:19@CA_:29@O	10000	1	4.54	0.341
	1533	:403@C_:446@CG1	10000	1	4.54	0.375					1533	:291@CA_:338@C	10000	1	4.49	0.165					1533	:197@O_:269@C	10000	1	4.54	0.312
	1534	:377@CG_:401@CG2	10000	1	4.55	0.315					1534	:330@NE2_:350@CA	10000	1	4.49	0.265					1534	:12@N_:70@CD1	10000	1	4.54	0.6
	1535	:208@O_:219@N	10000	1	4.55	0.148					1535	:425@CA_:430@CB	10000	1	4.49	0.313					1535	:196@CA_:269@C	10000	1	4.55	0.221
	1536	:293@NH1_:411@CD1	10000	1	4.55	0.636					1536	:396@CG2_:449@CA	10000	1	4.49	0.431					1536	:263@C_:347@CD	10000	1	4.55	0.496
	1537	:210@CG_:219@O	10000	1	4.55	0.489					1537	:209@CA_:219@CA	10000	1	4.49	0.193					1537	:333@CB_:398@C	10000	1	4.55	0.2
	1538	:431@CB_:450@CZ	10000	1	4.55	0.343					1538	:313@O_:346@CG1	10000	1	4.49	0.427					1538	:210@CB_:218@CB	10000	1	4.55	0.388
	1539	:271@CA_:279@C	10000	1	4.55	0.201					1539	:310@C_:346@CG2	10000	1	4.49	0.384					1539	:217@O_:232@CG2	10000	1	4.55	0.533
	1540	:168@CG2_:305@CA	10000	1	4.55	0.53					1540	:16@CG_:37@CD1	10000	1	4.49	0.683					1540	:354@CG_:390@CD1	10000	1	4.55	0.658
	1541	:262@ND2_:316@CD	10000	1	4.55	0.593					1541	:335@CA_:405@OE1	10000	1	4.49	0.342					1541	:389@O_:394@OG	10000	1	4.55	0.429
	1542	:413@CD1_:421@CG1	10000	1	4.55	0.481					1542	:318@CG_:460@CG2	10000	1	4.49	0.417					1542	:292@N_:339@N	10000	1	4.55	0.231
	1543	:219@O_:230@CD1	10000	1	4.55	0.631					1543	:219@CE1_:232@CB	10000	1	4.49	0.443					1543	:229@CB_:284@C	10000	1	4.55	0.274
	1544	:207@CE3_:219@CD2	10000	1	4.55	0.585					1544	:291@C_:340@CG2	10000	1	4.49	0.41					1544	:195@N_:268@CA	10000	1	4.55	0.307
	1545	:287@CB_:341@N	10000	1	4.55	0.333					1545	:354@NH1_:390@CB	10000	1	4.49	0.927					1545	:289@N_:341@CA	10000	1	4.55	0.385
	1546	:217@O_:230@C	10000	1	4.55	0.196					1546	:209@CD1_:218@O	10000	1	4.49	0.834					1546	:339@O_:346@N	10000	1	4.55	0.162
	1547	:263@C_:347@CD	10000	1	4.55	0.381					1547	:233@CD2_:248@CB	10000	1	4.49	0.532					1547	:207@C_:219@CD2	10000	1	4.55	0.475
	1548	:448@O_:458@N	10000	1	4.55	0.244					1548	:15@CG1_:74@OD1	10000	1	4.49	0.579					1548	:269@CA_:281@C	10000	1	4.55	0.188
	1549	:397@CA_:457@CD	10000	1	4.55	0.229					1549	:379@CB_:394@CB	10000	1	4.49	0.427					1549	:255@CB_:266@CG1	10000	1	4.55	0.539
	1550	:332@CG_:352@CB	10000	1	4.55	0.397					1550	:338@CA_:347@C	10000	1	4.49	0.164					1550	:302@CB_:307@CZ	10000	1	4.55	0.582
	1551	:381@C_:388@CB	10000	1	4.55	0.394					1551	:334@CB_:377@CD2	10000	1	4.49	0.35					1551	:212@CA_:217@OG1	10000	1	4.55	0.485
	1552	:65@O_:109@CG2	10000	1	4.55	0.48					1552	:233@CE1_:248@CD2	10000	1	4.49	0.954					1552	:314@O_:399@CZ	10000	1	4.55	0.459
	1553	:258@CB_:263@CG2	10000	1	4.55	0.51					1553	:210@CB_:218@CB	10000	1	4.49	0.336					1553	:19@O_:30@N	10000	1	4.55	0.591
	1554	:117@C_:123@O	10000	1	4.55	0.584					1554	:195@CA_:268@CA	10000	1	4.49	0.355					1554	:97@CG1_:138@C	10000	1	4.55	0.583
	1555	:217@C_:230@O	10000	1	4.55	0.209					1555	:354@NE_:390@CD1	10000	1	4.49	0.442					1555	:290@O_:338@O	10000	1	4.55	0.232
	1556	:381@CB_:388@CD2	10000	1	4.55	0.735					1556	:293@CG_:335@OG	10000	1	4.49	0.911					1556	:211@N_:218@N	10000	1	4.55	0.162
	1557	:354@CG_:382@OE2	10000	1	4.55	0.522					1557	:215@CA_:234@CG	10000	1	4.49	0.34					1557	:208@N_:219@CD2	10000	1	4.55	0.356
	1558	:377@CE1_:398@O	10000	1	4.55	0.442					1558	:393@CB_:454@C	10000	1	4.49	0.324					1558	:264@CA_:347@CD	10000	1	4.55	0.387
	1559	:258@CD2_:263@CD1	10000	1	4.55	0.665					1559	:292@CD1_:406@CG1	10000	1	4.49	0.341					1559	:296@CD1_:406@CG1	10000	1	4.55	0.366
	1560	:319@N_:460@CG2	10000	1	4.55	0.599					1560	:404@CH2_:412@CA	10000	1	4.49	0.384					1560	:330@C_:351@CB	10000	1	4.55	0.537
	1561	:393@CG_:454@C	10000	1	4.56	0.458					1561	:36@CG2_:70@CD2	10000	1	4.49	0.594					1561	:404@NE1_:434@N	10000	1	4.55	0.327
	1562	:296@O_:409@C	10000	1	4.56	0.452					1562	:396@CD1_:459@C	10000	1	4.49	0.448					1562	:29@CB_:99@CE2	10000	1	4.55	0.333
	1563	:331@C_:354@CG	10000	1	4.56	0.385					1563	:24@CB_:86@CG1	10000	1	4.5	0.722					1563	:59@CD1_:116@CB	10000	1	4.56	0.897
	1564	:220@CA_:229@CA	10000	1	4.56	0.233					1564	:264@N_:348@N	10000	1	4.5	0.308					1564	:288@CA_:340@O	10000	1	4.56	0.252
	1565	:211@N_:218@CA	10000	1	4.56	0.187					1565	:432@CA_:450@CZ	10000	1	4.5	0.193					1565	:354@CZ_:390@CG	10000	1	4.56	0.7
	1566	:396@CD1_:460@N	10000	1	4.56	0.587					1566	:117@O_:122@C	10000	1	4.5	0.973					1566	:248@CZ_:269@CD1	10000	1	4.56	0.505
	1567	:268@N_:283@CA	10000	1	4.56	0.199					1567	:218@N_:230@O	10000	1	4.5	0.176					1567	:307@CG_:406@C	10000	1	4.56	0.267
	1568	:269@CA_:281@C	10000	1	4.56	0.214					1568	:35@CD_:103@CG	10000	1	4.5	0.587					1568	:431@CG_:447@CG	10000	1	4.56	0.491
	1569	:332@CD_:352@CG	10000	1	4.56	0.493					1569	:396@O_:449@C	10000	1	4.5	0.274					1569	:377@O_:397@CE1	10000	1	4.56	0.714
	1570	:216@CB_:233@CE2	10000	1	4.56	0.544					1570	:76@C_:99@CE1	10000	1	4.5	0.524					1570	:413@CZ_:421@CG2	10000	1	4.56	0.513
	1571	:230@CG2_:281@CB	10000	1	4.56	0.512					1571	:207@C_:219@CD2	10000	1	4.5	0.483					1571	:330@C_:351@CA	10000	1	4.56	0.286
	1572	:451@N_:457@CG	10000	1	4.56	0.25					1572	:217@O_:231@N	10000	1	4.5	0.175					1572	:219@O_:230@CG1	10000	1	4.56	0.345
	1573	:258@CE1_:321@CA	10000	1	4.56	0.474					1573	:215@N_:234@CD	10000	1	4.5	0.432					1573	:404@CZ3_:411@N	10000	1	4.56	0.322
	1574	:15@CG2_:36@CB	10000	1	4.56	0.381					1574	:329@CD1_:390@O	10000	1	4.5	0.502					1574	:404@CA_:446@CD1	10000	1	4.56	0.434
	1575	:291@OG1_:336@C	10000	1	4.56	0.783					1575	:223@N_:228@CG1	10000	1	4.5	0.326					1575	:268@N_:283@CA	10000	1	4.56	0.198
	1576	:458@CB_:463@CG1	10000	1	4.56	0.618					1576	:263@N_:347@CA	10000	1	4.5	0.257					1576	:377@CB_:398@CB	10000	1	4.56	0.426
	1577	:19@CA_:29@O	10000	1	4.56	0.286					1577	:80@CE2_:98@CG	10000	1	4.5	0.568					1577	:424@O_:429@O	10000	1	4.56	0.409
	1578	:118@N_:123@O	10000	1	4.56	0.616					1578	:206@O_:220@O	10000	1	4.5	0.501					1578	:231@CB_:282@CB	10000	1	4.56	0.257
	1579	:379@CB_:397@CE1	10000	1	4.56	0.318					1579	:397@CG_:457@NE	10000	1	4.5	0.244					1579	:118@N_:123@N	10000	1	4.56	0.256
	1580	:333@CD1_:399@CB	10000	1	4.56	0.496					1580	:354@NH2_:390@CG	10000	1	4.5	0.449					1580	:19@SG_:29@C	10000	1	4.56	0.489
	1581	:338@CZ_:399@CD1	10000	1	4.57	0.428					1581	:19@C_:29@CB	10000	1	4.5	0.4					1581	:216@N_:232@O	10000	1	4.56	0.159
	1582	:397@CD2_:449@C	10000	1	4.57	0.254					1582	:31@CB_:138@OD2	10000	1	4.5	0.729					1582	:293@CZ_:409@C	10000	1	4.56	0.161
	1583	:215@C_:233@CA	10000	1	4.57	0.217					1583	:97@CG1_:139@CA	10000	1	4.5	0.705					1583	:210@CA_:218@C	10000	1	4.56	0.163
	1584	:150@CD_:313@N	10000	1	4.57	0.376					1584	:377@C_:398@CB	10000	1	4.5	0.23					1584	:310@CB_:406@CD1	10000	1	4.56	0.424
	1585	:210@CD1_:286@CE1	10000	1	4.57	0.586					1585	:211@C_:218@CB	10000	1	4.5	0.225					1585	:207@N_:220@O	10000	1	4.56	0.202
	1586	:335@CA_:402@CG2	10000	1	4.57	0.422					1586	:220@CB_:286@CE1	10000	1	4.5	0.503					1586	:339@N_:347@N	10000	1	4.56	0.17
	1587	:22@CB_:29@CB	10000	1	4.57	0.505					1587	:329@CD1_:391@N	10000	1	4.51	0.401					1587	:39@CB_:66@CE1	10000	1	4.56	0.674
	1588	:16@ND1_:37@CD1	10000	1	4.57	0.715					1588	:210@N_:219@N	10000	1	4.51	0.171					1588	:214@C_:234@CD	10000	1	4.57	0.496
	1589	:404@CE3_:412@CG	10000	1	4.57	0.446					1589	:258@CB_:263@CD1	10000	1	4.51	0.607					1589	:220@CD_:286@CD1	10000	1	4.57	0.505
	1590	:248@CD1_:280@CG	10000	1	4.57	0.439					1590	:354@CZ_:390@CZ	10000	1	4.51	0.43					1590	:434@CD2_:446@CD1	10000	1	4.57	0.703
	1591	:262@O_:348@O	10000	1	4.57	0.242					1591	:28@C_:99@CD2	10000	1	4.51	0.42					1591	:195@O_:268@N	10000	1	4.57	0.204
	1592	:266@CA_:284@CB	10000	1	4.57	0.33					1592	:231@O_:281@N	10000	1	4.51	0.151					1592	:220@CA_:229@CA	10000	1	4.57	0.229
	1593	:261@CA_:347@NZ	10000	1	4.57	0.484					1593	:310@C_:406@CD1	10000	1	4.51	0.427					1593	:380@CB_:452@O	10000	1	4.57	0.402
	1594	:339@O_:345@C	10000	1	4.57	0.201					1594	:263@CD1_:320@CB	10000	1	4.51	0.543					1594	:451@N_:457@NE	10000	1	4.57	0.208
	1595	:310@CD2_:340@CG2	10000	1	4.57	0.502					1595	:287@SG_:340@N	10000	1	4.51	0.394					1595	:334@CB_:377@CD1	10000	1	4.57	0.436
	1596	:264@N_:347@CG	10000	1	4.57	0.376					1596	:15@CB_:36@CG1	10000	1	4.51	0.322					1596	:330@NE2_:348@CD2	10000	1	4.57	0.533
	1597	:332@N_:354@CB	10000	1	4.57	0.451					1597	:354@NE_:390@CB	10000	1	4.51	0.478					1597	:227@CB_:286@CG	10000	1	4.57	0.538
	1598	:335@CB_:405@CG	10000	1	4.57	0.305					1598	:80@CE2_:98@O	10000	1	4.51	0.889					1598	:413@CE1_:430@CB	10000	1	4.57	0.442
	1599	:202@CD1_:230@CG1	10000	1	4.57	0.497					1599	:331@O_:354@CB	10000	1	4.51	0.585					1599	:19@CA_:29@CB	10000	1	4.57	0.385
	1600	:66@CB_:109@CG2	10000	1	4.57	0.642					1600	:404@N_:446@CG1	10000	1	4.51	0.406					1600	:401@CD1_:413@CE2	10000	1	4.57	0.649
	1601	:400@O_:446@CG1	10000	1	4.57	0.485					1601	:354@CZ_:390@CB	10000	1	4.51	0.506					1601	:393@CD_:454@C	10000	1	4.57	0.379
	1602	:230@CA_:282@C	10000	1	4.57	0.15					1602	:65@O_:109@CG2	10000	1	4.51	0.452					1602	:73@N_:102@CG2	10000	1	4.57	0.51
	1603	:380@CD_:425@CG1	10000	1	4.57	0.482					1603	:404@NE1_:434@N	10000	1	4.51	0.369					1603	:12@CA_:40@CG1	10000	1	4.57	0.537
	1604	:269@CA_:282@CA	10000	1	4.57	0.227					1604	:339@O_:346@N	10000	1	4.51	0.152					1604	:376@C_:413@CE2	10000	1	4.57	0.407
	1605	:404@CE3_:412@CA	10000	1	4.57	0.31					1605	:228@O_:286@CB	10000	1	4.51	0.36					1605	:335@N_:405@OE1	10000	1	4.57	0.686
	1606	:264@CB_:349@CA	10000	1	4.57	0.344					1606	:262@O_:346@C	10000	1	4.51	0.237					1606	:428@CD_:452@CB	10000	1	4.57	0.45
	1607	:401@N_:450@CG	10000	1	4.57	0.401					1607	:404@CA_:446@CG2	10000	1	4.51	0.465					1607	:248@CE1_:280@CG	10000	1	4.57	0.302
	1608	:340@CG2_:346@CG2	10000	1	4.57	0.528					1608	:210@CD2_:220@CB	10000	1	4.51	0.448					1608	:319@CD1_:461@CB	10000	1	4.57	0.378
	1609	:195@O_:268@N	10000	1	4.57	0.247					1609	:404@NE1_:450@CZ	10000	1	4.52	0.306					1609	:322@ND1_:460@CB	10000	1	4.57	0.405
	1610	:448@O_:457@C	10000	1	4.57	0.201					1610	:313@CA_:346@CG2	10000	1	4.52	0.479					1610	:233@CZ_:248@N	10000	1	4.57	0.409
	1611	:332@CA_:354@CA	10000	1	4.57	0.574					1611	:214@O_:234@NZ	10000	1	4.52	0.941					1611	:449@CA_:457@CG	10000	1	4.57	0.247
	1612	:331@CA_:352@C	10000	1	4.58	0.246					1612	:202@CB_:207@CZ2	10000	1	4.52	0.583					1612	:221@C_:227@CA	10000	1	4.57	0.198
	1613	:339@C_:345@O	10000	1	4.58	0.221					1613	:89@CE1_:98@CB	10000	1	4.52	0.458					1613	:73@N_:102@CG1	10000	1	4.57	0.487
	1614	:293@CD_:405@OE1	10000	1	4.58	0.98					1614	:372@CG1_:412@CG	10000	1	4.52	0.484					1614	:291@CG2_:335@O	10000	1	4.58	0.653
	1615	:310@C_:346@CG2	10000	1	4.58	0.572					1615	:333@C_:402@CG2	10000	1	4.52	0.355					1615	:229@O_:283@N	10000	1	4.58	0.159
	1616	:381@NE2_:454@N	10000	1	4.58	0.245					1616	:207@CA_:220@C	10000	1	4.52	0.177					1616	:397@O_:449@O	10000	1	4.58	0.25
	1617	:314@CB_:338@CE2	10000	1	4.58	0.891					1617	:196@CB_:269@O	10000	1	4.52	0.428					1617	:248@CZ_:280@CG	10000	1	4.58	0.348
	1618	:448@CG_:456@O	10000	1	4.58	0.879					1618	:209@CA_:219@CG	10000	1	4.52	0.246					1618	:307@CB_:406@O	10000	1	4.58	0.485
	1619	:380@CG_:452@CG	10000	1	4.58	0.473					1619	:340@CA_:345@C	10000	1	4.52	0.17					1619	:424@CD2_:429@O	10000	1	4.58	0.761
	1620	:288@CG_:342@N	10000	1	4.58	0.468					1620	:396@CD1_:460@CG2	10000	1	4.52	0.661					1620	:310@C_:406@CD1	10000	1	4.58	0.408
	1621	:216@CA_:233@N	10000	1	4.58	0.176					1621	:265@CA_:285@CD	10000	1	4.52	0.364					1621	:221@C_:228@C	10000	1	4.58	0.171
	1622	:262@ND2_:346@C	10000	1	4.58	0.547					1622	:293@CZ_:411@N	10000	1	4.52	0.314					1622	:211@N_:218@CA	10000	1	4.58	0.17
	1623	:291@CB_:336@C	10000	1	4.58	0.374					1623	:330@NE2_:350@N	10000	1	4.52	0.24					1623	:263@CG1_:348@CB	10000	1	4.58	0.485
	1624	:314@O_:399@CE1	10000	1	4.58	0.442					1624	:314@CB_:338@CD2	10000	1	4.52	0.488					1624	:397@C_:449@O	10000	1	4.58	0.206
	1625	:333@C_:402@CG2	10000	1	4.58	0.471					1625	:333@O_:402@CG2	10000	1	4.52	0.441					1625	:407@CB_:438@SG	10000	1	4.58	0.529
	1626	:35@CZ_:134@CE3	10000	1	4.58	0.693					1626	:216@N_:234@N	10000	1	4.52	0.239					1626	:220@C_:230@CD1	10000	1	4.58	0.543
	1627	:197@O_:269@C	10000	1	4.58	0.326					1627	:217@N_:232@N	10000	1	4.52	0.169					1627	:39@CG_:66@CZ	10000	1	4.58	0.369
	1628	:293@CZ_:405@OE2	10000	1	4.58	1					1628	:32@CB_:99@CD2	10000	1	4.52	0.407					1628	:293@CZ_:411@N	10000	1	4.58	0.322
	1629	:231@CB_:282@CB	10000	1	4.58	0.267					1629	:307@CG_:406@CG2	10000	1	4.52	0.503					1629	:319@CD1_:460@C	10000	1	4.58	0.301
	1630	:216@CA_:233@C	10000	1	4.58	0.264					1630	:340@CG1_:345@N	10000	1	4.52	0.47					1630	:197@O_:270@N	10000	1	4.58	0.335
	1631	:267@CG_:284@C	10000	1	4.58	0.393					1631	:103@ND2_:134@CB	10000	1	4.52	0.519					1631	:268@CA_:283@CB	10000	1	4.58	0.3
	1632	:424@O_:430@OE1	10000	1	4.58	0.532					1632	:263@O_:347@CD	10000	1	4.52	0.575					1632	:310@O_:346@CG1	10000	1	4.58	0.697
	1633	:451@N_:457@NE	10000	1	4.58	0.212					1633	:9@CG1_:43@C	10000	1	4.53	0.365					1633	:217@OG1_:232@O	10000	1	4.58	0.411
	1634	:218@CA_:231@CA	10000	1	4.58	0.18					1634	:314@C_:338@CZ	10000	1	4.53	0.383					1634	:397@CG_:457@NE	10000	1	4.58	0.263
	1635	:322@N_:328@O	10000	1	4.58	0.571					1635	:377@CE1_:398@O	10000	1	4.53	0.312					1635	:318@C_:460@CG1	10000	1	4.58	0.438
	1636	:9@CG1_:40@O	10000	1	4.58	0.389					1636	:19@CA_:29@O	10000	1	4.53	0.292					1636	:379@CB_:457@NH2	10000	1	4.58	0.397
	1637	:380@CD_:397@CG	10000	1	4.58	0.304					1637	:293@CD_:405@CD	10000	1	4.53	0.214					1637	:330@C_:395@OE1	10000	1	4.58	0.231
	1638	:293@N_:336@N	10000	1	4.59	0.252					1638	:89@CG_:98@CD1	10000	1	4.53	0.885					1638	:333@CB_:399@N	10000	1	4.58	0.201
	1639	:9@CA_:40@CB	10000	1	4.59	0.301					1639	:310@CB_:346@CG2	10000	1	4.53	0.388					1639	:292@C_:335@C	10000	1	4.58	0.224
	1640	:211@CA_:218@CB	10000	1	4.59	0.275					1640	:340@CG2_:346@CG2	10000	1	4.53	0.549					1640	:211@C_:217@CA	10000	1	4.58	0.174
	1641	:332@CB_:353@C	10000	1	4.59	0.55					1641	:39@CD2_:110@CB	10000	1	4.53	0.548					1641	:448@CB_:458@CG	10000	1	4.59	0.409
	1642	:197@CG1_:268@CA	10000	1	4.59	0.427					1642	:335@CB_:402@CG1	10000	1	4.53	0.416					1642	:110@CZ2_:130@C	10000	1	4.59	0.731
	1643	:405@OE1_:412@CG	10000	1	4.59	0.639					1643	:445@CG2_:463@CG2	10000	1	4.53	0.608					1643	:197@CD1_:268@C	10000	1	4.59	0.492
	1644	:293@CA_:335@C	10000	1	4.59	0.266					1644	:397@CG_:457@NH1	10000	1	4.53	0.278					1644	:404@CD1_:432@C	10000	1	4.59	0.269
	1645	:338@CB_:346@CG1	10000	1	4.59	0.858					1645	:15@CG2_:36@CB	10000	1	4.53	0.352					1645	:379@CB_:394@CB	10000	1	4.59	0.431
	1646	:307@NH1_:407@CA	10000	1	4.59	0.465					1646	:404@CD1_:446@CG2	10000	1	4.53	0.52					1646	:264@CD2_:284@CB	10000	1	4.59	0.562
	1647	:333@CD1_:399@CD1	10000	1	4.59	0.493					1647	:262@CA_:347@CG	10000	1	4.53	0.373					1647	:321@CA_:328@N	10000	1	4.59	0.273
	1648	:19@SG_:77@CG1	10000	1	4.59	0.521					1648	:264@CG_:349@CB	10000	1	4.53	0.296					1648	:230@CA_:282@C	10000	1	4.59	0.156
	1649	:69@CB_:105@O	10000	1	4.59	0.531					1649	:221@C_:227@CA	10000	1	4.53	0.183					1649	:413@CE1_:430@C	10000	1	4.59	0.417
	1650	:449@SG_:463@CG1	10000	1	4.59	0.373					1650	:404@CZ3_:411@N	10000	1	4.53	0.297					1650	:255@O_:264@O	10000	1	4.59	0.484
	1651	:219@O_:229@N	10000	1	4.59	0.163					1651	:380@CG_:397@OH	10000	1	4.53	0.434					1651	:62@CB_:113@CD1	10000	1	4.59	0.721
	1652	:424@C_:429@C	10000	1	4.59	0.309					1652	:215@CA_:234@CB	10000	1	4.53	0.3					1652	:248@CD2_:280@CD1	10000	1	4.59	0.835
	1653	:264@N_:347@CD	10000	1	4.59	0.369					1653	:208@O_:219@N	10000	1	4.53	0.144					1653	:262@C_:347@CB	10000	1	4.59	0.408
	1654	:263@N_:347@CG	10000	1	4.59	0.421					1654	:291@CG2_:338@O	10000	1	4.53	0.359					1654	:334@CA_:377@OH	10000	1	4.59	0.453
	1655	:400@CA_:449@SG	10000	1	4.59	0.337					1655	:22@CE_:77@O	10000	1	4.53	0.71					1655	:73@CB_:102@CG2	10000	1	4.59	0.509
	1656	:22@SD_:29@SG	10000	1	4.59	0.589					1656	:397@O_:449@O	10000	1	4.53	0.247					1656	:380@CG_:397@OH	10000	1	4.59	0.44
	1657	:202@C_:207@CE2	10000	1	4.59	0.407					1657	:255@CE_:266@CD1	10000	1	4.53	0.605					1657	:287@CA_:341@CA	10000	1	4.59	0.252
	1658	:232@N_:281@OG	10000	1	4.59	0.759					1658	:215@C_:233@CA	10000	1	4.53	0.161					1658	:264@CD2_:284@CG	10000	1	4.59	0.554
	1659	:270@C_:281@OG	10000	1	4.59	0.846					1659	:228@C_:286@N	10000	1	4.54	0.282					1659	:209@CD1_:219@CD2	10000	1	4.59	0.487
	1660	:19@CB_:30@N	10000	1	4.59	0.386					1660	:232@CB_:280@O	10000	1	4.54	0.344					1660	:404@O_:409@N	10000	1	4.59	0.225
	1661	:293@CA_:335@CB	10000	1	4.59	0.339					1661	:424@O_:429@O	10000	1	4.54	0.407					1661	:263@C_:347@CB	10000	1	4.6	0.42
	1662	:404@O_:409@N	10000	1	4.59	0.241					1662	:381@C_:388@CB	10000	1	4.54	0.501					1662	:116@O_:121@CB	10000	1	4.6	0.665
	1663	:396@CG2_:449@CA	10000	1	4.59	0.481					1663	:197@CB_:269@C	10000	1	4.54	0.314					1663	:19@CB_:29@CB	10000	1	4.6	0.456
	1664	:221@C_:228@C	10000	1	4.6	0.179					1664	:323@CE1_:461@CG	10000	1	4.54	0.653					1664	:390@OH_:398@OG	10000	1	4.6	0.583
	1665	:217@C_:231@CA	10000	1	4.6	0.167					1665	:268@O_:282@CB	10000	1	4.54	0.364					1665	:335@OG_:402@CA	10000	1	4.6	0.628
	1666	:15@CD1_:74@CA	10000	1	4.6	0.403					1666	:397@OH_:425@CG2	10000	1	4.54	0.69					1666	:292@CD2_:335@CA	10000	1	4.6	0.443
	1667	:404@N_:446@CG1	10000	1	4.6	0.443					1667	:210@CD1_:219@CA	10000	1	4.54	0.412					1667	:287@CA_:340@C	10000	1	4.6	0.239
	1668	:9@CD1_:44@CB	10000	1	4.6	0.441					1668	:59@CD1_:116@CB	10000	1	4.54	0.784					1668	:334@NE_:377@CE2	10000	1	4.6	0.675
	1669	:232@CB_:280@O	10000	1	4.6	0.345					1669	:91@CG2_:316@CG	10000	1	4.54	0.672					1669	:207@CG_:230@CD1	10000	1	4.6	0.457
	1670	:227@CB_:286@CB	10000	1	4.6	0.486					1670	:208@N_:219@CD2	10000	1	4.54	0.363					1670	:393@O_:457@CG	10000	1	4.6	0.195
	1671	:15@CG1_:74@CG	10000	1	4.6	0.609					1671	:117@C_:122@N	10000	1	4.54	0.597					1671	:80@CE2_:98@CG	10000	1	4.6	0.503
	1672	:228@C_:286@N	10000	1	4.6	0.286					1672	:287@SG_:340@O	10000	1	4.54	0.358					1672	:266@CA_:284@CB	10000	1	4.6	0.357
	1673	:272@CB_:279@CB	10000	1	4.6	0.417					1673	:287@CA_:340@C	10000	1	4.54	0.247					1673	:219@O_:229@N	10000	1	4.6	0.167
	1674	:229@CB_:286@CB	10000	1	4.6	0.381					1674	:291@N_:339@CD2	10000	1	4.54	0.539					1674	:80@CD2_:98@CG	10000	1	4.6	0.507
	1675	:168@CD1_:308@CG	10000	1	4.6	0.744					1675	:254@OG1_:351@CB	10000	1	4.54	0.446					1675	:339@C_:347@CA	10000	1	4.6	0.174
	1676	:293@NH2_:411@CD1	10000	1	4.6	0.882					1676	:315@CA_:399@CE2	10000	1	4.54	0.338					1676	:28@C_:99@CD2	10000	1	4.6	0.503
	1677	:289@CG_:342@N	10000	1	4.6	0.559					1677	:404@CE3_:410@O	10000	1	4.54	0.289					1677	:338@CZ_:348@CG	10000	1	4.6	0.551
	1678	:354@CZ_:398@CB	10000	1	4.6	0.184					1678	:220@CD_:286@CD1	10000	1	4.54	0.489					1678	:211@O_:216@O	10000	1	4.6	0.293
	1679	:340@CG1_:345@C	10000	1	4.6	0.472					1679	:232@N_:281@CB	10000	1	4.54	0.342					1679	:405@CD_:410@O	10000	1	4.6	0.285
	1680	:378@C_:383@CD1	10000	1	4.6	0.537					1680	:22@SD_:29@SG	10000	1	4.54	0.544					1680	:207@CG_:219@CB	10000	1	4.6	0.256
	1681	:248@CE2_:280@CB	10000	1	4.6	0.519					1681	:207@CE3_:219@CB	10000	1	4.54	0.554					1681	:288@N_:341@CB	10000	1	4.6	0.612
	1682	:334@CA_:377@CD1	10000	1	4.6	0.352					1682	:80@CD2_:98@CG	10000	1	4.54	0.518					1682	:209@CG_:219@CE2	10000	1	4.6	0.444
	1683	:87@O_:319@CZ	10000	1	4.6	0.554					1683	:314@CB_:338@CD1	10000	1	4.54	0.52					1683	:231@CA_:282@N	10000	1	4.6	0.145
	1684	:218@CD1_:231@CB	10000	1	4.6	0.754					1684	:317@C_:348@CD2	10000	1	4.54	0.585					1684	:180@N_:343@CA	10000	1	4.6	0.687
	1685	:229@CA_:284@C	10000	1	4.6	0.15					1685	:287@CB_:339@C	10000	1	4.54	0.299					1685	:79@C_:85@CG	10000	1	4.6	0.266
	1686	:263@CB_:348@O	10000	1	4.6	0.313					1686	:264@CG_:285@O	10000	1	4.54	0.412					1686	:230@CG2_:281@CB	10000	1	4.6	0.465
	1687	:262@O_:346@C	10000	1	4.6	0.246					1687	:396@O_:449@SG	10000	1	4.54	0.356					1687	:382@OE1_:390@CD2	10000	1	4.61	0.724
	1688	:116@C_:121@N	10000	1	4.6	0.366					1688	:264@CA_:347@CB	10000	1	4.54	0.335					1688	:228@CG2_:284@O	10000	1	4.61	0.706
	1689	:197@C_:270@CB	10000	1	4.6	0.312					1689	:393@CA_:457@NH1	10000	1	4.54	0.228					1689	:393@CA_:457@NH1	10000	1	4.61	0.246
	1690	:62@CB_:113@CD1	10000	1	4.6	0.689					1690	:163@CB_:173@CG1	10000	1	4.54	0.463					1690	:229@N_:284@N	10000	1	4.61	0.164
	1691	:329@CG_:395@OE2	10000	1	4.61	0.396					1691	:379@CA_:397@CZ	10000	1	4.54	0.328					1691	:321@CD2_:328@CB	10000	1	4.61	0.512
	1692	:147@NH1_:157@CG	10000	1	4.61	0.645					1692	:228@CB_:284@C	10000	1	4.54	0.212					1692	:310@CD1_:406@CG2	10000	1	4.61	0.528
	1693	:262@O_:347@CG	10000	1	4.61	0.326					1693	:322@ND1_:460@CB	10000	1	4.54	0.367					1693	:231@CD_:284@CE	10000	1	4.61	0.53
	1694	:293@CD_:335@CB	10000	1	4.61	0.354					1694	:195@O_:267@O	10000	1	4.54	0.311					1694	:396@C_:449@CB	10000	1	4.61	0.228
	1695	:263@CD1_:320@CB	10000	1	4.61	0.533					1695	:331@C_:354@CG	10000	1	4.54	0.399					1695	:449@N_:458@CG	10000	1	4.61	0.324
	1696	:293@CA_:335@OG	10000	1	4.61	0.765					1696	:97@CG1_:139@N	10000	1	4.54	0.652					1696	:377@C_:398@CB	10000	1	4.61	0.341
	1697	:168@CB_:173@CG1	10000	1	4.61	0.534					1697	:197@O_:269@C	10000	1	4.55	0.352					1697	:354@NE_:390@CD1	10000	1	4.61	0.492
	1698	:233@CE2_:248@N	10000	1	4.61	0.613					1698	:389@O_:394@OG	10000	1	4.55	0.416					1698	:248@CD2_:280@CD2	10000	1	4.61	0.847
	1699	:296@CD2_:406@C	10000	1	4.61	0.353					1699	:318@CB_:460@CG2	10000	1	4.55	0.351					1699	:404@CZ3_:410@CA	10000	1	4.61	0.261
	1700	:287@SG_:339@CG	10000	1	4.61	0.3					1700	:62@CB_:113@CA	10000	1	4.55	0.406					1700	:118@C_:123@N	10000	1	4.61	0.339
	1701	:379@CA_:397@CE2	10000	1	4.61	0.277					1701	:117@C_:123@O	10000	1	4.55	0.588					1701	:291@OG1_:335@O	10000	1	4.61	0.848
	1702	:233@CZ_:248@CD1	10000	1	4.61	0.515					1702	:267@CD1_:285@N	10000	1	4.55	0.75					1702	:292@N_:335@C	10000	1	4.61	0.293
	1703	:397@CD2_:457@CD	10000	1	4.61	0.267					1703	:196@N_:269@O	10000	1	4.55	0.234					1703	:262@N_:346@O	10000	1	4.61	0.218
	1704	:272@O_:279@C	10000	1	4.61	0.354					1704	:88@O_:319@CZ	10000	1	4.55	0.527					1704	:214@O_:234@CG	10000	1	4.61	0.521
	1705	:434@CD1_:443@CA	10000	1	4.61	0.814					1705	:219@N_:230@N	10000	1	4.55	0.144					1705	:248@CD2_:280@CB	10000	1	4.61	0.518
	1706	:376@C_:401@CG1	10000	1	4.61	0.352					1706	:313@C_:346@CG2	10000	1	4.55	0.406					1706	:233@CE1_:247@O	10000	1	4.61	0.457
	1707	:338@N_:347@O	10000	1	4.61	0.198					1707	:210@CG_:220@CB	10000	1	4.55	0.328					1707	:287@SG_:341@CG2	10000	1	4.61	0.651
	1708	:289@N_:341@C	10000	1	4.61	0.278					1708	:218@CA_:231@CA	10000	1	4.55	0.164					1708	:448@O_:457@C	10000	1	4.61	0.212
	1709	:210@CG_:218@C	10000	1	4.61	0.355					1709	:214@O_:234@CE	10000	1	4.55	0.803					1709	:334@CB_:377@CD2	10000	1	4.61	0.503
	1710	:212@CA_:217@CA	10000	1	4.61	0.218					1710	:310@O_:346@CB	10000	1	4.55	0.308					1710	:196@CG_:269@O	10000	1	4.61	0.655
	1711	:413@CE2_:421@CG2	10000	1	4.61	0.664					1711	:292@CG_:406@CG1	10000	1	4.55	0.227					1711	:404@CE3_:410@O	10000	1	4.62	0.334
	1712	:449@CA_:457@CG	10000	1	4.61	0.256					1712	:217@C_:231@CA	10000	1	4.55	0.166					1712	:400@CA_:449@SG	10000	1	4.62	0.307
	1713	:293@CD_:405@CD	10000	1	4.61	0.425					1713	:449@N_:458@CG	10000	1	4.55	0.327					1713	:330@NE2_:348@CB	10000	1	4.62	0.466
	1714	:19@CB_:29@CA	10000	1	4.61	0.313					1714	:103@C_:134@CD2	10000	1	4.55	0.418					1714	:332@NZ_:337@ND2	10000	1	4.62	0.758
	1715	:172@CB_:305@N	10000	1	4.61	0.546					1715	:449@CA_:457@CG	10000	1	4.55	0.245					1715	:333@CD1_:395@O	10000	1	4.62	0.801
	1716	:397@CD2_:451@N	10000	1	4.61	0.261					1716	:340@N_:345@O	10000	1	4.55	0.179					1716	:452@C_:457@CZ	10000	1	4.62	0.152
	1717	:231@CA_:282@N	10000	1	4.61	0.144					1717	:330@C_:395@CD	10000	1	4.55	0.111					1717	:330@NE2_:351@CA	10000	1	4.62	0.722
	1718	:267@CB_:284@N	10000	1	4.61	0.384					1718	:397@CA_:457@CD	10000	1	4.55	0.228					1718	:397@CA_:457@CD	10000	1	4.62	0.249
	1719	:248@CG_:280@CB	10000	1	4.61	0.617					1719	:267@CG_:283@O	10000	1	4.55	0.285					1719	:404@N_:446@CG1	10000	1	4.62	0.368
	1720	:210@CB_:219@C	10000	1	4.61	0.419					1720	:230@CA_:282@C	10000	1	4.55	0.143					1720	:229@CB_:286@N	10000	1	4.62	0.401
	1721	:448@C_:458@CG	10000	1	4.62	0.302					1721	:393@CD_:454@C	10000	1	4.55	0.379					1721	:221@C_:228@CA	10000	1	4.62	0.16
	1722	:221@C_:227@CA	10000	1	4.62	0.201					1722	:218@CD1_:231@CB	10000	1	4.55	0.761					1722	:215@CA_:234@CB	10000	1	4.62	0.327
	1723	:396@CG2_:458@N	10000	1	4.62	0.371					1723	:267@CB_:283@CG1	10000	1	4.55	0.367					1723	:258@CG_:263@CD1	10000	1	4.62	0.55
	1724	:445@CG1_:466@CG	10000	1	4.62	0.479					1724	:262@CA_:346@C	10000	1	4.55	0.227					1724	:448@O_:458@N	10000	1	4.62	0.256
	1725	:372@CB_:377@CE2	10000	1	4.62	0.301					1725	:339@C_:346@CA	10000	1	4.55	0.139					1725	:218@CD1_:231@CB	10000	1	4.62	0.91
	1726	:215@O_:232@O	10000	1	4.62	0.209					1726	:335@OG_:405@CB	10000	1	4.55	0.562					1726	:287@CB_:341@N	10000	1	4.62	0.299
	1727	:168@CD1_:308@CB	10000	1	4.62	0.683					1727	:210@CA_:218@C	10000	1	4.55	0.152					1727	:416@C_:421@CG1	10000	1	4.62	0.342
	1728	:302@CG_:307@CG	10000	1	4.62	0.535					1728	:292@CB_:335@C	10000	1	4.55	0.225					1728	:330@NE2_:348@CG	10000	1	4.62	0.516
	1729	:265@O_:285@CG	10000	1	4.62	0.54					1729	:317@O_:348@CD2	10000	1	4.56	0.713					1729	:233@CZ_:248@CB	10000	1	4.62	0.436
	1730	:396@C_:449@CB	10000	1	4.62	0.263					1730	:216@OG_:233@CE2	10000	1	4.56	0.511					1730	:401@N_:450@CD	10000	1	4.62	0.361
	1731	:217@O_:231@CB	10000	1	4.62	0.273					1731	:377@CD1_:402@CG2	10000	1	4.56	0.322					1731	:404@CE3_:412@N	10000	1	4.62	0.235
	1732	:218@CG_:230@O	10000	1	4.62	0.406					1732	:376@CA_:413@CD2	10000	1	4.56	0.421					1732	:42@CB_:110@CH2	10000	1	4.62	0.568
	1733	:233@CD2_:248@CB	10000	1	4.62	0.474					1733	:354@CD_:390@CB	10000	1	4.56	0.558					1733	:424@O_:430@CA	10000	1	4.62	0.415
	1734	:229@O_:283@N	10000	1	4.62	0.161					1734	:76@O_:99@CE1	10000	1	4.56	0.553					1734	:258@O_:263@CG2	10000	1	4.62	0.879
	1735	:262@ND2_:316@CG	10000	1	4.62	0.528					1735	:266@CA_:284@CB	10000	1	4.56	0.295					1735	:381@NE2_:454@N	10000	1	4.62	0.246
	1736	:397@CE2_:449@O	10000	1	4.62	0.312					1736	:333@CG1_:395@OE1	10000	1	4.56	0.397					1736	:16@CG_:37@CD1	10000	1	4.62	0.722
	1737	:258@CB_:263@CB	10000	1	4.62	0.411					1737	:209@CG_:219@CE2	10000	1	4.56	0.464					1737	:229@N_:285@O	10000	1	4.63	0.411
	1738	:380@CG_:397@CZ	10000	1	4.62	0.363					1738	:322@CG_:328@O	10000	1	4.56	0.268					1738	:313@O_:346@CG1	10000	1	4.63	0.54
	1739	:380@CG_:397@OH	10000	1	4.62	0.431					1739	:451@N_:457@CG	10000	1	4.56	0.239					1739	:424@C_:429@C	10000	1	4.63	0.301
	1740	:211@N_:218@N	10000	1	4.62	0.171					1740	:290@C_:339@CD2	10000	1	4.56	0.501					1740	:397@CG_:457@NH1	10000	1	4.63	0.308
	1741	:90@O_:146@CB	10000	1	4.62	0.787					1741	:333@C_:398@CB	10000	1	4.56	0.22					1741	:330@CD2_:348@CB	10000	1	4.63	0.431
	1742	:380@CB_:452@O	10000	1	4.63	0.357					1742	:176@CG2_:306@CB	10000	1	4.56	0.437					1742	:354@CG_:390@CD2	10000	1	4.63	0.913
	1743	:311@CB_:403@CD2	10000	1	4.63	0.351					1743	:216@OG_:231@NZ	10000	1	4.56	0.529					1743	:287@C_:340@C	10000	1	4.63	0.269
	1744	:338@CE2_:348@CG	10000	1	4.63	0.887					1744	:163@CB_:168@CB	10000	1	4.56	0.354					1744	:322@CE1_:396@CD1	10000	1	4.63	0.563
	1745	:210@CD2_:220@N	10000	1	4.63	0.413					1745	:209@CD1_:219@CZ	10000	1	4.56	0.54					1745	:339@C_:347@CB	10000	1	4.63	0.322
	1746	:293@NH1_:410@N	10000	1	4.63	0.361					1746	:322@ND1_:460@CG2	10000	1	4.56	0.984					1746	:333@CB_:398@OG	10000	1	4.63	0.671
	1747	:375@O_:383@CD2	10000	1	4.63	0.534					1747	:335@CB_:402@CG2	10000	1	4.56	0.34					1747	:379@CA_:397@CD2	10000	1	4.63	0.312
	1748	:413@CD2_:421@CD1	10000	1	4.63	0.533					1748	:168@CG2_:305@N	10000	1	4.56	0.53					1748	:228@C_:286@CA	10000	1	4.63	0.255
	1749	:268@O_:281@O	10000	1	4.63	0.234					1749	:396@CG2_:458@N	10000	1	4.56	0.336					1749	:335@CA_:402@CG2	10000	1	4.63	0.275
	1750	:258@CD2_:263@CG2	10000	1	4.63	0.752					1750	:79@C_:85@CG	10000	1	4.56	0.249					1750	:232@N_:281@CA	10000	1	4.63	0.176
	1751	:377@CD1_:401@CG1	10000	1	4.63	0.437					1751	:404@CD1_:432@C	10000	1	4.56	0.309					1751	:212@CB_:217@OG1	10000	1	4.63	0.586
	1752	:272@CA_:279@N	10000	1	4.63	0.242					1752	:91@CB_:319@CZ	10000	1	4.56	0.59					1752	:377@CE1_:405@CD	10000	1	4.63	0.327
	1753	:117@CB_:123@CB	10000	1	4.63	0.488					1753	:296@O_:409@CA	10000	1	4.56	0.413					1753	:270@CB_:283@CG2	10000	1	4.63	0.486
	1754	:376@CB_:412@O	10000	1	4.63	0.509					1754	:16@CD2_:37@CD2	10000	1	4.56	0.664					1754	:338@CZ_:348@CD1	10000	1	4.63	0.737
	1755	:452@C_:457@CZ	10000	1	4.63	0.152					1755	:32@CD2_:99@CZ	10000	1	4.57	0.628					1755	:264@CA_:347@CB	10000	1	4.63	0.348
	1756	:16@CB_:33@C	10000	1	4.63	0.375					1756	:118@C_:123@N	10000	1	4.57	0.38					1756	:333@CG2_:399@CD1	10000	1	4.63	0.406
	1757	:267@CG_:284@CA	10000	1	4.63	0.383					1757	:315@CB_:399@CE2	10000	1	4.57	0.361					1757	:292@N_:339@C	10000	1	4.63	0.292
	1758	:229@C_:284@C	10000	1	4.63	0.158					1758	:291@C_:339@CA	10000	1	4.57	0.234					1758	:287@C_:341@CA	10000	1	4.63	0.273
	1759	:354@NH2_:395@N	10000	1	4.63	0.409					1759	:262@O_:348@O	10000	1	4.57	0.266					1759	:220@CA_:228@C	10000	1	4.63	0.19
	1760	:209@CG_:219@CE2	10000	1	4.63	0.475					1760	:377@CA_:398@OG	10000	1	4.57	0.415					1760	:261@C_:347@CE	10000	1	4.63	0.293
	1761	:292@N_:339@N	10000	1	4.63	0.21					1761	:195@O_:269@CG1	10000	1	4.57	0.739					1761	:15@CB_:36@CG1	10000	1	4.63	0.401
	1762	:115@O_:120@N	10000	1	4.63	0.454					1762	:215@O_:232@O	10000	1	4.57	0.204					1762	:331@N_:352@O	10000	1	4.63	0.624
	1763	:220@CA_:228@C	10000	1	4.63	0.188					1763	:216@N_:232@O	10000	1	4.57	0.165					1763	:382@CD_:390@CD2	10000	1	4.63	0.733
	1764	:12@N_:70@CD1	10000	1	4.63	0.678					1764	:377@CZ_:401@CG2	10000	1	4.57	0.314					1764	:310@CA_:346@CG2	10000	1	4.63	0.798
	1765	:451@C_:457@CZ	10000	1	4.64	0.155					1765	:424@CG_:429@O	10000	1	4.57	0.771					1765	:231@O_:282@CG1	10000	1	4.63	0.376
	1766	:333@CG1_:402@CG2	10000	1	4.64	0.572					1766	:292@CD2_:338@CG	10000	1	4.57	0.562					1766	:80@CB_:86@CG1	10000	1	4.63	0.58
	1767	:221@C_:228@CA	10000	1	4.64	0.167					1767	:197@O_:270@N	10000	1	4.57	0.38					1767	:8@CD1_:67@CG	10000	1	4.63	0.451
	1768	:381@C_:388@CD2	10000	1	4.64	0.609					1768	:302@CB_:307@CZ	10000	1	4.57	0.634					1768	:332@CB_:337@CG	10000	1	4.64	0.335
	1769	:270@C_:281@CA	10000	1	4.64	0.177					1769	:307@CZ_:407@C	10000	1	4.57	0.337					1769	:289@CB_:341@O	10000	1	4.64	0.471
	1770	:118@N_:123@N	10000	1	4.64	0.267					1770	:405@CD_:410@O	10000	1	4.57	0.246					1770	:168@CD1_:305@CA	10000	1	4.64	0.7
	1771	:232@N_:281@CA	10000	1	4.64	0.177					1771	:404@CZ3_:410@CA	10000	1	4.57	0.229					1771	:396@CG2_:449@O	10000	1	4.64	0.401
	1772	:290@O_:339@N	10000	1	4.64	0.176					1772	:397@CD2_:457@NH1	10000	1	4.57	0.294					1772	:372@CB_:412@O	10000	1	4.64	0.475
	1773	:354@NH2_:377@C	10000	1	4.64	0.355					1773	:212@CA_:217@CG2	10000	1	4.57	0.315					1773	:230@CA_:283@CA	10000	1	4.64	0.16
	1774	:382@CA_:388@CD2	10000	1	4.64	0.417					1774	:195@C_:269@O	10000	1	4.57	0.275					1774	:116@O_:121@CA	10000	1	4.64	0.558
	1775	:168@C_:173@CG1	10000	1	4.64	0.452					1775	:376@CB_:413@CE2	10000	1	4.57	0.514					1775	:451@C_:457@CZ	10000	1	4.64	0.152
	1776	:293@NE_:411@CD1	10000	1	4.64	0.816					1776	:210@CG_:218@C	10000	1	4.57	0.285					1776	:432@N_:450@NE	10000	1	4.64	0.238
	1777	:218@CG_:231@CG	10000	1	4.64	0.551					1777	:210@CB_:218@CG	10000	1	4.57	0.537					1777	:311@CG2_:406@CB	10000	1	4.64	0.343
	1778	:268@N_:283@N	10000	1	4.64	0.173					1778	:323@CG_:461@CB	10000	1	4.57	0.626					1778	:397@CD2_:449@C	10000	1	4.64	0.251
	1779	:292@CD2_:338@CG	10000	1	4.64	0.61					1779	:397@C_:449@O	10000	1	4.57	0.205					1779	:197@CB_:269@C	10000	1	4.64	0.31
	1780	:91@CB_:319@CZ	10000	1	4.64	0.842					1780	:404@NE1_:450@NH2	10000	1	4.57	0.386					1780	:19@O_:29@CA	10000	1	4.64	0.378
	1781	:448@CA_:458@CD	10000	1	4.64	0.253					1781	:315@O_:460@CG2	10000	1	4.57	0.92					1781	:208@C_:219@CG	10000	1	4.64	0.217
	1782	:354@NH2_:378@C	10000	1	4.64	0.274					1782	:292@CD1_:310@CB	10000	1	4.57	0.337					1782	:232@N_:281@OG	10000	1	4.64	0.777
	1783	:264@CA_:347@CB	10000	1	4.64	0.329					1783	:424@C_:429@C	10000	1	4.58	0.302					1783	:381@CB_:388@CG	10000	1	4.64	0.715
	1784	:216@C_:232@C	10000	1	4.64	0.132					1784	:380@CB_:452@O	10000	1	4.58	0.395					1784	:331@CA_:354@CB	10000	1	4.64	0.469
	1785	:293@NH2_:335@OG	10000	1	4.64	0.784					1785	:287@SG_:339@C	10000	1	4.58	0.379					1785	:229@C_:283@CA	10000	1	4.64	0.157
	1786	:311@N_:406@CG2	10000	1	4.64	0.447					1786	:292@CG_:338@CB	10000	1	4.58	0.228					1786	:334@CG_:377@CE1	10000	1	4.64	0.572
	1787	:432@N_:450@NE	10000	1	4.64	0.287					1787	:221@N_:228@CG2	10000	1	4.58	0.272					1787	:377@C_:397@CE1	10000	1	4.64	0.441
	1788	:379@N_:397@CG	10000	1	4.64	0.254					1788	:335@CA_:377@OH	10000	1	4.58	0.428					1788	:262@OD1_:316@CZ	10000	1	4.64	0.614
	1789	:8@CG1_:67@CG	10000	1	4.64	0.675					1789	:62@O_:113@CD1	10000	1	4.58	0.463					1789	:339@CB_:347@C	10000	1	4.64	0.272
	1790	:211@C_:217@CG2	10000	1	4.64	0.323					1790	:15@CG1_:74@CA	10000	1	4.58	0.358					1790	:430@NE2_:451@N	10000	1	4.64	0.217
	1791	:340@CG1_:345@N	10000	1	4.64	0.52					1791	:404@O_:409@N	10000	1	4.58	0.216					1791	:233@CB_:280@C	10000	1	4.64	0.303
	1792	:212@CA_:217@CG2	10000	1	4.64	0.332					1792	:254@CB_:351@CD1	10000	1	4.58	0.546					1792	:425@C_:430@OE1	10000	1	4.64	0.386
	1793	:207@C_:219@CD2	10000	1	4.64	0.532					1793	:233@CZ_:248@N	10000	1	4.58	0.436					1793	:288@N_:340@C	10000	1	4.64	0.252
	1794	:393@O_:457@CG	10000	1	4.65	0.219					1794	:103@O_:134@CE3	10000	1	4.58	0.497					1794	:117@C_:123@CA	10000	1	4.64	0.273
	1795	:262@OD1_:317@N	10000	1	4.65	0.355					1795	:267@CG_:284@C	10000	1	4.58	0.36					1795	:211@C_:218@CB	10000	1	4.64	0.237
	1796	:262@CA_:347@CG	10000	1	4.65	0.395					1796	:302@CG_:307@CZ	10000	1	4.58	0.547					1796	:431@O_:450@CZ	10000	1	4.64	0.364
	1797	:229@N_:284@N	10000	1	4.65	0.156					1797	:229@O_:283@N	10000	1	4.58	0.165					1797	:430@NE2_:451@O	10000	1	4.64	0.335
	1798	:220@CB_:286@CE1	10000	1	4.65	0.488					1798	:219@CG_:230@O	10000	1	4.58	0.305					1798	:116@C_:121@N	10000	1	4.65	0.404
	1799	:378@C_:383@CG	10000	1	4.65	0.402					1799	:15@CG1_:74@CG	10000	1	4.58	0.521					1799	:221@O_:227@N	10000	1	4.65	0.187
	1800	:210@CG_:219@N	10000	1	4.65	0.477					1800	:217@O_:230@C	10000	1	4.58	0.2					1800	:13@N_:40@CD1	10000	1	4.65	0.842
	1801	:18@CG_:77@CG2	10000	1	4.65	0.605					1801	:219@O_:230@CG1	10000	1	4.58	0.352					1801	:211@CA_:218@CB	10000	1	4.65	0.258
	1802	:291@N_:338@O	10000	1	4.65	0.197					1802	:267@CA_:283@C	10000	1	4.58	0.202					1802	:333@CB_:338@CZ	10000	1	4.65	0.539
	1803	:163@C_:168@N	10000	1	4.65	0.584					1803	:405@OE2_:410@O	10000	1	4.58	0.656					1803	:334@CG_:377@CD1	10000	1	4.65	0.651
	1804	:248@CE2_:280@CD2	10000	1	4.65	0.846					1804	:163@O_:168@C	10000	1	4.58	0.347					1804	:264@N_:347@CD	10000	1	4.65	0.435
	1805	:195@O_:267@O	10000	1	4.65	0.336					1805	:209@CG_:217@CG2	10000	1	4.58	0.611					1805	:288@N_:342@N	10000	1	4.65	0.359
	1806	:332@CG_:352@O	10000	1	4.65	0.646					1806	:216@CB_:233@CZ	10000	1	4.58	0.438					1806	:66@CG_:109@CG1	10000	1	4.65	0.457
	1807	:262@CA_:346@C	10000	1	4.65	0.19					1807	:311@CB_:403@CD2	10000	1	4.58	0.395					1807	:15@CG1_:74@CG	10000	1	4.65	0.566
	1808	:263@CA_:347@CB	10000	1	4.65	0.338					1808	:381@CB_:388@CD2	10000	1	4.59	0.999					1808	:381@C_:388@CD2	10000	1	4.65	0.568
	1809	:69@CB_:105@C	10000	1	4.65	0.434					1809	:207@N_:220@O	10000	1	4.59	0.209					1809	:293@NE_:405@OE1	10000	1	4.65	0.927
	1810	:89@CG_:98@CD1	10000	1	4.65	0.684					1810	:413@CE1_:430@C	10000	1	4.59	0.454					1810	:233@O_:279@CB	10000	1	4.65	0.484
	1811	:219@CG_:230@O	10000	1	4.65	0.32					1811	:451@N_:457@NE	10000	1	4.59	0.207					1811	:413@CG_:421@CG2	10000	1	4.65	0.486
	1812	:172@OE2_:303@CG2	10000	1	4.65	0.504					1812	:58@C_:116@CD1	10000	1	4.59	0.708					1812	:15@CD1_:74@CA	10000	1	4.65	0.413
	1813	:313@CA_:346@CG1	10000	1	4.65	0.561					1813	:80@CG_:98@CD2	10000	1	4.59	0.527					1813	:267@CB_:283@CB	10000	1	4.65	0.317
	1814	:35@CD_:134@NE1	10000	1	4.65	0.659					1814	:381@C_:388@CD2	10000	1	4.59	0.514					1814	:229@CA_:284@C	10000	1	4.65	0.156
	1815	:332@N_:353@CA	10000	1	4.65	0.354					1815	:229@CB_:284@C	10000	1	4.59	0.258					1815	:333@C_:377@CD1	10000	1	4.65	0.347
	1816	:202@C_:207@CZ2	10000	1	4.65	0.491					1816	:218@CA_:230@C	10000	1	4.59	0.16					1816	:413@CZ_:430@CA	10000	1	4.65	0.411
	1817	:393@C_:457@CZ	10000	1	4.65	0.164					1817	:62@CB_:113@CB	10000	1	4.59	0.415					1817	:293@NH2_:410@N	10000	1	4.65	0.222
	1818	:330@CB_:395@CG	10000	1	4.66	0.315					1818	:80@CZ_:98@CG	10000	1	4.59	0.508					1818	:291@CA_:335@O	10000	1	4.65	0.384
	1819	:219@C_:230@CB	10000	1	4.66	0.272					1819	:262@CB_:316@O	10000	1	4.59	0.38					1819	:263@N_:347@CA	10000	1	4.65	0.299
	1820	:424@C_:429@CA	10000	1	4.66	0.238					1820	:270@C_:281@CB	10000	1	4.59	0.35					1820	:302@CA_:307@NE	10000	1	4.66	0.398
	1821	:314@CB_:338@CZ	10000	1	4.66	0.447					1821	:268@O_:281@O	10000	1	4.59	0.238					1821	:293@NH2_:410@CA	10000	1	4.66	0.209
	1822	:293@CG_:335@OG	10000	1	4.66	0.911					1822	:267@CD2_:285@N	10000	1	4.59	0.795					1822	:296@CD2_:405@C	10000	1	4.66	0.346
	1823	:334@CG_:377@CD2	10000	1	4.66	0.662					1823	:9@CD1_:43@CB	10000	1	4.59	0.534					1823	:377@C_:397@CD1	10000	1	4.66	0.442
	1824	:413@CG_:421@CG2	10000	1	4.66	0.434					1824	:91@CG2_:319@CD1	10000	1	4.59	0.564					1824	:431@C_:450@NE	10000	1	4.66	0.265
	1825	:404@CH2_:412@N	10000	1	4.66	0.573					1825	:9@O_:40@CD1	10000	1	4.59	0.731					1825	:306@CG_:344@CE2	10000	1	4.66	0.55
	1826	:270@N_:281@N	10000	1	4.66	0.183					1826	:377@CE1_:405@CD	10000	1	4.59	0.218					1826	:332@CD_:337@OD1	10000	1	4.66	0.581
	1827	:292@CG_:338@CB	10000	1	4.66	0.268					1827	:448@O_:457@C	10000	1	4.59	0.202					1827	:269@CA_:283@N	10000	1	4.66	0.242
	1828	:397@OH_:430@CD	10000	1	4.66	0.365					1828	:19@SG_:32@CG	10000	1	4.59	0.481					1828	:381@NE2_:453@CA	10000	1	4.66	0.288
	1829	:313@O_:346@CB	10000	1	4.66	0.518					1829	:458@CG_:463@CG1	10000	1	4.59	0.627					1829	:231@C_:281@C	10000	1	4.66	0.13
	1830	:150@CG_:313@CA	10000	1	4.66	0.86					1830	:379@CB_:394@O	10000	1	4.59	0.402					1830	:216@OG_:233@CD1	10000	1	4.66	0.552
	1831	:448@CG_:458@CD	10000	1	4.66	0.74					1831	:330@CG_:348@CD1	10000	1	4.59	0.414					1831	:334@O_:402@CG2	10000	1	4.66	0.302
	1832	:381@NE2_:453@CA	10000	1	4.66	0.292					1832	:293@CZ_:411@CG1	10000	1	4.59	0.731					1832	:118@CA_:123@C	10000	1	4.66	0.428
	1833	:116@O_:121@CG	10000	1	4.66	0.738					1833	:292@CD2_:335@O	10000	1	4.59	0.499					1833	:208@CA_:220@N	10000	1	4.66	0.154
	1834	:196@CA_:269@N	10000	1	4.66	0.279					1834	:229@N_:284@N	10000	1	4.59	0.16					1834	:332@CG_:337@OD1	10000	1	4.66	0.671
	1835	:379@CB_:394@O	10000	1	4.66	0.349					1835	:293@CZ_:409@C	10000	1	4.6	0.163					1835	:400@O_:450@NE	10000	1	4.66	0.443
	1836	:319@CD1_:460@CG1	10000	1	4.66	0.47					1836	:314@CA_:338@CE1	10000	1	4.6	0.77					1836	:311@N_:406@CD1	10000	1	4.66	0.402
	1837	:19@SG_:32@CG	10000	1	4.66	0.516					1837	:404@CD1_:434@CD1	10000	1	4.6	0.678					1837	:397@CD2_:457@NH1	10000	1	4.66	0.315
	1838	:307@CB_:406@O	10000	1	4.66	0.564					1838	:217@OG1_:232@O	10000	1	4.6	0.476					1838	:330@CA_:351@CA	10000	1	4.66	0.377
	1839	:377@CE1_:402@N	10000	1	4.66	0.273					1839	:319@N_:460@CG2	10000	1	4.6	0.516					1839	:293@NH1_:409@CA	10000	1	4.66	0.246
	1840	:208@C_:219@CG	10000	1	4.66	0.228					1840	:287@C_:340@C	10000	1	4.6	0.297					1840	:262@C_:317@CA	10000	1	4.66	0.374
	1841	:230@CA_:283@CA	10000	1	4.66	0.166					1841	:77@CA_:99@CE1	10000	1	4.6	0.435					1841	:291@OG1_:338@O	10000	1	4.66	0.61
	1842	:216@O_:232@O	10000	1	4.66	0.145					1842	:19@SG_:32@CB	10000	1	4.6	0.401					1842	:220@CB_:286@CD1	10000	1	4.66	0.452
	1843	:293@CZ_:409@C	10000	1	4.66	0.394					1843	:381@NE2_:454@N	10000	1	4.6	0.251					1843	:227@CG_:286@CD2	10000	1	4.66	0.697
	1844	:397@CD2_:450@N	10000	1	4.66	0.222					1844	:267@CD1_:284@C	10000	1	4.6	0.818					1844	:396@CG1_:458@C	10000	1	4.66	0.3
	1845	:16@CB_:33@CA	10000	1	4.66	0.342					1845	:233@CD1_:248@CD2	10000	1	4.6	0.932					1845	:296@CD2_:406@C	10000	1	4.66	0.307
	1846	:217@OG1_:232@O	10000	1	4.66	0.297					1846	:233@CD1_:248@CB	10000	1	4.6	0.469					1846	:289@CB_:340@CB	10000	1	4.66	0.453
	1847	:445@CG2_:463@CG2	10000	1	4.67	0.576					1847	:302@CB_:307@NE	10000	1	4.6	0.385					1847	:270@C_:281@CA	10000	1	4.66	0.188
	1848	:382@CA_:388@CG	10000	1	4.67	0.399					1848	:18@CG_:77@CG2	10000	1	4.6	0.54					1848	:221@N_:228@N	10000	1	4.66	0.159
	1849	:15@CG1_:74@N	10000	1	4.67	0.445					1849	:229@CB_:286@CA	10000	1	4.6	0.342					1849	:268@N_:283@N	10000	1	4.66	0.165
	1850	:19@SG_:32@CB	10000	1	4.67	0.403					1850	:319@CE1_:461@CG	10000	1	4.6	0.487					1850	:263@CA_:348@CB	10000	1	4.67	0.255
	1851	:382@OE1_:394@CA	10000	1	4.67	0.447					1851	:318@N_:348@CD2	10000	1	4.6	0.552					1851	:262@CB_:316@C	10000	1	4.67	0.367
	1852	:233@CE1_:248@CB	10000	1	4.67	0.505					1852	:448@O_:458@N	10000	1	4.6	0.245					1852	:287@SG_:340@N	10000	1	4.67	0.387
	1853	:208@N_:219@CD2	10000	1	4.67	0.38					1853	:76@CB_:99@CD1	10000	1	4.6	0.548					1853	:340@CG2_:345@C	10000	1	4.67	0.666
	1854	:262@OD1_:316@C	10000	1	4.67	0.387					1854	:221@O_:227@N	10000	1	4.6	0.171					1854	:333@CD1_:399@CB	10000	1	4.67	0.683
	1855	:208@CA_:220@N	10000	1	4.67	0.16					1855	:254@CG2_:351@CE1	10000	1	4.6	0.653					1855	:5@CG_:43@O	10000	1	4.67	0.495
	1856	:354@CZ_:377@O	10000	1	4.67	0.396					1856	:207@CE3_:219@CZ	10000	1	4.6	0.485					1856	:208@C_:219@C	10000	1	4.67	0.125
	1857	:290@C_:339@CB	10000	1	4.67	0.251					1857	:314@O_:338@CE1	10000	1	4.6	0.878					1857	:207@CD2_:219@CB	10000	1	4.67	0.391
	1858	:377@C_:398@CA	10000	1	4.67	0.248					1858	:262@CG_:316@C	10000	1	4.6	0.307					1858	:393@C_:457@CZ	10000	1	4.67	0.164
	1859	:330@C_:395@CD	10000	1	4.67	0.276					1859	:217@C_:230@O	10000	1	4.6	0.214					1859	:338@CE2_:348@CG	10000	1	4.67	0.654
	1860	:269@N_:283@N	10000	1	4.67	0.229					1860	:293@CA_:335@C	10000	1	4.6	0.274					1860	:390@OH_:395@OE1	10000	1	4.67	0.245
	1861	:270@N_:281@CA	10000	1	4.67	0.166					1861	:338@CA_:348@CA	10000	1	4.6	0.189					1861	:19@O_:29@O	10000	1	4.67	0.503
	1862	:231@C_:281@C	10000	1	4.67	0.133					1862	:291@OG1_:336@O	10000	1	4.6	0.408					1862	:291@N_:338@O	10000	1	4.67	0.192
	1863	:321@CA_:328@O	10000	1	4.67	0.675					1863	:176@CG2_:305@CA	10000	1	4.61	0.398					1863	:262@O_:348@C	10000	1	4.67	0.212
	1864	:262@N_:346@O	10000	1	4.67	0.263					1864	:333@O_:398@C	10000	1	4.61	0.303					1864	:287@SG_:340@O	10000	1	4.67	0.326
	1865	:319@CE1_:461@CA	10000	1	4.67	0.468					1865	:210@CG_:219@N	10000	1	4.61	0.356					1865	:207@CE3_:219@CZ	10000	1	4.67	0.486
	1866	:397@CZ_:450@O	10000	1	4.67	0.317					1866	:424@O_:430@CA	10000	1	4.61	0.39					1866	:80@CZ_:98@CG	10000	1	4.67	0.469
	1867	:202@CD2_:230@CG1	10000	1	4.67	0.493					1867	:22@SD_:77@O	10000	1	4.61	0.566					1867	:339@CA_:347@N	10000	1	4.67	0.14
	1868	:293@N_:336@CA	10000	1	4.67	0.266					1868	:263@CD1_:321@CD1	10000	1	4.61	0.856					1868	:311@N_:406@CG2	10000	1	4.67	0.41
	1869	:319@CA_:460@CG2	10000	1	4.67	0.567					1869	:302@CD2_:307@NE	10000	1	4.61	0.589					1869	:318@CG_:333@CD1	10000	1	4.67	0.301
	1870	:221@O_:227@N	10000	1	4.67	0.189					1870	:289@O_:295@CB	10000	1	4.61	0.558					1870	:267@CG_:283@O	10000	1	4.67	0.305
	1871	:292@CB_:338@CA	10000	1	4.67	0.204					1871	:377@CZ_:405@OE2	10000	1	4.61	0.577					1871	:233@CB_:244@CG1	10000	1	4.67	0.924
	1872	:232@CB_:281@OG	10000	1	4.67	0.625					1872	:376@N_:421@CG2	10000	1	4.61	0.407					1872	:220@N_:228@O	10000	1	4.67	0.18
	1873	:287@CB_:339@CG	10000	1	4.67	0.276					1873	:269@CA_:281@C	10000	1	4.61	0.222					1873	:314@N_:346@CG2	10000	1	4.67	0.534
	1874	:331@CA_:353@CA	10000	1	4.67	0.396					1874	:340@CA_:346@CA	10000	1	4.61	0.18					1874	:354@CB_:390@CD1	10000	1	4.67	0.829
	1875	:393@CB_:454@C	10000	1	4.67	0.417					1875	:216@CA_:234@CG	10000	1	4.61	0.605					1875	:196@CA_:269@N	10000	1	4.67	0.23
	1876	:5@CD1_:46@CG	10000	1	4.68	0.686					1876	:229@CB_:284@CB	10000	1	4.61	0.375					1876	:428@CG_:452@CB	10000	1	4.67	0.456
	1877	:209@CD1_:219@CD2	10000	1	4.68	0.516					1877	:313@C_:346@O	10000	1	4.61	0.382					1877	:267@CG_:284@C	10000	1	4.67	0.426
	1878	:404@CG_:450@CZ	10000	1	4.68	0.395					1878	:89@CE1_:98@CG	10000	1	4.61	0.479					1878	:380@N_:425@CG1	10000	1	4.67	0.393
	1879	:313@C_:346@O	10000	1	4.68	0.535					1879	:321@CD2_:330@N	10000	1	4.61	1.02					1879	:458@CB_:463@CD1	10000	1	4.67	0.393
	1880	:314@N_:346@CG2	10000	1	4.68	0.411					1880	:287@CB_:341@N	10000	1	4.61	0.337					1880	:379@CA_:397@CB	10000	1	4.68	0.297
	1881	:292@CD1_:310@CG	10000	1	4.68	0.361					1881	:16@CG_:37@CD2	10000	1	4.61	0.593					1881	:291@OG1_:336@CA	10000	1	4.68	0.74
	1882	:69@CB_:106@N	10000	1	4.68	0.429					1882	:335@N_:402@CG1	10000	1	4.61	0.35					1882	:432@O_:450@NE	10000	1	4.68	0.124
	1883	:221@N_:228@N	10000	1	4.68	0.161					1883	:396@CD1_:459@CA	10000	1	4.61	0.551					1883	:229@C_:282@O	10000	1	4.68	0.193
	1884	:403@CA_:446@CD1	10000	1	4.68	0.273					1884	:289@CB_:340@CG1	10000	1	4.61	0.452					1884	:216@CA_:233@CD1	10000	1	4.68	0.347
	1885	:207@CG_:219@CB	10000	1	4.68	0.273					1885	:263@C_:347@CG	10000	1	4.61	0.407					1885	:430@CG_:450@C	10000	1	4.68	0.285
	1886	:220@N_:228@O	10000	1	4.68	0.179					1886	:15@CG1_:74@N	10000	1	4.61	0.353					1886	:248@CD1_:281@N	10000	1	4.68	0.369
	1887	:290@C_:340@O	10000	1	4.68	0.23					1887	:263@O_:347@CG	10000	1	4.61	0.499					1887	:331@N_:390@CZ	10000	1	4.68	0.369
	1888	:318@C_:460@CG2	10000	1	4.68	0.488					1888	:261@C_:347@CG	10000	1	4.61	0.379					1888	:248@CE2_:280@CD2	10000	1	4.68	0.926
	1889	:208@C_:219@C	10000	1	4.68	0.129					1889	:228@C_:286@CA	10000	1	4.61	0.249					1889	:404@NE1_:432@CA	10000	1	4.68	0.284
	1890	:307@CG_:406@CG2	10000	1	4.68	0.545					1890	:251@CD_:351@O	10000	1	4.61	0.635					1890	:292@CD1_:406@CG1	10000	1	4.68	0.438
	1891	:263@O_:347@CE	10000	1	4.68	0.653					1891	:293@NH1_:411@CG1	10000	1	4.61	0.739					1891	:296@CD1_:335@CB	10000	1	4.68	0.394
	1892	:289@CA_:340@C	10000	1	4.68	0.222					1892	:65@C_:109@CG2	10000	1	4.61	0.573					1892	:233@CZ_:247@O	10000	1	4.68	0.437
	1893	:290@CA_:340@O	10000	1	4.68	0.303					1893	:9@CD1_:44@CB	10000	1	4.61	0.439					1893	:270@C_:279@O	10000	1	4.68	0.254
	1894	:209@CB_:218@O	10000	1	4.68	0.273					1894	:176@OG1_:306@CG	10000	1	4.61	0.818					1894	:202@CG_:207@CZ2	10000	1	4.68	0.621
	1895	:265@C_:285@CB	10000	1	4.68	0.455					1895	:338@N_:347@O	10000	1	4.61	0.202					1895	:380@CD_:457@CZ	10000	1	4.68	0.314
	1896	:92@N_:319@CE2	10000	1	4.68	0.782					1896	:96@O_:142@CA	10000	1	4.61	0.362					1896	:290@O_:339@N	10000	1	4.68	0.189
	1897	:228@CG2_:284@O	10000	1	4.68	0.638					1897	:262@ND2_:316@CB	10000	1	4.61	0.539					1897	:269@N_:283@N	10000	1	4.68	0.206
	1898	:413@O_:421@CD1	10000	1	4.68	0.52					1898	:400@CA_:449@SG	10000	1	4.61	0.307					1898	:209@CG_:217@CG2	10000	1	4.68	0.551
	1899	:231@CD_:251@CD	10000	1	4.68	0.347					1899	:263@N_:347@CB	10000	1	4.61	0.376					1899	:434@CD1_:443@CB	10000	1	4.68	0.568
	1900	:311@CG1_:467@CD2	10000	1	4.69	0.781					1900	:197@CB_:270@CB	10000	1	4.61	0.499					1900	:311@CG2_:406@CD1	10000	1	4.68	0.446
	1901	:424@C_:429@CB	10000	1	4.69	0.4					1901	:97@CG1_:138@CB	10000	1	4.61	0.485					1901	:403@CA_:446@CD1	10000	1	4.68	0.271
	1902	:89@CE2_:98@CG	10000	1	4.69	0.463					1902	:118@O_:123@O	10000	1	4.61	0.715					1902	:322@ND1_:396@CD1	10000	1	4.68	0.544
	1903	:264@CG_:349@CB	10000	1	4.69	0.405					1903	:403@O_:446@CG1	10000	1	4.62	0.363					1903	:263@CA_:348@CA	10000	1	4.68	0.197
	1904	:288@N_:341@C	10000	1	4.69	0.316					1904	:172@O_:305@N	10000	1	4.62	0.606					1904	:311@CA_:403@CD2	10000	1	4.68	0.428
	1905	:287@CB_:341@CA	10000	1	4.69	0.338					1905	:403@CD1_:446@CG1	10000	1	4.62	0.524					1905	:270@N_:281@CA	10000	1	4.68	0.161
	1906	:261@C_:347@CG	10000	1	4.69	0.42					1906	:219@C_:229@CA	10000	1	4.62	0.179					1906	:216@CB_:231@CD	10000	1	4.68	0.41
	1907	:378@CB_:383@CD1	10000	1	4.69	0.527					1907	:212@CG_:217@OG1	10000	1	4.62	0.775					1907	:263@C_:348@N	10000	1	4.68	0.235
	1908	:335@N_:402@CB	10000	1	4.69	0.295					1908	:176@CG2_:306@CG	10000	1	4.62	0.568					1908	:289@CA_:340@C	10000	1	4.68	0.337
	1909	:287@CA_:341@CA	10000	1	4.69	0.334					1909	:354@CD_:390@CE2	10000	1	4.62	0.55					1909	:321@C_:327@CA	10000	1	4.69	0.254
	1910	:66@CG_:109@CG1	10000	1	4.69	0.492					1910	:207@CG_:230@CD1	10000	1	4.62	0.485					1910	:416@CB_:421@CG1	10000	1	4.69	0.634
	1911	:307@CG_:406@C	10000	1	4.69	0.307					1911	:396@CD1_:460@CB	10000	1	4.62	0.582					1911	:380@CG_:397@CD2	10000	1	4.69	0.418
	1912	:16@ND1_:37@CG	10000	1	4.69	0.564					1912	:404@CH2_:413@N	10000	1	4.62	0.446					1912	:202@CD1_:230@CG1	10000	1	4.69	0.556
	1913	:432@O_:450@NE	10000	1	4.69	0.141					1913	:163@C_:168@CG1	10000	1	4.62	0.323					1913	:39@CD2_:110@CZ3	10000	1	4.69	0.768
	1914	:289@CB_:341@C	10000	1	4.69	0.336					1914	:396@CG2_:458@C	10000	1	4.62	0.262					1914	:207@CE3_:219@CE2	10000	1	4.69	0.494
	1915	:317@C_:348@CG	10000	1	4.69	0.283					1915	:210@CG_:219@O	10000	1	4.62	0.387					1915	:390@CE2_:395@CB	10000	1	4.69	0.274
	1916	:262@CG_:313@C	10000	1	4.69	0.292					1916	:330@NE2_:351@CA	10000	1	4.62	0.584					1916	:207@CD2_:219@CG	10000	1	4.69	0.357
	1917	:339@CA_:347@N	10000	1	4.69	0.145					1917	:393@O_:457@CG	10000	1	4.62	0.198					1917	:80@CG_:98@CG	10000	1	4.69	0.406
	1918	:233@CZ_:248@N	10000	1	4.69	0.424					1918	:19@CB_:29@CA	10000	1	4.62	0.32					1918	:262@OD1_:316@C	10000	1	4.69	0.358
	1919	:354@CZ_:395@N	10000	1	4.69	0.496					1919	:333@CB_:399@N	10000	1	4.62	0.243					1919	:15@CG1_:74@CA	10000	1	4.69	0.458
	1920	:311@CG1_:442@CD2	10000	1	4.69	0.583					1920	:221@C_:228@CA	10000	1	4.62	0.146					1920	:404@CB_:450@CZ	10000	1	4.69	0.325
	1921	:293@NH1_:409@CA	10000	1	4.69	0.332					1921	:221@C_:228@C	10000	1	4.62	0.165					1921	:333@CG2_:338@CE2	10000	1	4.69	0.734
	1922	:229@C_:283@CA	10000	1	4.69	0.159					1922	:292@CB_:338@CA	10000	1	4.62	0.191					1922	:270@C_:281@OG	10000	1	4.69	0.815
	1923	:335@CA_:405@CD	10000	1	4.69	0.327					1923	:211@CB_:218@CB	10000	1	4.62	0.345					1923	:267@CB_:284@C	10000	1	4.69	0.588
	1924	:262@OD1_:313@O	10000	1	4.69	0.377					1924	:302@C_:307@CZ	10000	1	4.62	0.348					1924	:293@CG_:336@N	10000	1	4.69	0.278
	1925	:372@CG1_:377@CZ	10000	1	4.69	0.447					1925	:322@ND1_:396@CD1	10000	1	4.62	0.594					1925	:340@N_:347@N	10000	1	4.69	0.202
	1926	:272@N_:279@CA	10000	1	4.69	0.209					1926	:229@CA_:285@O	10000	1	4.62	0.322					1926	:248@CE2_:280@CB	10000	1	4.69	0.538
	1927	:219@N_:230@CA	10000	1	4.69	0.132					1927	:39@CB_:110@CE3	10000	1	4.62	0.567					1927	:216@OG_:233@CZ	10000	1	4.69	0.616
	1928	:65@C_:109@CG1	10000	1	4.69	0.472					1928	:293@CZ_:411@CA	10000	1	4.62	0.322					1928	:266@C_:284@CA	10000	1	4.69	0.208
	1929	:39@CB_:66@CE1	10000	1	4.69	0.576					1929	:319@CD1_:460@C	10000	1	4.62	0.338					1929	:270@N_:281@N	10000	1	4.69	0.18
	1930	:262@C_:317@CA	10000	1	4.69	0.28					1930	:452@C_:457@CZ	10000	1	4.62	0.152					1930	:381@C_:388@CB	10000	1	4.69	0.54
	1931	:270@CA_:281@OG	10000	1	4.69	0.741					1931	:390@OH_:395@OE1	10000	1	4.63	0.128					1931	:377@CB_:398@OG	10000	1	4.69	0.617
	1932	:269@CA_:283@N	10000	1	4.7	0.278					1932	:262@N_:346@O	10000	1	4.63	0.257					1932	:448@OE1_:456@O	10000	1	4.69	0.748
	1933	:382@OE2_:394@OG	10000	1	4.7	0.526					1933	:330@NE2_:351@CD2	10000	1	4.63	0.559					1933	:296@CD1_:405@CA	10000	1	4.69	0.307
	1934	:340@CA_:346@CA	10000	1	4.7	0.199					1934	:287@CA_:341@CB	10000	1	4.63	0.498					1934	:292@CG_:335@OG	10000	1	4.69	0.672
	1935	:382@N_:388@CB	10000	1	4.7	0.332					1935	:379@CB_:394@OG	10000	1	4.63	0.502					1935	:262@C_:347@CG	10000	1	4.69	0.495
	1936	:372@CG2_:377@CZ	10000	1	4.7	0.6					1936	:207@CE3_:219@CE2	10000	1	4.63	0.488					1936	:15@CG2_:36@CB	10000	1	4.69	0.43
	1937	:293@NH1_:411@N	10000	1	4.7	0.444					1937	:221@N_:228@N	10000	1	4.63	0.159					1937	:291@C_:339@CA	10000	1	4.69	0.258
	1938	:229@C_:282@O	10000	1	4.7	0.195					1938	:314@CA_:346@CB	10000	1	4.63	0.291					1938	:12@CA_:70@CD1	10000	1	4.69	0.633
	1939	:263@CA_:348@CB	10000	1	4.7	0.289					1939	:232@CB_:281@OG	10000	1	4.63	0.651					1939	:202@CD2_:230@CG1	10000	1	4.69	0.464
	1940	:319@N_:460@CB	10000	1	4.7	0.383					1940	:197@C_:270@CB	10000	1	4.63	0.416					1940	:404@CZ3_:412@CD	10000	1	4.7	0.471
	1941	:315@CB_:463@CG2	10000	1	4.7	0.466					1941	:287@SG_:340@C	10000	1	4.63	0.384					1941	:262@CB_:346@C	10000	1	4.7	0.239
	1942	:380@CG_:452@C	10000	1	4.7	0.342					1942	:307@CB_:406@CG2	10000	1	4.63	0.474					1942	:379@CB_:457@CZ	10000	1	4.7	0.356
	1943	:219@C_:230@CA	10000	1	4.7	0.15					1943	:296@CD2_:406@C	10000	1	4.63	0.286					1943	:264@CB_:349@CB	10000	1	4.7	0.588
	1944	:287@SG_:340@O	10000	1	4.7	0.407					1944	:319@CD1_:460@CG1	10000	1	4.63	0.406					1944	:293@CG_:335@CB	10000	1	4.7	0.26
	1945	:292@CG_:406@CG1	10000	1	4.7	0.303					1945	:291@C_:335@O	10000	1	4.63	0.459					1945	:335@CA_:405@OE1	10000	1	4.7	0.468
	1946	:339@N_:347@CA	10000	1	4.7	0.146					1946	:269@CA_:282@CA	10000	1	4.63	0.238					1946	:393@O_:457@CB	10000	1	4.7	0.233
	1947	:233@N_:281@CA	10000	1	4.7	0.245					1947	:404@CH2_:410@C	10000	1	4.63	0.381					1947	:377@CG_:401@CG2	10000	1	4.7	0.355
	1948	:425@C_:430@OE1	10000	1	4.7	0.39					1948	:19@CB_:30@CA	10000	1	4.63	0.39					1948	:229@CB_:286@CD1	10000	1	4.7	0.376
	1949	:219@CA_:230@N	10000	1	4.7	0.129					1949	:117@C_:123@N	10000	1	4.63	0.941					1949	:319@N_:460@CG2	10000	1	4.7	0.491
	1950	:302@CB_:307@CG	10000	1	4.7	0.72					1950	:230@CG1_:283@CG2	10000	1	4.63	0.403					1950	:397@CD2_:450@N	10000	1	4.7	0.219
	1951	:315@CA_:399@CE2	10000	1	4.7	0.37					1951	:451@C_:457@CZ	10000	1	4.63	0.153					1951	:307@NE_:406@C	10000	1	4.7	0.579
	1952	:332@N_:353@N	10000	1	4.7	0.273					1952	:254@CG2_:351@CE2	10000	1	4.63	0.843					1952	:335@N_:377@CZ	10000	1	4.7	0.472
	1953	:425@CB_:430@CB	10000	1	4.7	0.329					1953	:220@CA_:228@C	10000	1	4.63	0.186					1953	:215@O_:233@N	10000	1	4.7	0.18
	1954	:451@CA_:457@NE	10000	1	4.7	0.173					1954	:233@CG_:248@CB	10000	1	4.63	0.473					1954	:287@CB_:339@CD1	10000	1	4.7	0.433
	1955	:338@CE2_:402@CG1	10000	1	4.7	0.805					1955	:211@N_:218@CA	10000	1	4.63	0.175					1955	:339@C_:346@C	10000	1	4.7	0.13
	1956	:233@CE1_:248@CA	10000	1	4.7	0.47					1956	:292@CD1_:310@CG	10000	1	4.63	0.384					1956	:319@CD1_:460@O	10000	1	4.7	0.384
	1957	:381@CG_:454@CD	10000	1	4.7	0.319					1957	:401@N_:450@CD	10000	1	4.64	0.388					1957	:117@CB_:123@CB	10000	1	4.7	0.477
	1958	:197@CB_:269@C	10000	1	4.7	0.305					1958	:434@CB_:443@CG	10000	1	4.64	0.547					1958	:451@CA_:457@NE	10000	1	4.7	0.169
	1959	:227@CB_:286@CG	10000	1	4.7	0.575					1959	:9@CA_:40@CD1	10000	1	4.64	0.514					1959	:404@CD1_:433@C	10000	1	4.7	0.299
	1960	:354@NH1_:382@OE2	10000	1	4.7	0.164					1960	:197@O_:270@C	10000	1	4.64	0.548					1960	:263@CG1_:348@O	10000	1	4.7	0.411
	1961	:288@N_:340@C	10000	1	4.7	0.276					1961	:330@CD2_:351@CD1	10000	1	4.64	0.737					1961	:230@CG1_:283@CG1	10000	1	4.7	0.379
	1962	:332@CA_:353@C	10000	1	4.71	0.451					1962	:432@N_:450@NE	10000	1	4.64	0.27					1962	:377@CE1_:412@CG	10000	1	4.7	0.394
	1963	:271@CA_:280@CA	10000	1	4.71	0.277					1963	:321@C_:328@CA	10000	1	4.64	0.29					1963	:449@CA_:457@CB	10000	1	4.7	0.274
	1964	:378@N_:398@OG	10000	1	4.71	0.261					1964	:397@CD2_:449@C	10000	1	4.64	0.254					1964	:404@CD1_:450@NE	10000	1	4.7	0.294
	1965	:252@N_:282@CD1	10000	1	4.71	0.421					1965	:261@O_:347@CB	10000	1	4.64	0.383					1965	:258@CB_:263@CG1	10000	1	4.71	0.488
	1966	:270@N_:281@OG	10000	1	4.71	0.698					1966	:63@CA_:113@CD1	10000	1	4.64	0.449					1966	:35@NE_:133@N	10000	1	4.71	0.658
	1967	:292@CB_:335@C	10000	1	4.71	0.234					1967	:220@CG_:286@CZ	10000	1	4.64	0.491					1967	:335@N_:377@CE1	10000	1	4.71	0.39
	1968	:16@CG_:33@C	10000	1	4.71	0.399					1968	:118@CA_:123@C	10000	1	4.64	0.396					1968	:212@CA_:217@CB	10000	1	4.71	0.276
	1969	:227@O_:286@N	10000	1	4.71	0.457					1969	:354@CD_:390@CE1	10000	1	4.64	0.551					1969	:339@C_:347@C	10000	1	4.71	0.175
	1970	:382@CG_:388@CG	10000	1	4.71	0.664					1970	:211@N_:218@N	10000	1	4.64	0.169					1970	:289@N_:341@C	10000	1	4.71	0.336
	1971	:263@O_:347@CB	10000	1	4.71	0.381					1971	:208@C_:219@CG	10000	1	4.64	0.211					1971	:330@CD2_:350@C	10000	1	4.71	0.679
	1972	:267@CD2_:284@O	10000	1	4.71	1.04					1972	:228@CA_:284@C	10000	1	4.64	0.191					1972	:9@CA_:40@CD1	10000	1	4.71	0.669
	1973	:86@O_:91@N	10000	1	4.71	0.292					1973	:377@CE1_:402@N	10000	1	4.64	0.237					1973	:445@CD1_:466@CG	10000	1	4.71	0.553
	1974	:381@CD_:457@CZ	10000	1	4.71	0.198					1974	:289@CD1_:340@O	10000	1	4.64	0.439					1974	:209@CB_:218@O	10000	1	4.71	0.274
	1975	:263@CD1_:320@CG	10000	1	4.71	0.605					1975	:290@C_:339@CB	10000	1	4.64	0.289					1975	:219@N_:230@CA	10000	1	4.71	0.129
	1976	:376@CB_:413@CD2	10000	1	4.71	1.07					1976	:251@OE2_:350@CA	10000	1	4.64	0.92					1976	:210@CG_:218@C	10000	1	4.71	0.351
	1977	:380@CB_:452@CG	10000	1	4.71	0.399					1977	:291@O_:340@CG2	10000	1	4.64	0.498					1977	:452@C_:457@NE	10000	1	4.71	0.214
	1978	:117@C_:123@CA	10000	1	4.71	0.278					1978	:377@CD1_:401@CG1	10000	1	4.64	0.398					1978	:287@CA_:341@CB	10000	1	4.71	0.569
	1979	:237@CA_:244@CG2	10000	1	4.71	0.576					1979	:15@CD1_:73@CB	10000	1	4.64	0.509					1979	:404@CH2_:410@C	10000	1	4.71	0.44
	1980	:424@O_:430@CA	10000	1	4.71	0.467					1980	:377@CA_:401@CG1	10000	1	4.64	0.391					1980	:79@O_:85@OD1	10000	1	4.71	0.384
	1981	:445@CG2_:463@CG1	10000	1	4.71	0.642					1981	:208@CB_:220@CB	10000	1	4.64	0.419					1981	:431@O_:450@NH1	10000	1	4.71	0.329
	1982	:380@CD_:397@CD1	10000	1	4.72	0.306					1982	:217@O_:232@CG2	10000	1	4.64	0.571					1982	:404@CZ3_:412@CB	10000	1	4.71	0.412
	1983	:293@CG_:336@N	10000	1	4.72	0.276					1983	:181@N_:343@CA	10000	1	4.64	0.781					1983	:195@O_:267@O	10000	1	4.71	0.272
	1984	:287@SG_:347@CG	10000	1	4.72	0.427					1984	:381@NE2_:453@CA	10000	1	4.64	0.305					1984	:248@CE1_:281@CA	10000	1	4.71	0.451
	1985	:404@NE1_:434@N	10000	1	4.72	0.476					1985	:97@CG1_:138@C	10000	1	4.64	0.598					1985	:233@CG_:248@CB	10000	1	4.71	0.421
	1986	:87@C_:319@CZ	10000	1	4.72	0.562					1986	:322@CE1_:396@CD1	10000	1	4.64	0.635					1986	:73@CA_:102@CB	10000	1	4.71	0.389
	1987	:5@CG_:43@O	10000	1	4.72	0.438					1987	:264@CD1_:339@CD1	10000	1	4.64	0.676					1987	:216@C_:232@C	10000	1	4.71	0.126
	1988	:211@C_:218@CA	10000	1	4.72	0.157					1988	:216@CB_:233@N	10000	1	4.65	0.319					1988	:448@CA_:458@CD	10000	1	4.71	0.254
	1989	:19@SG_:32@C	10000	1	4.72	0.376					1989	:382@N_:388@CB	10000	1	4.65	0.397					1989	:219@CA_:230@N	10000	1	4.71	0.13
	1990	:208@O_:219@O	10000	1	4.72	0.125					1990	:288@N_:340@C	10000	1	4.65	0.324					1990	:381@CG_:454@CD	10000	1	4.71	0.322
	1991	:228@C_:286@CA	10000	1	4.72	0.274					1991	:449@CA_:457@CB	10000	1	4.65	0.271					1991	:268@O_:281@O	10000	1	4.71	0.225
	1992	:380@CD_:452@O	10000	1	4.72	0.35					1992	:289@CA_:340@C	10000	1	4.65	0.253					1992	:265@O_:283@O	10000	1	4.71	0.247
	1993	:207@CE3_:219@CE1	10000	1	4.72	0.546					1993	:210@CD2_:220@N	10000	1	4.65	0.447					1993	:223@CB_:228@CB	10000	1	4.71	0.46
	1994	:270@C_:279@O	10000	1	4.72	0.24					1994	:210@CB_:219@N	10000	1	4.65	0.277					1994	:229@CB_:286@CB	10000	1	4.71	0.44
	1995	:449@CA_:457@CB	10000	1	4.72	0.27					1995	:79@CB_:85@ND2	10000	1	4.65	0.45					1995	:431@CB_:450@NE	10000	1	4.71	0.337
	1996	:287@CB_:341@CG2	10000	1	4.72	0.446					1996	:207@CB_:219@CE2	10000	1	4.65	0.386					1996	:208@N_:219@CB	10000	1	4.71	0.349
[truncated: 58,908 more rows]
